# Supplementary material for: A Network Pharmacology Approach to Uncover the Molecular Mechanisms of Herbal Formula Kang-Bai-Ling for Treatment of Vitiligo
Source: Evid Based Complement Alternat Med. 2019 Nov 3;2019:3053458. doi: 10.1155/2019/3053458 (PMC6875403; doi:10.1155/2019/3053458)
Supplement: Supplementary Materials — Table S1: all the candidate compounds of KBL. Table S2: all the potential targets of KBL. Table S3: known vitiligo-related targets. Table S4: KBL shared 15 potential targets with known vitiligo-related targets. Table S5: topological feature values of all/significant/candidate targets for KBL against vitiligo Table S6: detailed information on six existing protein-protein interaction databases. Table S7: gene ontology analysis of the potential targets of KBL. Table S8: GO enrichment analysis of the 15 overlapped (between KBL potential and known vitiligo-related) targets. Table S9: KEGG enrichment analysis of the 15 overlapped (between KBL potential and known vitiligo-related) targets. [file 3053458.f1.zip › 3053458.f1/Table S1.xls]

## Sheet: Sheet1
Table S1. All the candidate compounds of KBL.
Herb Name	Molecule Name	Molecule ID	OB (%)	DL
Psoraleae Fructus (Buguzhi, BGZ)	p-Hydroxybenzoic acid	MOL000103	30.15	0.03
	linoleic acid	MOL000131	41.9	0.14
	Angelicin	MOL000358	36.91	0.75
	isobavachin	MOL000448	54.44	0.32
	Stigmasterol	MOL000449	43.83	0.76
	Astragalin	MOL000561	14.03	0.74
	lignoceric acid	MOL000663	14.9	0.33
	(2R)-5,7-dihydroxy-2-(4-hydroxyphenyl)chroman-4-one	MOL001040	42.36	0.21
	Kaempferol-3-glucoside	MOL001415	2.77	0.74
	Psoralen	MOL001950	33.06	0.1
	Xanthotoxin	MOL001953	35.3	0.13
	Isopsoralen	MOL003590	19.6	0.1
	Isobavachalcone	MOL005009	1.04	0.27
Angelicae Dahuricae Radix (Baizhi, BZ)	Hemo-sol	MOL000023	39.84	0.02
	beta-Selinene	MOL000035	24.39	0.08
	Nonanal	MOL000116	40.28	0.02
	(L)-alpha-Terpineol	MOL000118	48.8	0.03
	Moslene	MOL000202	33.02	0.02
	farnesol	MOL000252	28.44	0.06
	beta-sitosterol	MOL000358	36.91	0.75
	Stigmasterol	MOL000449	43.83	0.76
	(-)-Epoxycaryophyllene	MOL000474	35.94	0.13
	DBP	MOL000676	64.54	0.13
	CLR	MOL000953	37.87	0.68
	(1R,5R,7S)-4,7-dimethyl-7-(4-methylpent-3-enyl)bicyclo[3.1.1]hept-3-ene	MOL001201	16.23	0.09
	Mandenol	MOL001494	42	0.19
	Supraene	MOL001506	33.55	0.42
	ZINC03860434	MOL001749	43.59	0.35
	Alloisoimperatorin	MOL001939	34.8	0.22
	Ammidin	MOL001941	34.55	0.22
	isoimperatorin	MOL001942	45.46	0.23
	Cnidilin	MOL001956	32.69	0.28
	Phellopterin	MOL002644	40.19	0.28
	Ethyl oleate (NF)	MOL002883	32.4	0.19
	Prangenidin	MOL003588	36.31	0.22
	auraptenol	MOL003592	74.95	0.15
	Linolein, 2-mono-	MOL003791	37.28	0.3
	beta-Terpinene	MOL004723	42.29	0.02
	Marmesine	MOL004793	84.77	0.18
	Byakangelicin	MOL005786	27.67	0.35
	neobyakangelico l	MOL005789	36.18	0.31
	{5-[2'(R)-Hydroxy-3'-methyl-3'-butenyl-oxy]furocoumarin}	MOL005792	42.85	0.26
	Byakangelicol	MOL005800	41.42	0.36
	propyleneglycol monoleate	MOL005802	37.6	0.26
	4-[(2S)-2,3-dihydroxy-3-methylbutoxy]furo[3,2-g]chromen-7-one	MOL005806	39.99	0.29
	sen-byakangelicol	MOL005807	58	0.61
	methyl icosa-11,14-dienoate	MOL007514	39.67	0.23
	Prangenin	MOL013430	43.6	0.29
	EIC	MOL000131	41.9	0.14
	Uvadex	MOL001953	35.3	0.13
	angelicin	MOL003590	19.6	0.1
Stephaniae Tetrandrae Radix (Fangji, FJ)	D-Camphene	MOL000019	34.98	0.04
	(L)-alpha-Terpineol	MOL000118	48.8	0.03
	guaiene	MOL000170	28.21	0.07
	beta-sitosterol	MOL000358	36.91	0.75
	()-Menthol	MOL000671	59.33	0.03
	N-Methylflindersine	MOL002331	32.36	0.18
	Tetraneurin A	MOL002333	35.4	0.31
	Hesperetin	MOL002341	70.31	0.27
	Dichotomitin	MOL002356	12.63	0.55
Mume Fructus (Wumei, WM)	quercetin	MOL000098	46.43	0.28
	Rhamnocitrin	MOL000251	12.9	0.27
	beta-sitosterol	MOL000358	36.91	0.75
	Guasol	MOL000391	51.6	0.02
	kaempferol	MOL000422	41.88	0.24
	Stigmasterol	MOL000449	43.83	0.76
	ursolic acid	MOL000511	16.77	0.75
	CLR	MOL000953	37.87	0.68
	(2R)-5,7-dihydroxy-2-(4-hydroxyphenyl)chroman-4-one	MOL001040	42.36	0.21
	citric acid	MOL001456	56.22	0.05
	campest-5-en-3beta-ol	MOL005043	37.58	0.71
	Methyl arachidonate	MOL008601	46.9	0.23
	EIC	MOL000131	41.9	0.14
Glycyrrhizae Radix et Rhizoma (Gancao, GC)	DIBP	MOL000057	49.63	0.13
	quercetin	MOL000098	46.43	0.28
	(L)-alpha-Terpineol	MOL000118	48.8	0.03
	Mairin	MOL000211	55.38	0.78
	Jaranol	MOL000239	50.83	0.29
	isorhamnetin	MOL000354	49.6	0.31
	sitosterol	MOL000359	36.91	0.75
	Ononin	MOL000391	11.52	0.78
	formononetin	MOL000392	69.67	0.21
	Calycosin	MOL000417	47.75	0.24
	kaempferol	MOL000422	41.88	0.24
	Castanin	MOL000467	23.54	0.27
	Prunetin	MOL000486	5.41	0.24
	licochalcone a	MOL000497	40.79	0.29
	Vestitol	MOL000500	74.66	0.21
	ursolic acid	MOL000511	16.77	0.75
	()-Menthol	MOL000671	59.33	0.03
	DBP	MOL000676	64.54	0.13
	p-xylene	MOL001099	48.74	0.01
	Inermine	MOL001484	75.18	0.54
	α-cubebol	MOL001599	64.81	0.09
	isoliquiritigenin	MOL001789	85.32	0.15
	DFV	MOL001792	32.76	0.18
	Glycyrol	MOL002311	90.78	0.67
	Medicarpin	MOL002565	49.22	0.34
	Pinocembrin	MOL002844	64.72	0.18
	butylated hydroxytoluene	MOL002850	40.02	0.07
	Neouralenol	MOL003218	12.76	0.46
	Lupiwighteone	MOL003656	51.64	0.37
	7-Methoxy-2-methyl isoflavone	MOL003896	42.56	0.2
	naringenin	MOL004328	59.29	0.21
	Yinyanghuo D	MOL004385	13.99	0.38
	beta-Terpinene	MOL004723	42.29	0.02
	(2S)-2-[4-hydroxy-3-(3-methylbut-2-enyl)phenyl]-8,8-dimethyl-2,3-dihydropyrano[2,3-f]chromen-4-one	MOL004805	31.79	0.72
	euchrenone	MOL004806	30.29	0.57
	glyasperin B	MOL004808	65.22	0.44
	glyasperin F	MOL004810	75.84	0.54
	Glyasperin C	MOL004811	45.56	0.4
	Isotrifoliol	MOL004814	31.94	0.42
	(E)-1-(2,4-dihydroxyphenyl)-3-(2,2-dimethylchromen-6-yl)prop-2-en-1-one	MOL004815	39.62	0.35
	kanzonols W	MOL004820	50.48	0.52
	(2S)-6-(2,4-dihydroxyphenyl)-2-(2-hydroxypropan-2-yl)-4-methoxy-2,3-dihydrofuro[3,2-g]chromen-7-one	MOL004824	60.25	0.63
	Semilicoisoflavone B	MOL004827	48.78	0.55
	Glepidotin A	MOL004828	44.72	0.35
	Glepidotin B	MOL004829	64.46	0.34
	WLN: 4OVR	MOL004832	48.41	0.04
	Phaseolinisoflavan	MOL004833	32.01	0.45
	Glypallichalcone	MOL004835	61.6	0.19
	echinatin	MOL004836	66.58	0.17
	8-(6-hydroxy-2-benzofuranyl)-2,2-dimethyl-5-chromenol	MOL004838	58.44	0.38
	Licochalcone B	MOL004841	76.76	0.19
	licochalcone G	MOL004848	49.25	0.32
	3-(2,4-dihydroxyphenyl)-8-(1,1-dimethylprop-2-enyl)-7-hydroxy-5-methoxy-coumarin	MOL004849	59.62	0.43
	Licoflavonol	MOL004853	8.75	0.4
	Licoricone	MOL004855	63.58	0.47
	Gancaonin A	MOL004856	51.08	0.4
	Gancaonin B	MOL004857	48.79	0.45
	licorice glycoside E	MOL004860	32.89	0.27
	3-(3,4-dihydroxyphenyl)-5,7-dihydroxy-8-(3-methylbut-2-enyl)chromone	MOL004863	66.37	0.41
	5,7-dihydroxy-3-(4-methoxyphenyl)-8-(3-methylbut-2-enyl)chromone	MOL004864	30.49	0.41
	2-(3,4-dihydroxyphenyl)-5,7-dihydroxy-6-(3-methylbut-2-enyl)chromone	MOL004866	44.15	0.41
	Glycyrin	MOL004879	52.61	0.47
	5,6,7,8-Tetrahydro-2,4-dimethylquinoline	MOL004880	49.77	0.05
	(E)-1-[2,4-dihydroxy-3-(3-methylbut-2-enyl)phenyl]-3-(2,4-dihydroxyphenyl)prop-2-en-1-one	MOL004881	1.36	0.3
	Licocoumarone	MOL004882	33.21	0.36
	Licoisoflavone	MOL004883	41.61	0.42
	Licoisoflavone B	MOL004884	38.93	0.55
	licoisoflavanone	MOL004885	52.47	0.54
	shinpterocarpin	MOL004891	80.3	0.73
	(E)-3-[3,4-dihydroxy-5-(3-methylbut-2-enyl)phenyl]-1-(2,4-dihydroxyphenyl)prop-2-en-1-one	MOL004898	46.27	0.31
	liquiritin	MOL004903	65.69	0.74
	licopyranocoumarin	MOL004904	80.36	0.65
	3,22-Dihydroxy-11-oxo-delta(12)-oleanene-27-alpha-methoxycarbonyl-29-oic acid	MOL004905	34.32	0.55
	Glyzaglabrin	MOL004907	61.07	0.35
	Glabridin	MOL004908	53.25	0.47
	Glabranin	MOL004910	52.9	0.31
	Glabrene	MOL004911	46.27	0.44
	Glabrone	MOL004912	52.51	0.5
	1,3-dihydroxy-9-methoxy-6-benzofurano[3,2-c]chromenone	MOL004913	48.14	0.43
	1,3-dihydroxy-8,9-dimethoxy-6-benzofurano[3,2-c]chromenone	MOL004914	62.9	0.53
	Eurycarpin A	MOL004915	43.28	0.37
	glycyroside	MOL004917	37.25	0.79
	(-)-Medicocarpin	MOL004924	40.99	0.95
	Sigmoidin-B	MOL004935	34.88	0.41
	Uralene	MOL004936	11.7	0.49
	(2R)-7-hydroxy-2-(4-hydroxyphenyl)chroman-4-one	MOL004941	71.12	0.18
	(2S)-7-hydroxy-2-(4-hydroxyphenyl)-8-(3-methylbut-2-enyl)chroman-4-one	MOL004945	36.57	0.32
	Isoglycyrol	MOL004948	44.7	0.84
	Isolicoflavonol	MOL004949	45.17	0.42
	HMO	MOL004957	38.37	0.21
	1-Methoxyphaseollidin	MOL004959	69.98	0.64
	Quercetin der.	MOL004961	46.45	0.33
	(Z)-1-(2,4-dihydroxyphenyl)-3-phenylprop-2-en-1-one	MOL004964	73.18	0.12
	3'-Hydroxy-4'-O-Methylglabridin	MOL004966	43.71	0.57
	3'-Methoxyglabridin	MOL004974	46.16	0.57
	2-[(3R)-8,8-dimethyl-3,4-dihydro-2H-pyrano[6,5-f]chromen-3-yl]-5-methoxyphenol	MOL004978	36.21	0.52
	Inflacoumarin A	MOL004980	39.71	0.33
	icos-5-enoic acid	MOL004985	30.7	0.2
	Kanzonol F	MOL004988	32.47	0.89
	6-prenylated eriodictyol	MOL004989	39.22	0.41
	7,2',4'-trihydroxy－5-methoxy-3－arylcoumarin	MOL004990	83.71	0.27
	7-Acetoxy-2-methylisoflavone	MOL004991	38.92	0.26
	8-prenylated eriodictyol	MOL004993	53.79	0.4
	gadelaidic acid	MOL004996	30.7	0.2
	Gancaonin G	MOL005000	60.44	0.39
	Gancaonin H	MOL005001	50.1	0.78
	Licoagrocarpin	MOL005003	58.81	0.58
	Glyasperins M	MOL005007	72.67	0.59
	Glycyrrhiza flavonol A	MOL005008	41.28	0.6
	Licoagroisoflavone	MOL005012	57.28	0.49
	18α-hydroxyglycyrrhetic acid	MOL005013	41.16	0.71
	Odoratin	MOL005016	49.95	0.3
	Phaseol	MOL005017	78.77	0.58
	Xambioona	MOL005018	54.85	0.87
	dehydroglyasperins C	MOL005020	53.82	0.37
	Astragalin	MOL000561	14.03	0.74
	Corylifolinin	MOL005009	1.04	0.27
