# Supplementary material for: A Network Pharmacology Approach to Uncover the Molecular Mechanisms of Herbal Formula Kang-Bai-Ling for Treatment of Vitiligo
Source: Evid Based Complement Alternat Med. 2019 Nov 3;2019:3053458. doi: 10.1155/2019/3053458 (PMC6875403; doi:10.1155/2019/3053458)
Supplement: Supplementary Materials — Table S1: all the candidate compounds of KBL. Table S2: all the potential targets of KBL. Table S3: known vitiligo-related targets. Table S4: KBL shared 15 potential targets with known vitiligo-related targets. Table S5: topological feature values of all/significant/candidate targets for KBL against vitiligo Table S6: detailed information on six existing protein-protein interaction databases. Table S7: gene ontology analysis of the potential targets of KBL. Table S8: GO enrichment analysis of the 15 overlapped (between KBL potential and known vitiligo-related) targets. Table S9: KEGG enrichment analysis of the 15 overlapped (between KBL potential and known vitiligo-related) targets. [file 3053458.f1.zip › 3053458.f1/Table S2.xls]

## Sheet: Sheet1
Table S2. All the potential targets of KBL.
Protein name	Gene name
4-aminobutyrate aminotransferase, mitochondrial	ABAT
Multidrug resistance-associated protein 1	ABCC1
ATP-binding cassette sub-family G member 2	ABCG2
Acetyl-CoA carboxylase 1	ACACA
Acetylcholinesterase	ACHE
Prostatic acid phosphatase	ACPP
Alcohol dehydrogenase 1A	ADH1A
Alcohol dehydrogenase 1B	ADH1B
Alcohol dehydrogenase 1C	ADH1C
Adiponectin	ADIPOQ
Alpha-1B adrenergic receptor	ADRA1B
Alpha-1A adrenergic receptor	ADRA1A
Alpha-1D adrenergic receptor	ADRA1D
Alpha-2A adrenergic receptor	ADRA2A
Alpha-2C adrenergic receptor	ADRA2C
Beta-1 adrenergic receptor	ADRB1
Beta-2 adrenergic receptor	ADRB2
Aryl hydrocarbon receptor	AHR
Activator of 90 kDa heat shock protein ATPase homolog 1	AHSA1
Aldose reductase	AKR1B1
Aldo-keto reductase family 1 member C1	AKR1C1
Aldo-keto reductase family 1 member C3	AKR1C3
RAC-alpha serine/threonine-protein kinase	AKT1
Arachidonate 5-lipoxygenase	ALOX5
Apolipoprotein B-100	APOB
Androgen receptor	AR
Cyclic AMP-dependent transcription factor ATF-2	ATF2
ATP synthase subunit beta, mitochondrial	ATP5B
Bcl2 antagonist of cell death	BAD
Bcl-2 homologous antagonist/killer	BAK1
Apoptosis regulator BAX	BAX
Cholinesterase	BCHE
Apoptosis regulator Bcl-2	BCL2
Bcl-2-like protein 1	BCL2L1
Baculoviral IAP repeat-containing protein 5	BIRC5
Bone morphogenetic protein 4	BMP4
Carbonic anhydrase II	CA2
Caspase-1	CASP1
Caspase-3	CASP3
Caspase-8	CASP8
Caspase-9	CASP9
Catalase	CAT
Caveolin-1	CAV1
C-C motif chemokine 2	CCL2
Cyclin-A2	CCNA2
G2/mitotic-specific cyclin-B1	CCNB1
G1/S-specific cyclin-D1	CCND1
G1/S-specific cyclin-D2	CCND2
Tumor necrosis factor	TNF
CD40 ligand	CD40LG
Cell division control protein 2 homolog	CDK1
Cell division protein kinase 2	CDK2
Cell division protein kinase 4	CDK4
Cell division protein kinase 6	CDK6
Cyclin-dependent kinase inhibitor 1	CDKN1A
Cyclin-dependent kinase inhibitor 2A	CDKN2A
Liver carboxylesterase 1	CES1
Serine/threonine-protein kinase Chk1	CHEK1
Serine/threonine-protein kinase Chk2	CHEK2
Muscarinic acetylcholine receptor M1	CHRM1
Muscarinic acetylcholine receptor M2	CHRM2
Muscarinic acetylcholine receptor M3	CHRM3
Muscarinic acetylcholine receptor M4	CHRM4
Muscarinic acetylcholine receptor M5	CHRM5
Neuronal acetylcholine receptor subunit alpha-2	CHRNA2
Neuronal acetylcholine receptor protein, alpha-7 chain	CHRNA7
Inhibitor of nuclear factor kappa-B kinase subunit alpha	CHUK
Claudin-4	CLDN4
Collagen alpha-1(I) chain	COL1A1
Collagen alpha-1(III) chain	COL3A1
Carboxypeptidase B	CPB1
Cyclic AMP-responsive element-binding protein 1	CREB1
Corticoliberin	CRH
C-reactive protein	CRP
Granulocyte-macrophage colony-stimulating factor	CSF2
Chymotrypsinogen B	CTRB1
Cathepsin B	CTSB
Cathepsin D	CTSD
C-X-C motif chemokine 10	CXCL10
C-X-C motif chemokine 11	CXCL11
C-X-C motif chemokine 2	CXCL2
Interleukin-8	CXCL8
Cytochrome P450 19A1	CYP19A1
Cytochrome P450 1A1	CYP1A1
Cytochrome P450 1A2	CYP1A2
Cytochrome P450 1B1	CYP1B1
Cytochrome P450 2D6	CYP2D6
Cytochrome P450 2E1	CYP2E1
Cytochrome P450 3A4	CYP3A4
DDB1- and CUL4-associated factor 5	DCAF5
Beta-defensin 2	DEFB4A
Type I iodothyronine deiodinase	DIO1
Dipeptidyl peptidase IV	DPP4
Dopamine D1 receptor	DRD1
Dual oxidase 2	DUOX2
Transcription factor E2F1	E2F1
Transcription factor E2F2	E2F2
Pro-epidermal growth factor	EGF
Epidermal growth factor receptor	EGFR
Eukaryotic translation initiation factor 6	EIF6
ETS domain-containing protein Elk-1	ELK1
Ectonucleotide pyrophosphatase/phosphodiesterase family member 7	ENPP7
Transient receptor potential cation channel subfamily V member 1	TRPV1
Receptor tyrosine-protein kinase erbB-2	ERBB2
Receptor tyrosine-protein kinase erbB-3	ERBB3
Estrogen receptor	ESR1
Estrogen receptor beta	ESR2
Junctional adhesion molecule A	F11R
Tissue factor	F3
Coagulation factor Xa	F10
Coagulation factor VII	F7
Tumor necrosis factor ligand superfamily member 6	FASLG
Fatty acid synthase	FASN
Heparin-binding growth factor 2	FGF2
Proto-oncogene c-Fos	FOS
Fos-related antigen 2	FOSL2
Gamma-aminobutyric acid type B receptor subunit 1	GABBR1
Gamma-aminobutyric acid receptor subunit alpha-1	GABRA1
Gamma-aminobutyric-acid receptor alpha-2 subunit	GABRA2
Gamma-aminobutyric-acid receptor alpha-3 subunit	GABRA3
Gamma-aminobutyric-acid receptor alpha-5 subunit	GABRA5
Gamma-aminobutyric-acid receptor subunit alpha-6	GABRA6
Neuromodulin	GAP43
Gap junction alpha-1 protein	GJA1
Glutaminase liver isoform, mitochondrial	GLS2
Aspartate aminotransferase, cytoplasmic	GOT1
Glutamate receptor 2	GRIA2
Glutamate receptor, ionotropic kainate 2	GRIK2
Glutamate [NMDA] receptor subunit epsilon 1	GRIN1
Glutamate [NMDA] receptor subunit 3A	GRIN3A
Glycogen synthase kinase-3 beta	GSK3B
Glutathione reductase, mitochondrial	GSR
Glutathione S-transferase Mu 1	GSTM1
Glutathione S-transferase Mu 2	GSTM2
Glutathione S-transferase P	GSTP1
Hyaluronan synthase 2	HAS2
Histidine decarboxylase	HDC
Cyclin-E-binding protein 1	HERC5
Hypoxia-inducible factor 1-alpha	HIF1A
Protein HIRA	HIRA
Hexokinase-2	HK2
3-hydroxy-3-methylglutaryl-coenzyme A reductase	HMGCR
Heme oxygenase 1	HMOX1
3 beta-hydroxysteroid dehydrogenase/Delta 5-->4-isomerase type 1	HSD3B1
3 beta-hydroxysteroid dehydrogenase/Delta 5-->4-isomerase type 2	HSD3B2
Heat shock factor protein 1	HSF1
Heat shock protein HSP 90	HSP90AA1
78 kDa glucose-regulated protein	HSPA5
Heat shock protein beta-1	HSPB1
5-hydroxytryptamine 2A receptor	HTR2A
5-hydroxytryptamine receptor 3A	HTR3A
Intercellular adhesion molecule 1	ICAM1
Interferon gamma	IFNG
Insulin-like growth factor II	IGF2
Insulin-like growth factor-binding protein 3	IGFBP3
Ig delta chain C region	IGHD
Ig gamma-1 chain C region	IGHG1
Inhibitor of nuclear factor kappa-B kinase subunit beta	IKBKB
Interleukin-10	IL10
Interleukin-1 alpha	IL1A
Interleukin-1 beta	IL1B
Interleukin-2	IL2
Interleukin-4	IL4
Interleukin-6	IL6
Phosphatidylinositol-3,4,5-trisphosphate 5-phosphatase 2	INPPL1
Insulin receptor	INSR
Interferon regulatory factor 1	IRF1
Beta-secretase	ITM2C
Involucrin	IVL
Tyrosine-protein kinase JAK2	JAK2
Transcription factor AP-1	JUN
Potassium voltage-gated channel subfamily H member 2	KCNH2
Calcium-activated potassium channel subunit alpha 1	KCNMA1
Vascular endothelial growth factor receptor 2	KDR
Beta-lactamase	LACTBL1
Low-density lipoprotein receptor	LDLR
Lipopolysaccharide-induced tumor necrosis factor-alpha factor	LITAF
Lipoprotein lipase	LPL
Leukotriene A-4 hydrolase	LTA4H
Lysozyme	LYZ
Amine oxidase [flavin-containing] A	MAOA
Amine oxidase [flavin-containing] B	MAOB
Microtubule-associated protein 2	MAP2
Mitogen-activated protein kinase 1	MAPK1
Mitogen-activated protein kinase 10	MAPK10
Mitogen-activated protein kinase 14	MAPK14
Mitogen-activated protein kinase 3	MAPK3
Mitogen-activated protein kinase 8	MAPK8
C-Jun-amino-terminal kinase-interacting protein 2	MAPK8IP2
Induced myeloid leukemia cell differentiation protein Mcl-1	MCL1
Maltase-glucoamylase, intestinal	MGAM
Interstitial collagenase	MMP1
Stromelysin-2	MMP10
72 kDa type IV collagenase	MMP2
Stromelysin-1	MMP3
Matrix metalloproteinase-9	MMP9
Myeloperoxidase	MPO
Metallothionein-2	MT2A
NADH-ubiquinone oxidoreductase chain 6	MT-ND6
Microsomal triglyceride transfer protein large subunit	MTTP
Myc proto-oncogene protein	MYC
Neutrophil cytosol factor 1	NCF1
Nuclear receptor coactivator 1	NCOA1
Nuclear receptor coactivator 2	NCOA2
Nuclear factor erythroid 2-related factor 2	NFE2L2
NF-kappa-B inhibitor alpha	NFKBIA
Homeobox protein Nkx-3.1	NKX3-1
Nitric-oxide synthase, brain	NOS1
Nitric oxide synthase, inducible	NOS2
Nitric-oxide synthase, endothelial	NOS3
Puromycin-sensitive aminopeptidase	NPEPPS
NAD(P)H dehydrogenase [quinone] 1	NQO1
Bile acid receptor	NR1H4
Nuclear receptor subfamily 1 group I member 2	NR1I2
Nuclear receptor subfamily 1 group I member 3	NR1I3
Glucocorticoid receptor	NR3C1
Mineralocorticoid receptor	NR3C2
Ornithine decarboxylase	ODC1
Oxidized low-density lipoprotein receptor 1	OLR1
Delta-type opioid receptor	OPRD1
Mu-type opioid receptor	OPRM1
Poly [ADP-ribose] polymerase 1	PARP1
Protocadherin-12	PCDH12
Procollagen C-endopeptidase enhancer 1	PCOLCE
Calmodulin	PCP4
CGMP-inhibited 3',5'-cyclic phosphodiesterase A	PDE3A
Platelet endothelial cell adhesion molecule	PECAM1
Progesterone receptor	PGR
Phosphatidylinositol-4,5-bisphosphate 3-kinase catalytic subunit, gamma isoform	PIK3CG
Proto-oncogene serine/threonine-protein kinase Pim-1	PIM1
cAMP-dependent protein kinase inhibitor alpha	PKIA
Group IIE secretory phospholipase A2	PLA2G2E
Tissue-type plasminogen activator	PLAT
Urokinase-type plasminogen activator	PLAU
Phospholipase B1, membrane-associated	PLB1
Serum paraoxonase/arylesterase 1	PON1
NADPH--cytochrome P450 reductase	POR
Peroxisome proliferator-activated receptor alpha	PPARA
Peroxisome proliferator activated receptor delta	PPARD
Peroxisome proliferator activated receptor gamma	PPARG
Serine/threonine-protein phosphatase 2B catalytic subunit alpha isoform	PPP3CA
mRNA of PKA Catalytic Subunit C-alpha	PRKACA
Protein kinase C alpha type	PRKCA
Protein kinase C beta type	PRKCB
Protein kinase C gamma type	PRKCG
Trypsin-1	PRSS1
26S proteasome non-ATPase regulatory subunit 3	PSMD3
Phosphatidylinositol-3,4,5-trisphosphate 3-phosphatase and dual-specificity protein phosphatase PTEN	PTEN
Prostaglandin E2 receptor EP3 subtype	PTGER3
Prostaglandin G/H synthase 1	PTGS1
Prostaglandin G/H synthase 2	PTGS2
mRNA of Protein-tyrosine phosphatase, non-receptor type 1	PTPN1
Tyrosine-protein phosphatase non-receptor type 6	PTPN6
Glycogen phosphorylase, muscle form	PYGM
RAF proto-oncogene serine/threonine-protein kinase	RAF1
Ras GTPase-activating protein 1	RASA1
Ras-specific guanine nucleotide-releasing factor 2	RASGRF2
Ras association domain-containing protein 1	RASSF1
Retinoblastoma-associated protein	RB1
Transcription factor p65	RELA
Protein CBFA2T1	RUNX1T1
Runt-related transcription factor 2	RUNX2
Retinoic acid receptor RXR-alpha	RXRA
Sodium channel protein type 5 subunit alpha	SCN5A
E-selectin	SELE
Thrombin	SERPIND1
Plasminogen activator inhibitor 1	SERPINE1
SERTA domain-containing protein 3	SERTAD3
Pulmonary surfactant-associated protein B	SFTPB
NAD-dependent deacetylase sirtuin-1	SIRT1
Solute carrier family 2, facilitated glucose transporter member 1	SLC2A1
Solute carrier family 2, facilitated glucose transporter member 4	SLC2A4
Sodium-dependent noradrenaline transporter	SLC6A2
Sodium-dependent dopamine transporter	SLC6A3
Sodium-dependent serotonin transporter	SLC6A4
Antileukoproteinase	SLPI
Sterol O-acyltransferase 1	SOAT1
Sterol O-acyltransferase 2	SOAT2
Superoxide dismutase [Cu-Zn]	SOD1
Osteopontin	SPP1
Proto-oncogene tyrosine-protein kinase SRC	SRC
Sterol regulatory element-binding protein 1	SREBF1
Signal transducer and activator of transcription 1-alpha/beta	STAT1
Signal transducer and activator of transcription 3	STAT3
Estrogen sulfotransferase	SULT1E1
Transforming growth factor beta-1	TGFB1
Thrombomodulin	THBD
Toll-like receptor 2	TLR2
Toll-like receptor 4	TLR4
DNA topoisomerase 1	TOP1
DNA topoisomerase 2-alpha	TOP2A
DNA topoisomerase II	TOP2B
Cellular tumor antigen p53	TP53
Triosephosphate isomerase	TPI1
Tyrosinase	TYR
UDP-glucuronosyltransferase 1-1	UGT1A8
Vascular cell adhesion protein 1	VCAM1
Vascular endothelial growth factor A	VEGFA
Xanthine dehydrogenase/oxidase	XDH
