# Supplementary material for: A Network Pharmacology Approach to Uncover the Molecular Mechanisms of Herbal Formula Kang-Bai-Ling for Treatment of Vitiligo
Source: Evid Based Complement Alternat Med. 2019 Nov 3;2019:3053458. doi: 10.1155/2019/3053458 (PMC6875403; doi:10.1155/2019/3053458)
Supplement: Supplementary Materials — Table S1: all the candidate compounds of KBL. Table S2: all the potential targets of KBL. Table S3: known vitiligo-related targets. Table S4: KBL shared 15 potential targets with known vitiligo-related targets. Table S5: topological feature values of all/significant/candidate targets for KBL against vitiligo Table S6: detailed information on six existing protein-protein interaction databases. Table S7: gene ontology analysis of the potential targets of KBL. Table S8: GO enrichment analysis of the 15 overlapped (between KBL potential and known vitiligo-related) targets. Table S9: KEGG enrichment analysis of the 15 overlapped (between KBL potential and known vitiligo-related) targets. [file 3053458.f1.zip › 3053458.f1/Table S3.xls]

## Sheet: Sheet2
Table S3. Known vitiligo-related targets
Gene name	Source
HLA-C	MalaCards, TTD
HLA-DQA1	MalaCards, TTD
LILRB1	MalaCards, TTD
HLA-DQB1	MalaCards, TTD
NUDT6	MalaCards, TTD
MPO	MalaCards, TTD
IL4	MalaCards, OMIM
IFNG	MalaCards, OMIM
HLA-B	MalaCards, OMIM
HGF	MalaCards, OMIM
CCR5	MalaCards, OMIM
FASLG	MalaCards, TTD
RAB5B	MalaCards, TTD
PTGS2	MalaCards, GAD
PSMB8	MalaCards, GAD
PDGFRA	MalaCards, GAD
PDE10A	MalaCards, GAD
NFE2L2	MalaCards, GAD
KIT	MalaCards, GAD
TSLP	MalaCards, GAD
FOXP3	MalaCards, GAD
IL1RN	MalaCards, GAD
MBL2	MalaCards, GAD
ICA1	MalaCards, GAD
IL10	MalaCards, GAD
GSTP1	MalaCards, GAD
TAP1	MalaCards, GAD
HLA-DRB1	MalaCards, GAD
HLA-A	MalaCards, GAD
GSTT1	MalaCards, GAD
GSTM1	MalaCards, GAD
FOXP1	MalaCards, GAD
FOXD3	MalaCards, GAD
EDN1	MalaCards, GAD, DrugBamk
ESR1	MalaCards, GAD, DrugBamk
DDR1	MalaCards, GAD
CORO2A	MalaCards, GAD
TXNDC5	MalaCards, GAD
ACE	MalaCards, GAD
COMT	MalaCards, GAD
C12ORF10	MalaCards, GAD
FGFR1OP	MalaCards, GAD
CD4	MalaCards, GAD
CCR6	MalaCards, GAD
XBP1	MalaCards, GAD
VDR	MalaCards, GAD
UVRAG	MalaCards, GAD
FAS	MalaCards, GAD
TGFBR2	MalaCards, GAD
STAT4	MalaCards, GAD
CLEC11A	MalaCards, GAD
TNF	MalaCards, GAD
SLC44A4	MalaCards, GAD
RNASET2	MalaCards, GAD
ZMIZ1	MalaCards, GAD
BTNL2	MalaCards, GAD
C1QTNF6	MalaCards, GAD
RERE	MalaCards, GAD
LPP	MalaCards, GAD
UBASH3A	MalaCards, GAD
IL2RA	MalaCards, GAD
GZMB	MalaCards, GAD
HUNK	MalaCards, GAD
ATP8B1	MalaCards, GAD
KCNK12	MalaCards, GAD
HNRNPA1P2	MalaCards, GAD
VAMAS6	MalaCards, GAD
PCBD1	MalaCards, GAD
CAT	MalaCards, GAD
TYRP1	MalaCards, GAD
PMEL	MalaCards, GAD
IER3IP1	MalaCards, GAD
MITF	MalaCards, GAD
FBXO11	MalaCards, GAD
AIRE	MalaCards, GAD
PTPN22	MalaCards, GAD
MFRP	MalaCards, GAD
CTLA4	MalaCards, GAD
MC1R	MalaCards, GAD
KITLG	MalaCards, GAD
PDCD1	MalaCards, GAD
MCHR1	MalaCards, GAD
SMOC2	MalaCards, GAD
LRR1	MalaCards, GAD
NLRP1	MalaCards, GAD
FKBP1A	MalaCards, GAD
TYR	MalaCards, GAD
CAMLG	MalaCards, GAD
PPP3R2	MalaCards, GAD
PPIA	MalaCards, GAD
PPIF	MalaCards, GAD
TAT	MalaCards, GAD
SLC7A8	MalaCards, GAD
FARSA	MalaCards, GAD
PAH	MalaCards, GAD
FARS2	MalaCards, GAD
MAOA	MalaCards, GAD
MAOB	MalaCards, GAD
