# Supplementary material for: A Network Pharmacology Approach to Uncover the Molecular Mechanisms of Herbal Formula Kang-Bai-Ling for Treatment of Vitiligo
Source: Evid Based Complement Alternat Med. 2019 Nov 3;2019:3053458. doi: 10.1155/2019/3053458 (PMC6875403; doi:10.1155/2019/3053458)
Supplement: Supplementary Materials — Table S1: all the candidate compounds of KBL. Table S2: all the potential targets of KBL. Table S3: known vitiligo-related targets. Table S4: KBL shared 15 potential targets with known vitiligo-related targets. Table S5: topological feature values of all/significant/candidate targets for KBL against vitiligo Table S6: detailed information on six existing protein-protein interaction databases. Table S7: gene ontology analysis of the potential targets of KBL. Table S8: GO enrichment analysis of the 15 overlapped (between KBL potential and known vitiligo-related) targets. Table S9: KEGG enrichment analysis of the 15 overlapped (between KBL potential and known vitiligo-related) targets. [file 3053458.f1.zip › 3053458.f1/Table S5.xls]

## Sheet: All targets
Table S5. Topological feature values of all targets for KBL against vitiligo
Gene Name	DC	EC	LAC	BC	CC	NC
PSMA1	42	0.0881333	34.5714	22.4164	0.661538	36.6302
PSMA7	55	0.12255	34.9455	95.8331	0.735043	44.2749
ANAPC4	38	0.0761897	30.8421	20.9184	0.641791	31.8247
PSMD11	44	0.093592	34.2273	30.0128	0.671875	37.2015
PSMA6	46	0.0999155	34.8261	32.7984	0.68254	38.9827
MAD2L1	37	0.0742126	30.2703	15.3974	0.637037	31.1183
PSMB6	45	0.0956474	34.6667	30.3486	0.677165	38.3503
PSMD13	38	0.0773108	35.1053	3.71954	0.637037	36.1831
PSMA3	43	0.0896048	34.186	30.4412	0.666667	36.7184
PSMB4	42	0.0878717	34.8095	19.031	0.661538	36.9296
PSMC2	41	0.0845399	34.6341	16.3856	0.656489	36.3854
PSMB7	40	0.0824535	35.15	9.86174	0.651515	36.5849
PSMD12	37	0.0743524	35.4054	0.615655	0.627737	36.4143
PSMD1	43	0.0896793	32.9302	39.7827	0.666667	35.34
PSMB2	39	0.0805457	35.5897	4.56906	0.646617	36.8019
PSMA5	43	0.0894033	33.8605	34.3459	0.661538	36.4284
PSMB1	39	0.0804358	35.4359	5.86742	0.641791	36.6417
PSMA4	40	0.0814997	34.7	18.61	0.646617	36.1393
PSMD6	39	0.0786912	33.8462	26.4993	0.641791	35.0141
ADRM1	36	0.0729367	31.2778	7.84571	0.632353	32.1714
PSMD4	50	0.10998	34.6	59.5202	0.704918	40.983
PSMD7	40	0.0833365	35.15	12.1638	0.651515	36.565
CASP8	47	0.120847	38.4681	17.8635	0.688	41.5489
CASP3	60	0.143586	38.5333	91.8194	0.767857	51.8279
PSMC3	42	0.088965	34.8571	18.3891	0.661538	36.928
PSMC6	62	0.140676	36.5484	154.311	0.781818	50.6014
USP14	44	0.0913441	29.4091	51.6771	0.671875	32.0307
PSMB5	50	0.108402	33.92	69.8104	0.704918	40.3403
PSMC4	44	0.0926984	34.4545	28.5898	0.671875	37.5522
PSMD10	53	0.115553	34.3396	89.4034	0.722689	42.8455
PSMC1	40	0.0824142	35	11.1789	0.651515	36.4275
PSMD14	44	0.0954123	35.2273	20.6791	0.671875	38.1712
PSMD3	37	0.0743524	35.4054	0.615655	0.627737	36.4143
PSMB3	40	0.0826713	35.15	9.77569	0.651515	36.5657
PSMA2	42	0.0882298	35.1429	16.0033	0.661538	37.2721
PSMD8	39	0.0792228	35.3333	7.29029	0.641791	36.603
AKT1	65	0.152209	38.5231	144.115	0.803738	56.4594
PSMC5	44	0.0922661	33.9091	38.2003	0.671875	37.0022
PSMD2	44	0.0915977	32.4545	58.3738	0.671875	35.3872
JUN	63	0.148749	38.127	130.28	0.788991	53.7339
FAS	42	0.107445	36.7619	7.8446	0.661538	38.9667
IKBKG	44	0.113283	34.7727	26.0189	0.671875	36.3843
IKBKB	45	0.115505	37.1111	19.712	0.677165	39.4897
BCL2L1	52	0.129756	38.1538	40.5526	0.716667	44.5563
EGFR	60	0.142481	37.8333	114.059	0.767857	51.1442
TNFRSF10A	42	0.107247	37.1429	6.20464	0.661538	38.9206
TNFRSF10B	42	0.106473	35.4286	14.4378	0.661538	37.3827
NCOA2	19	0.0505048	16.9474	0.902226	0.562092	17.8889
AR	56	0.134299	37.3214	77.8849	0.741379	47.4096
NFKBIA	74	0.170287	41.0811	258.11	0.877551	66.6921
PPP3CA	36	0.0913753	24.4444	32.0444	0.632353	25.2987
PPP3R1	29	0.0717993	18.9655	23.6027	0.601399	19.6429
CFLAR	42	0.110497	35.4762	14.0807	0.661538	36.7135
FASLG	45	0.113394	38.3556	10.8336	0.677165	41.7523
JAK2	49	0.122539	37.8367	28.4713	0.699187	42.8595
STAT3	50	0.124508	39.12	25.0057	0.704918	45.3355
RELA	77	0.174338	41.4545	310.532	0.905263	71.2079
NR3C1	56	0.133669	37.5714	85.4745	0.741379	48.3312
PPARG	50	0.122507	37.84	39.6443	0.704918	44.2939
CHUK	40	0.10393	33.9	11.4469	0.651515	35.1562
NCOA1	26	0.0684646	21.1538	7.98453	0.589041	22.2178
RXRA	37	0.0919003	25.5135	36.7815	0.637037	26.9702
IL6	56	0.134544	38.75	64.1437	0.741379	49.8336
IL1B	48	0.119233	38.375	23.3954	0.693548	43.6353
IL1A	41	0.10626	36.8293	6.182	0.656489	38.6425
BCL2	35	0.0910512	28.5143	9.97961	0.627737	29.4727
IL10	46	0.11618	37.6957	21.0719	0.68254	41.2045
ESR1	56	0.132823	37.6786	79.639	0.741379	48.803
CXCL8	51	0.125245	38.1176	42.7517	0.710744	45.0726
CASP1	40	0.10609	36.7	3.75431	0.651515	37.7504
NFE2L2	42	0.108631	33.3333	18.2414	0.661538	34.9178
HMOX1	46	0.117001	37.6522	18.2923	0.68254	40.9827
IL4	49	0.121224	38.3673	31.0839	0.699187	43.9428
SOD1	71	0.162785	38.5634	235.515	0.851485	60.8538
CAT	53	0.130276	37.5472	57.1229	0.722689	44.8831
CCL2	45	0.11585	38.4444	11.4696	0.677165	41.2615
IL2	49	0.121807	38.2041	25.4284	0.699187	43.8294
TGFB1	47	0.118449	38.2553	18.5477	0.688	42.2821
IFNG	57	0.135564	36.1053	118.223	0.747826	46.4502
PTGS2	51	0.124492	38.3922	37.8738	0.710744	45.6674
GSTM1	36	0.0901241	29.3333	16.6394	0.632353	30.8259
MAOA	26	0.0663776	22	5.30512	0.589041	23.1648
MPO	43	0.109271	34.6047	24.7916	0.666667	37.0766
MAOB	23	0.0591172	21.0435	0.781033	0.565789	22
SLPI	16	0.0427275	15	0	0.527607	16
GSTP1	41	0.102436	29.4634	40.4057	0.656489	31.2755
TYR	34	0.086511	29.2353	12.3729	0.623188	30.6224
	43	0.10393	35.15	23.3954	0.666667	37.2721

## Sheet: Candidate targets
Table S5. Topological feature values of candidate targets for KBL against vitiligo
Gene Name	DC	EC	LAC	BC	CC	NC
CASP3	60	0.143586	38.5333	91.8194	0.767857	51.8279
PSMC6	62	0.140676	36.5484	154.311	0.781818	50.6014
AKT1	65	0.152209	38.5231	144.115	0.803738	56.4594
JUN	63	0.148749	38.127	130.28	0.788991	53.7339
BCL2L1	52	0.129756	38.1538	40.5526	0.716667	44.5563
EGFR	60	0.142481	37.8333	114.059	0.767857	51.1442
AR	56	0.134299	37.3214	77.8849	0.741379	47.4096
NFKBIA	74	0.170287	41.0811	258.11	0.877551	66.6921
JAK2	49	0.122539	37.8367	28.4713	0.699187	42.8595
STAT3	50	0.124508	39.12	25.0057	0.704918	45.3355
RELA	77	0.174338	41.4545	310.532	0.905263	71.2079
NR3C1	56	0.133669	37.5714	85.4745	0.741379	48.3312
PPARG	50	0.122507	37.84	39.6443	0.704918	44.2939
IL6	56	0.134544	38.75	64.1437	0.741379	49.8336
IL1B	48	0.119233	38.375	23.3954	0.693548	43.6353
ESR1	56	0.132823	37.6786	79.639	0.741379	48.803
CXCL8	51	0.125245	38.1176	42.7517	0.710744	45.0726
IL4	49	0.121224	38.3673	31.0839	0.699187	43.9428
SOD1	71	0.162785	38.5634	235.515	0.851485	60.8538
CAT	53	0.130276	37.5472	57.1229	0.722689	44.8831
IL2	49	0.121807	38.2041	25.4284	0.699187	43.8294
IFNG	57	0.135564	36.1053	118.223	0.747826	46.4502
PTGS2	51	0.124492	38.3922	37.8738	0.710744	45.6674
