# Supplementary material for: A Network Pharmacology Approach to Uncover the Molecular Mechanisms of Herbal Formula Kang-Bai-Ling for Treatment of Vitiligo
Source: Evid Based Complement Alternat Med. 2019 Nov 3;2019:3053458. doi: 10.1155/2019/3053458 (PMC6875403; doi:10.1155/2019/3053458)
Supplement: Supplementary Materials — Table S1: all the candidate compounds of KBL. Table S2: all the potential targets of KBL. Table S3: known vitiligo-related targets. Table S4: KBL shared 15 potential targets with known vitiligo-related targets. Table S5: topological feature values of all/significant/candidate targets for KBL against vitiligo Table S6: detailed information on six existing protein-protein interaction databases. Table S7: gene ontology analysis of the potential targets of KBL. Table S8: GO enrichment analysis of the 15 overlapped (between KBL potential and known vitiligo-related) targets. Table S9: KEGG enrichment analysis of the 15 overlapped (between KBL potential and known vitiligo-related) targets. [file 3053458.f1.zip › 3053458.f1/Table S6.xls]

## Sheet: Sheet1
Table S6. Detailed information on six existing protein-protein interaction databases
Source name	Website	Release number/ Last updated
InAct	http://www.ebi.ac.uk/intact/	Version 4.2.3.2
Human Protein Reference Database (HPRD)	http://www.hprd.org/	Release 9
Molecular INTeraction Database (MINT)	http://mint.bio.uniroma2.it/mint/download.do	Aug-2011
Database of Interacting Proteins (DIP)	http://dip.doe-mbi.ucla.edu/dip/	Jan-2010
biomolecular interaction network database (BIND)	http://www.bind.ca	Version 2.0
Biological General Repository for Interaction Datasets (BIOGRID)	http://thebiogrid.org/	Version 3.4.132
