# Supplementary material for: A Network Pharmacology Approach to Uncover the Molecular Mechanisms of Herbal Formula Kang-Bai-Ling for Treatment of Vitiligo
Source: Evid Based Complement Alternat Med. 2019 Nov 3;2019:3053458. doi: 10.1155/2019/3053458 (PMC6875403; doi:10.1155/2019/3053458)
Supplement: Supplementary Materials — Table S1: all the candidate compounds of KBL. Table S2: all the potential targets of KBL. Table S3: known vitiligo-related targets. Table S4: KBL shared 15 potential targets with known vitiligo-related targets. Table S5: topological feature values of all/significant/candidate targets for KBL against vitiligo Table S6: detailed information on six existing protein-protein interaction databases. Table S7: gene ontology analysis of the potential targets of KBL. Table S8: GO enrichment analysis of the 15 overlapped (between KBL potential and known vitiligo-related) targets. Table S9: KEGG enrichment analysis of the 15 overlapped (between KBL potential and known vitiligo-related) targets. [file 3053458.f1.zip › 3053458.f1/Table S7.xls]

## Sheet: Sheet1
Table S7. Gene ontology analysis of the potential targets of KBL.
GO ID	Ontology	Description	pvalue	p.adjust	Genes
GO:1901700	biological process	response to oxygen-containing compound	2.33912e-87	1.64066e-83	ENSG00000002330;ENSG00000005381;ENSG00000005421;ENSG00000007171;ENSG00000007908;ENSG00000012504;ENSG00000030110;ENSG00000044574;ENSG00000057593;ENSG00000064012;ENSG00000069535;ENSG00000072062;ENSG00000072310;ENSG00000073756;ENSG00000081041;ENSG00000082701;ENSG00000084207;ENSG00000084674;ENSG00000084676;ENSG00000085662;ENSG00000087245;ENSG00000089250;ENSG00000089685;ENSG00000090339;ENSG00000091831…
GO:0010033	biological process	response to organic substance	4.91532e-79	1.7238e-75	ENSG00000002330;ENSG00000005381;ENSG00000005421;ENSG00000007171;ENSG00000007908;ENSG00000012504;ENSG00000012779;ENSG00000022355;ENSG00000030110;ENSG00000044574;ENSG00000057593;ENSG00000064012;ENSG00000069535;ENSG00000072062;ENSG00000072310;ENSG00000073756;ENSG00000078018;ENSG00000080824;ENSG00000081041;ENSG00000082175;ENSG00000082701;ENSG00000084207;ENSG00000084674;ENSG00000084676;ENSG00000085662…
GO:0070887	biological process	cellular response to chemical stimulus	3.69191e-76	8.6317e-73	ENSG00000002330;ENSG00000005381;ENSG00000007171;ENSG00000012504;ENSG00000012779;ENSG00000022355;ENSG00000030110;ENSG00000044574;ENSG00000055118;ENSG00000057593;ENSG00000064012;ENSG00000072062;ENSG00000072310;ENSG00000073756;ENSG00000078018;ENSG00000080824;ENSG00000081041;ENSG00000082175;ENSG00000082701;ENSG00000084207;ENSG00000084674;ENSG00000084676;ENSG00000085662;ENSG00000087088;ENSG00000087245…
GO:0071310	biological process	cellular response to organic substance	3.34504e-69	5.86552e-66	ENSG00000002330;ENSG00000007171;ENSG00000012504;ENSG00000012779;ENSG00000022355;ENSG00000030110;ENSG00000044574;ENSG00000064012;ENSG00000072062;ENSG00000072310;ENSG00000073756;ENSG00000078018;ENSG00000080824;ENSG00000081041;ENSG00000082175;ENSG00000082701;ENSG00000084207;ENSG00000084674;ENSG00000084676;ENSG00000085662;ENSG00000087088;ENSG00000087245;ENSG00000089250;ENSG00000089685;ENSG00000090339…
GO:0042221	biological process	response to chemical	1.49959e-68	2.10362e-65	ENSG00000002330;ENSG00000005381;ENSG00000005421;ENSG00000007171;ENSG00000007908;ENSG00000012504;ENSG00000012779;ENSG00000022355;ENSG00000030110;ENSG00000044574;ENSG00000055118;ENSG00000057593;ENSG00000064012;ENSG00000069535;ENSG00000072062;ENSG00000072310;ENSG00000073756;ENSG00000078018;ENSG00000080824;ENSG00000081041;ENSG00000082175;ENSG00000082701;ENSG00000084207;ENSG00000084674;ENSG00000084676…
GO:0042493	biological process	response to drug	3.99646e-64	4.67186e-61	ENSG00000002330;ENSG00000007171;ENSG00000030110;ENSG00000044574;ENSG00000055118;ENSG00000057593;ENSG00000064012;ENSG00000069535;ENSG00000072310;ENSG00000073756;ENSG00000084207;ENSG00000084676;ENSG00000089250;ENSG00000090339;ENSG00000096717;ENSG00000100030;ENSG00000100197;ENSG00000100292;ENSG00000100906;ENSG00000102468;ENSG00000102882;ENSG00000103222;ENSG00000103546;ENSG00000104267;ENSG00000105329…
GO:0065008	biological process	regulation of biological quality	1.33584e-63	1.33851e-60	ENSG00000002330;ENSG00000005381;ENSG00000007171;ENSG00000008735;ENSG00000011677;ENSG00000012504;ENSG00000022355;ENSG00000030110;ENSG00000043591;ENSG00000044574;ENSG00000050628;ENSG00000055118;ENSG00000057252;ENSG00000057593;ENSG00000064012;ENSG00000069535;ENSG00000072062;ENSG00000072310;ENSG00000073756;ENSG00000078018;ENSG00000080824;ENSG00000082701;ENSG00000084207;ENSG00000084674;ENSG00000084676…
GO:0033993	biological process	response to lipid	5.21275e-63	4.57028e-60	ENSG00000002330;ENSG00000005381;ENSG00000005421;ENSG00000007171;ENSG00000007908;ENSG00000012504;ENSG00000057593;ENSG00000064012;ENSG00000069535;ENSG00000072310;ENSG00000073756;ENSG00000081041;ENSG00000082175;ENSG00000084207;ENSG00000084674;ENSG00000084676;ENSG00000089250;ENSG00000090339;ENSG00000091831;ENSG00000096717;ENSG00000096968;ENSG00000100030;ENSG00000100906;ENSG00000101412;ENSG00000102882…
GO:0014070	biological process	response to organic cyclic compound	1.21752e-62	9.48855e-60	ENSG00000002330;ENSG00000012504;ENSG00000022355;ENSG00000030110;ENSG00000044574;ENSG00000057593;ENSG00000064012;ENSG00000069535;ENSG00000072062;ENSG00000072310;ENSG00000073756;ENSG00000082175;ENSG00000084207;ENSG00000084674;ENSG00000084676;ENSG00000090339;ENSG00000091831;ENSG00000096717;ENSG00000096968;ENSG00000100030;ENSG00000100906;ENSG00000102468;ENSG00000102882;ENSG00000104267;ENSG00000105329…
GO:1901701	biological process	cellular response to oxygen-containing compound	6.96241e-62	4.88343e-59	ENSG00000002330;ENSG00000005381;ENSG00000007171;ENSG00000012504;ENSG00000044574;ENSG00000072062;ENSG00000072310;ENSG00000073756;ENSG00000081041;ENSG00000082701;ENSG00000084207;ENSG00000084674;ENSG00000085662;ENSG00000087245;ENSG00000089685;ENSG00000090339;ENSG00000091831;ENSG00000096717;ENSG00000096968;ENSG00000100030;ENSG00000100644;ENSG00000100906;ENSG00000100985;ENSG00000101412;ENSG00000102882…
GO:0009719	biological process	response to endogenous stimulus	6.81482e-59	4.34538e-56	ENSG00000002330;ENSG00000007171;ENSG00000012504;ENSG00000022355;ENSG00000044574;ENSG00000057593;ENSG00000064012;ENSG00000069535;ENSG00000072062;ENSG00000072310;ENSG00000073756;ENSG00000082175;ENSG00000082701;ENSG00000084207;ENSG00000084674;ENSG00000084676;ENSG00000085662;ENSG00000087245;ENSG00000089250;ENSG00000090339;ENSG00000091831;ENSG00000096717;ENSG00000096968;ENSG00000100030;ENSG00000101412…
GO:0009725	biological process	response to hormone	1.13584e-56	6.63899e-54	ENSG00000002330;ENSG00000007171;ENSG00000012504;ENSG00000057593;ENSG00000064012;ENSG00000069535;ENSG00000072062;ENSG00000072310;ENSG00000073756;ENSG00000082175;ENSG00000084207;ENSG00000084674;ENSG00000084676;ENSG00000085662;ENSG00000089250;ENSG00000090339;ENSG00000091831;ENSG00000096717;ENSG00000096968;ENSG00000104267;ENSG00000105329;ENSG00000105974;ENSG00000108576;ENSG00000108821;ENSG00000110092…
GO:1901698	biological process	response to nitrogen compound	5.76063e-53	3.10808e-50	ENSG00000002330;ENSG00000012504;ENSG00000022355;ENSG00000044574;ENSG00000057593;ENSG00000072062;ENSG00000072310;ENSG00000073756;ENSG00000082701;ENSG00000084207;ENSG00000085662;ENSG00000087245;ENSG00000090339;ENSG00000096717;ENSG00000096968;ENSG00000100030;ENSG00000100906;ENSG00000100985;ENSG00000102468;ENSG00000102882;ENSG00000104267;ENSG00000105329;ENSG00000105851;ENSG00000105974;ENSG00000106546…
GO:0009628	biological process	response to abiotic stimulus	1.01099e-51	5.06506e-49	ENSG00000002330;ENSG00000005381;ENSG00000007171;ENSG00000030110;ENSG00000043591;ENSG00000044574;ENSG00000057593;ENSG00000064012;ENSG00000072062;ENSG00000073756;ENSG00000080824;ENSG00000082701;ENSG00000085662;ENSG00000087088;ENSG00000087245;ENSG00000089250;ENSG00000090339;ENSG00000096717;ENSG00000100030;ENSG00000100292;ENSG00000100644;ENSG00000100906;ENSG00000101412;ENSG00000102468;ENSG00000102882…
GO:0010243	biological process	response to organonitrogen compound	6.30512e-50	2.94828e-47	ENSG00000002330;ENSG00000012504;ENSG00000022355;ENSG00000044574;ENSG00000057593;ENSG00000072062;ENSG00000072310;ENSG00000073756;ENSG00000082701;ENSG00000084207;ENSG00000085662;ENSG00000087245;ENSG00000090339;ENSG00000096717;ENSG00000096968;ENSG00000100030;ENSG00000100906;ENSG00000100985;ENSG00000102468;ENSG00000102882;ENSG00000104267;ENSG00000105329;ENSG00000105851;ENSG00000105974;ENSG00000106546…
GO:0048522	biological process	positive regulation of cellular process	4.23976e-49	1.8586e-46	ENSG00000002330;ENSG00000007171;ENSG00000007908;ENSG00000007968;ENSG00000008735;ENSG00000012504;ENSG00000014257;ENSG00000030110;ENSG00000044574;ENSG00000055118;ENSG00000057252;ENSG00000057593;ENSG00000064012;ENSG00000065361;ENSG00000069535;ENSG00000072062;ENSG00000072310;ENSG00000073756;ENSG00000075426;ENSG00000078018;ENSG00000080824;ENSG00000082175;ENSG00000082701;ENSG00000084207;ENSG00000084674…
GO:0009636	biological process	response to toxic substance	1.22262e-48	5.04437e-46	ENSG00000002330;ENSG00000005381;ENSG00000005421;ENSG00000030110;ENSG00000064012;ENSG00000069535;ENSG00000073756;ENSG00000084207;ENSG00000087088;ENSG00000090339;ENSG00000095303;ENSG00000096717;ENSG00000100030;ENSG00000100292;ENSG00000102882;ENSG00000104687;ENSG00000106546;ENSG00000108576;ENSG00000108821;ENSG00000109471;ENSG00000110092;ENSG00000112038;ENSG00000113161;ENSG00000115415;ENSG00000116044…
GO:0008219	biological process	cell death	7.84551e-48	3.05713e-45	ENSG00000002330;ENSG00000005381;ENSG00000007968;ENSG00000008735;ENSG00000012504;ENSG00000030110;ENSG00000044574;ENSG00000050628;ENSG00000064012;ENSG00000065361;ENSG00000073756;ENSG00000075426;ENSG00000082701;ENSG00000084207;ENSG00000084676;ENSG00000085662;ENSG00000087088;ENSG00000089685;ENSG00000090339;ENSG00000091831;ENSG00000096717;ENSG00000096968;ENSG00000100030;ENSG00000100292;ENSG00000100644…
GO:0009605	biological process	response to external stimulus	1.20743e-47	4.45732e-45	ENSG00000002330;ENSG00000005381;ENSG00000005421;ENSG00000007171;ENSG00000007908;ENSG00000012504;ENSG00000030110;ENSG00000043591;ENSG00000044574;ENSG00000050628;ENSG00000057593;ENSG00000064012;ENSG00000069535;ENSG00000072310;ENSG00000073756;ENSG00000081041;ENSG00000084207;ENSG00000084674;ENSG00000084676;ENSG00000089250;ENSG00000090339;ENSG00000090382;ENSG00000091831;ENSG00000096717;ENSG00000096968…
GO:0006950	biological process	response to stress	1.29829e-47	4.55311e-45	ENSG00000002330;ENSG00000005381;ENSG00000007171;ENSG00000007908;ENSG00000008735;ENSG00000012504;ENSG00000012779;ENSG00000030110;ENSG00000043591;ENSG00000044574;ENSG00000050628;ENSG00000057593;ENSG00000064012;ENSG00000065361;ENSG00000072062;ENSG00000072310;ENSG00000073756;ENSG00000080824;ENSG00000081041;ENSG00000082701;ENSG00000084207;ENSG00000084674;ENSG00000085662;ENSG00000087085;ENSG00000087088…
GO:0048518	biological process	positive regulation of biological process	3.45478e-46	1.1539e-43	ENSG00000002330;ENSG00000005421;ENSG00000007171;ENSG00000007908;ENSG00000007968;ENSG00000008735;ENSG00000012504;ENSG00000014257;ENSG00000030110;ENSG00000043591;ENSG00000044574;ENSG00000050628;ENSG00000055118;ENSG00000057252;ENSG00000057593;ENSG00000064012;ENSG00000065361;ENSG00000069535;ENSG00000072062;ENSG00000072310;ENSG00000073756;ENSG00000075426;ENSG00000077097;ENSG00000078018;ENSG00000080824…
GO:0006915	biological process	apoptotic process	1.77177e-45	5.64871e-43	ENSG00000002330;ENSG00000005381;ENSG00000007968;ENSG00000008735;ENSG00000012504;ENSG00000030110;ENSG00000044574;ENSG00000064012;ENSG00000065361;ENSG00000073756;ENSG00000082701;ENSG00000084207;ENSG00000084676;ENSG00000085662;ENSG00000087088;ENSG00000089685;ENSG00000090339;ENSG00000091831;ENSG00000096717;ENSG00000096968;ENSG00000100030;ENSG00000100292;ENSG00000100644;ENSG00000100906;ENSG00000100985…
GO:0010035	biological process	response to inorganic substance	8.28091e-45	2.52532e-42	ENSG00000002330;ENSG00000005381;ENSG00000005421;ENSG00000030110;ENSG00000044574;ENSG00000064012;ENSG00000069535;ENSG00000073756;ENSG00000084674;ENSG00000085662;ENSG00000090339;ENSG00000096717;ENSG00000100030;ENSG00000100292;ENSG00000100644;ENSG00000100985;ENSG00000102882;ENSG00000104267;ENSG00000105974;ENSG00000107643;ENSG00000108821;ENSG00000109339;ENSG00000110092;ENSG00000115008;ENSG00000115415…
GO:0010941	biological process	regulation of cell death	9.28872e-45	2.60604e-42	ENSG00000002330;ENSG00000005381;ENSG00000008735;ENSG00000012504;ENSG00000030110;ENSG00000044574;ENSG00000064012;ENSG00000065361;ENSG00000073756;ENSG00000082701;ENSG00000084207;ENSG00000084676;ENSG00000085662;ENSG00000087088;ENSG00000089685;ENSG00000090339;ENSG00000091831;ENSG00000096717;ENSG00000096968;ENSG00000100292;ENSG00000100644;ENSG00000100906;ENSG00000100985;ENSG00000101412;ENSG00000102245…
GO:0042127	biological process	regulation of cell proliferation	9.24025e-45	2.60604e-42	ENSG00000002330;ENSG00000007171;ENSG00000030110;ENSG00000065361;ENSG00000073756;ENSG00000075426;ENSG00000082175;ENSG00000084207;ENSG00000085662;ENSG00000087088;ENSG00000087245;ENSG00000089685;ENSG00000091831;ENSG00000095303;ENSG00000096717;ENSG00000096968;ENSG00000100030;ENSG00000100292;ENSG00000100644;ENSG00000100906;ENSG00000100985;ENSG00000101412;ENSG00000102245;ENSG00000102468;ENSG00000105329…
GO:0009893	biological process	positive regulation of metabolic process	3.7587e-44	1.01398e-41	ENSG00000002330;ENSG00000007171;ENSG00000007908;ENSG00000007968;ENSG00000008735;ENSG00000012504;ENSG00000030110;ENSG00000043591;ENSG00000044574;ENSG00000057252;ENSG00000064012;ENSG00000065361;ENSG00000069535;ENSG00000072062;ENSG00000072310;ENSG00000073756;ENSG00000075426;ENSG00000080824;ENSG00000082175;ENSG00000082701;ENSG00000084207;ENSG00000084674;ENSG00000084676;ENSG00000087085;ENSG00000087088…
GO:0050896	biological process	response to stimulus	4.83651e-44	1.25642e-41	ENSG00000002330;ENSG00000005381;ENSG00000005421;ENSG00000007171;ENSG00000007908;ENSG00000007968;ENSG00000008735;ENSG00000011677;ENSG00000012504;ENSG00000012779;ENSG00000014257;ENSG00000022355;ENSG00000030110;ENSG00000043591;ENSG00000044574;ENSG00000050628;ENSG00000055118;ENSG00000057593;ENSG00000064012;ENSG00000065361;ENSG00000068028;ENSG00000069535;ENSG00000072062;ENSG00000072310;ENSG00000073756…
GO:0071495	biological process	cellular response to endogenous stimulus	6.85692e-44	1.71766e-41	ENSG00000012504;ENSG00000022355;ENSG00000044574;ENSG00000072062;ENSG00000072310;ENSG00000073756;ENSG00000082175;ENSG00000082701;ENSG00000084207;ENSG00000084674;ENSG00000084676;ENSG00000085662;ENSG00000087245;ENSG00000090339;ENSG00000091831;ENSG00000096717;ENSG00000096968;ENSG00000100030;ENSG00000101412;ENSG00000102882;ENSG00000104267;ENSG00000105329;ENSG00000105851;ENSG00000105974;ENSG00000106546…
GO:0032879	biological process	regulation of localization	7.44141e-44	1.79979e-41	ENSG00000002330;ENSG00000005421;ENSG00000007171;ENSG00000007908;ENSG00000008735;ENSG00000012504;ENSG00000030110;ENSG00000044574;ENSG00000050628;ENSG00000055118;ENSG00000057593;ENSG00000064012;ENSG00000065361;ENSG00000069535;ENSG00000072062;ENSG00000072310;ENSG00000073756;ENSG00000078018;ENSG00000080824;ENSG00000082701;ENSG00000084207;ENSG00000084674;ENSG00000087085;ENSG00000087088;ENSG00000089250…
GO:0012501	biological process	programmed cell death	8.91086e-44	2.08336e-41	ENSG00000002330;ENSG00000005381;ENSG00000007968;ENSG00000008735;ENSG00000012504;ENSG00000030110;ENSG00000044574;ENSG00000064012;ENSG00000065361;ENSG00000073756;ENSG00000082701;ENSG00000084207;ENSG00000084676;ENSG00000085662;ENSG00000087088;ENSG00000089685;ENSG00000090339;ENSG00000091831;ENSG00000096717;ENSG00000096968;ENSG00000100030;ENSG00000100292;ENSG00000100644;ENSG00000100906;ENSG00000100985…
GO:0031325	biological process	positive regulation of cellular metabolic process	2.90713e-43	6.57762e-41	ENSG00000002330;ENSG00000007171;ENSG00000007908;ENSG00000007968;ENSG00000008735;ENSG00000012504;ENSG00000030110;ENSG00000044574;ENSG00000057252;ENSG00000064012;ENSG00000065361;ENSG00000069535;ENSG00000072062;ENSG00000072310;ENSG00000073756;ENSG00000075426;ENSG00000080824;ENSG00000082175;ENSG00000082701;ENSG00000084207;ENSG00000084676;ENSG00000087088;ENSG00000089250;ENSG00000090339;ENSG00000091831…
GO:0032501	biological process	multicellular organismal process	7.22891e-43	1.58449e-40	ENSG00000002330;ENSG00000005381;ENSG00000007171;ENSG00000007968;ENSG00000008735;ENSG00000011677;ENSG00000012504;ENSG00000012779;ENSG00000014257;ENSG00000022355;ENSG00000030110;ENSG00000043591;ENSG00000044574;ENSG00000050628;ENSG00000055118;ENSG00000057252;ENSG00000057593;ENSG00000064012;ENSG00000065361;ENSG00000069535;ENSG00000072062;ENSG00000072310;ENSG00000073756;ENSG00000075426;ENSG00000077097…
GO:0051716	biological process	cellular response to stimulus	1.08015e-42	2.22828e-40	ENSG00000002330;ENSG00000005381;ENSG00000007171;ENSG00000007908;ENSG00000007968;ENSG00000008735;ENSG00000011677;ENSG00000012504;ENSG00000012779;ENSG00000014257;ENSG00000022355;ENSG00000030110;ENSG00000043591;ENSG00000044574;ENSG00000050628;ENSG00000055118;ENSG00000057593;ENSG00000064012;ENSG00000065361;ENSG00000068028;ENSG00000072062;ENSG00000072310;ENSG00000073756;ENSG00000078018;ENSG00000080824…
GO:1902533	biological process	positive regulation of intracellular signal transduction	1.06211e-42	2.22828e-40	ENSG00000002330;ENSG00000008735;ENSG00000057593;ENSG00000064012;ENSG00000065361;ENSG00000080824;ENSG00000085662;ENSG00000087088;ENSG00000089250;ENSG00000090339;ENSG00000091831;ENSG00000096717;ENSG00000096968;ENSG00000100030;ENSG00000100292;ENSG00000102245;ENSG00000102468;ENSG00000102882;ENSG00000104365;ENSG00000105329;ENSG00000105851;ENSG00000105974;ENSG00000108691;ENSG00000109339;ENSG00000109471…
GO:0042981	biological process	regulation of apoptotic process	1.83978e-42	3.68693e-40	ENSG00000002330;ENSG00000005381;ENSG00000008735;ENSG00000012504;ENSG00000030110;ENSG00000044574;ENSG00000064012;ENSG00000065361;ENSG00000073756;ENSG00000082701;ENSG00000084207;ENSG00000084676;ENSG00000085662;ENSG00000087088;ENSG00000089685;ENSG00000090339;ENSG00000091831;ENSG00000096717;ENSG00000096968;ENSG00000100292;ENSG00000100644;ENSG00000100906;ENSG00000100985;ENSG00000101412;ENSG00000102245…
GO:0051239	biological process	regulation of multicellular organismal process	2.37758e-42	4.54934e-40	ENSG00000002330;ENSG00000007171;ENSG00000007968;ENSG00000012504;ENSG00000014257;ENSG00000043591;ENSG00000044574;ENSG00000050628;ENSG00000055118;ENSG00000057593;ENSG00000064012;ENSG00000065361;ENSG00000072062;ENSG00000072310;ENSG00000073756;ENSG00000078018;ENSG00000082701;ENSG00000084207;ENSG00000084676;ENSG00000087085;ENSG00000087088;ENSG00000089250;ENSG00000090339;ENSG00000091831;ENSG00000096717…
GO:0008283	biological process	cell proliferation	2.39985e-42	4.54934e-40	ENSG00000002330;ENSG00000007171;ENSG00000030110;ENSG00000065361;ENSG00000073756;ENSG00000075426;ENSG00000082175;ENSG00000084207;ENSG00000085662;ENSG00000087085;ENSG00000087088;ENSG00000087245;ENSG00000089685;ENSG00000091831;ENSG00000095303;ENSG00000096717;ENSG00000096968;ENSG00000100030;ENSG00000100292;ENSG00000100644;ENSG00000100906;ENSG00000100985;ENSG00000101412;ENSG00000102245;ENSG00000102468…
GO:0010647	biological process	positive regulation of cell communication	2.83178e-42	5.22686e-40	ENSG00000002330;ENSG00000008735;ENSG00000012504;ENSG00000014257;ENSG00000030110;ENSG00000057593;ENSG00000064012;ENSG00000065361;ENSG00000073756;ENSG00000080824;ENSG00000082701;ENSG00000085662;ENSG00000087088;ENSG00000089250;ENSG00000090339;ENSG00000091831;ENSG00000096717;ENSG00000096968;ENSG00000100030;ENSG00000100292;ENSG00000100644;ENSG00000100985;ENSG00000101412;ENSG00000102245;ENSG00000102468…
GO:0023056	biological process	positive regulation of signaling	4.22857e-42	7.60491e-40	ENSG00000002330;ENSG00000008735;ENSG00000012504;ENSG00000014257;ENSG00000030110;ENSG00000057593;ENSG00000064012;ENSG00000065361;ENSG00000073756;ENSG00000080824;ENSG00000082701;ENSG00000085662;ENSG00000087088;ENSG00000089250;ENSG00000090339;ENSG00000091831;ENSG00000096717;ENSG00000096968;ENSG00000100030;ENSG00000100292;ENSG00000100644;ENSG00000100985;ENSG00000101412;ENSG00000102245;ENSG00000102468…
GO:0043067	biological process	regulation of programmed cell death	1.04767e-41	1.83709e-39	ENSG00000002330;ENSG00000005381;ENSG00000008735;ENSG00000012504;ENSG00000030110;ENSG00000044574;ENSG00000064012;ENSG00000065361;ENSG00000073756;ENSG00000082701;ENSG00000084207;ENSG00000084676;ENSG00000085662;ENSG00000087088;ENSG00000089685;ENSG00000090339;ENSG00000091831;ENSG00000096717;ENSG00000096968;ENSG00000100292;ENSG00000100644;ENSG00000100906;ENSG00000100985;ENSG00000101412;ENSG00000102245…
GO:0051173	biological process	positive regulation of nitrogen compound metabolic process	1.09626e-41	1.8754e-39	ENSG00000002330;ENSG00000007171;ENSG00000007968;ENSG00000008735;ENSG00000012504;ENSG00000030110;ENSG00000044574;ENSG00000057252;ENSG00000064012;ENSG00000065361;ENSG00000069535;ENSG00000072062;ENSG00000072310;ENSG00000073756;ENSG00000075426;ENSG00000080824;ENSG00000082175;ENSG00000082701;ENSG00000084676;ENSG00000087088;ENSG00000089250;ENSG00000090339;ENSG00000091831;ENSG00000096717;ENSG00000096968…
GO:0034097	biological process	response to cytokine	3.6181e-41	6.04222e-39	ENSG00000002330;ENSG00000007171;ENSG00000007908;ENSG00000012504;ENSG00000012779;ENSG00000044574;ENSG00000064012;ENSG00000072062;ENSG00000073756;ENSG00000080824;ENSG00000081041;ENSG00000082701;ENSG00000084207;ENSG00000084674;ENSG00000087245;ENSG00000089685;ENSG00000090339;ENSG00000096717;ENSG00000096968;ENSG00000100030;ENSG00000100292;ENSG00000100644;ENSG00000100906;ENSG00000100985;ENSG00000102245…
GO:0051049	biological process	regulation of transport	4.49779e-41	7.33663e-39	ENSG00000002330;ENSG00000005421;ENSG00000007171;ENSG00000007908;ENSG00000008735;ENSG00000012504;ENSG00000030110;ENSG00000050628;ENSG00000055118;ENSG00000064012;ENSG00000065361;ENSG00000069535;ENSG00000072062;ENSG00000072310;ENSG00000073756;ENSG00000078018;ENSG00000082701;ENSG00000087085;ENSG00000087088;ENSG00000089250;ENSG00000089685;ENSG00000090339;ENSG00000096717;ENSG00000096968;ENSG00000100030…
GO:0010604	biological process	positive regulation of macromolecule metabolic process	1.3819e-40	2.20288e-38	ENSG00000002330;ENSG00000007908;ENSG00000007968;ENSG00000008735;ENSG00000012504;ENSG00000030110;ENSG00000044574;ENSG00000057252;ENSG00000064012;ENSG00000065361;ENSG00000072062;ENSG00000072310;ENSG00000073756;ENSG00000075426;ENSG00000080824;ENSG00000082175;ENSG00000082701;ENSG00000084674;ENSG00000084676;ENSG00000087088;ENSG00000089250;ENSG00000090339;ENSG00000091831;ENSG00000096717;ENSG00000096968…
GO:0009967	biological process	positive regulation of signal transduction	1.71691e-40	2.6761e-38	ENSG00000002330;ENSG00000008735;ENSG00000012504;ENSG00000014257;ENSG00000030110;ENSG00000057593;ENSG00000064012;ENSG00000065361;ENSG00000080824;ENSG00000082701;ENSG00000085662;ENSG00000087088;ENSG00000089250;ENSG00000090339;ENSG00000091831;ENSG00000096717;ENSG00000096968;ENSG00000100030;ENSG00000100292;ENSG00000100644;ENSG00000100985;ENSG00000101412;ENSG00000102245;ENSG00000102468;ENSG00000102882…
GO:0071407	biological process	cellular response to organic cyclic compound	2.91404e-40	4.44328e-38	ENSG00000012504;ENSG00000022355;ENSG00000044574;ENSG00000064012;ENSG00000072062;ENSG00000073756;ENSG00000082175;ENSG00000084207;ENSG00000084676;ENSG00000090339;ENSG00000091831;ENSG00000096717;ENSG00000096968;ENSG00000100030;ENSG00000102882;ENSG00000105329;ENSG00000105851;ENSG00000105974;ENSG00000106546;ENSG00000108576;ENSG00000108691;ENSG00000108821;ENSG00000112033;ENSG00000112038;ENSG00000113580…
GO:0071396	biological process	cellular response to lipid	4.8528e-40	7.24203e-38	ENSG00000002330;ENSG00000007171;ENSG00000012504;ENSG00000072310;ENSG00000081041;ENSG00000082175;ENSG00000084207;ENSG00000084674;ENSG00000084676;ENSG00000090339;ENSG00000091831;ENSG00000096717;ENSG00000096968;ENSG00000100030;ENSG00000100906;ENSG00000101412;ENSG00000102882;ENSG00000105329;ENSG00000106366;ENSG00000106546;ENSG00000107643;ENSG00000108576;ENSG00000108691;ENSG00000108821;ENSG00000112033…
GO:0071345	biological process	cellular response to cytokine stimulus	1.65345e-39	2.41611e-37	ENSG00000002330;ENSG00000007171;ENSG00000012504;ENSG00000012779;ENSG00000044574;ENSG00000064012;ENSG00000072062;ENSG00000073756;ENSG00000080824;ENSG00000081041;ENSG00000082701;ENSG00000084207;ENSG00000084674;ENSG00000087245;ENSG00000089685;ENSG00000090339;ENSG00000096717;ENSG00000096968;ENSG00000100030;ENSG00000100292;ENSG00000100644;ENSG00000100906;ENSG00000100985;ENSG00000102245;ENSG00000102882…
GO:0032502	biological process	developmental process	2.32942e-39	3.3344e-37	ENSG00000002330;ENSG00000005381;ENSG00000007968;ENSG00000008735;ENSG00000012504;ENSG00000022355;ENSG00000030110;ENSG00000043591;ENSG00000044574;ENSG00000057252;ENSG00000057593;ENSG00000064012;ENSG00000065361;ENSG00000069535;ENSG00000072062;ENSG00000072310;ENSG00000073756;ENSG00000075426;ENSG00000077097;ENSG00000078018;ENSG00000079102;ENSG00000080824;ENSG00000082175;ENSG00000082701;ENSG00000084207…
GO:0010646	biological process	regulation of cell communication	1.89871e-38	2.66352e-36	ENSG00000002330;ENSG00000007171;ENSG00000008735;ENSG00000012504;ENSG00000014257;ENSG00000030110;ENSG00000044574;ENSG00000057593;ENSG00000064012;ENSG00000065361;ENSG00000072062;ENSG00000072310;ENSG00000073756;ENSG00000080824;ENSG00000081041;ENSG00000082701;ENSG00000084207;ENSG00000084676;ENSG00000085662;ENSG00000087085;ENSG00000087088;ENSG00000089250;ENSG00000089685;ENSG00000090339;ENSG00000091831…
GO:0032870	biological process	cellular response to hormone stimulus	2.52253e-38	3.46923e-36	ENSG00000012504;ENSG00000072062;ENSG00000072310;ENSG00000082175;ENSG00000084207;ENSG00000084674;ENSG00000084676;ENSG00000090339;ENSG00000091831;ENSG00000096717;ENSG00000096968;ENSG00000104267;ENSG00000105329;ENSG00000105974;ENSG00000112033;ENSG00000112038;ENSG00000113580;ENSG00000115415;ENSG00000116044;ENSG00000118260;ENSG00000118785;ENSG00000120053;ENSG00000125378;ENSG00000125538;ENSG00000126767…
GO:0023051	biological process	regulation of signaling	8.81183e-38	1.18858e-35	ENSG00000002330;ENSG00000007171;ENSG00000008735;ENSG00000012504;ENSG00000014257;ENSG00000030110;ENSG00000044574;ENSG00000057593;ENSG00000064012;ENSG00000065361;ENSG00000072062;ENSG00000072310;ENSG00000073756;ENSG00000080824;ENSG00000081041;ENSG00000082701;ENSG00000084207;ENSG00000084676;ENSG00000085662;ENSG00000087085;ENSG00000087088;ENSG00000089250;ENSG00000089685;ENSG00000090339;ENSG00000091831…
GO:1901699	biological process	cellular response to nitrogen compound	9.30956e-38	1.23202e-35	ENSG00000012504;ENSG00000022355;ENSG00000044574;ENSG00000072062;ENSG00000072310;ENSG00000073756;ENSG00000082701;ENSG00000084207;ENSG00000085662;ENSG00000087245;ENSG00000090339;ENSG00000096717;ENSG00000096968;ENSG00000100030;ENSG00000102882;ENSG00000104267;ENSG00000105329;ENSG00000105851;ENSG00000105974;ENSG00000106546;ENSG00000108576;ENSG00000108821;ENSG00000112038;ENSG00000115415;ENSG00000116044…
GO:0035556	biological process	intracellular signal transduction	1.36582e-37	1.77404e-35	ENSG00000002330;ENSG00000007171;ENSG00000007908;ENSG00000007968;ENSG00000008735;ENSG00000012504;ENSG00000030110;ENSG00000043591;ENSG00000050628;ENSG00000057593;ENSG00000064012;ENSG00000065361;ENSG00000068028;ENSG00000072062;ENSG00000073756;ENSG00000080824;ENSG00000082701;ENSG00000084207;ENSG00000085662;ENSG00000087088;ENSG00000089250;ENSG00000090339;ENSG00000091831;ENSG00000096717;ENSG00000096968…
GO:0032496	biological process	response to lipopolysaccharide	3.66569e-37	4.67475e-35	ENSG00000005381;ENSG00000007171;ENSG00000007908;ENSG00000012504;ENSG00000064012;ENSG00000069535;ENSG00000073756;ENSG00000081041;ENSG00000084207;ENSG00000084674;ENSG00000089250;ENSG00000090339;ENSG00000096968;ENSG00000100030;ENSG00000100906;ENSG00000102882;ENSG00000105329;ENSG00000106366;ENSG00000107643;ENSG00000108691;ENSG00000112033;ENSG00000112038;ENSG00000112062;ENSG00000117560;ENSG00000124107…
GO:0048584	biological process	positive regulation of response to stimulus	4.10367e-37	5.13985e-35	ENSG00000002330;ENSG00000008735;ENSG00000012504;ENSG00000014257;ENSG00000030110;ENSG00000050628;ENSG00000057593;ENSG00000064012;ENSG00000065361;ENSG00000072062;ENSG00000073756;ENSG00000080824;ENSG00000082701;ENSG00000084674;ENSG00000085662;ENSG00000087088;ENSG00000089250;ENSG00000090339;ENSG00000091831;ENSG00000096717;ENSG00000096968;ENSG00000100030;ENSG00000100292;ENSG00000100644;ENSG00000100906…
GO:0051240	biological process	positive regulation of multicellular organismal process	4.23855e-37	5.21564e-35	ENSG00000002330;ENSG00000012504;ENSG00000043591;ENSG00000044574;ENSG00000050628;ENSG00000057593;ENSG00000064012;ENSG00000065361;ENSG00000073756;ENSG00000084676;ENSG00000087085;ENSG00000087088;ENSG00000089250;ENSG00000090339;ENSG00000096717;ENSG00000096968;ENSG00000100030;ENSG00000100292;ENSG00000100644;ENSG00000100985;ENSG00000101412;ENSG00000102245;ENSG00000102468;ENSG00000102882;ENSG00000104267…
GO:0023052	biological process	signaling	5.312e-37	6.42385e-35	ENSG00000002330;ENSG00000007171;ENSG00000007908;ENSG00000007968;ENSG00000008735;ENSG00000011677;ENSG00000012504;ENSG00000012779;ENSG00000014257;ENSG00000022355;ENSG00000030110;ENSG00000043591;ENSG00000044574;ENSG00000050628;ENSG00000055118;ENSG00000057593;ENSG00000064012;ENSG00000065361;ENSG00000068028;ENSG00000072062;ENSG00000072310;ENSG00000073756;ENSG00000080824;ENSG00000081041;ENSG00000082175…
GO:0048519	biological process	negative regulation of biological process	9.94264e-37	1.18199e-34	ENSG00000002330;ENSG00000005381;ENSG00000007171;ENSG00000007968;ENSG00000008735;ENSG00000012504;ENSG00000030110;ENSG00000043591;ENSG00000044574;ENSG00000050628;ENSG00000055118;ENSG00000064012;ENSG00000065361;ENSG00000068028;ENSG00000069535;ENSG00000072062;ENSG00000072310;ENSG00000073756;ENSG00000077097;ENSG00000078018;ENSG00000079102;ENSG00000082175;ENSG00000082701;ENSG00000084207;ENSG00000085662…
GO:1902531	biological process	regulation of intracellular signal transduction	1.19176e-36	1.39317e-34	ENSG00000002330;ENSG00000008735;ENSG00000012504;ENSG00000057593;ENSG00000064012;ENSG00000065361;ENSG00000072062;ENSG00000073756;ENSG00000080824;ENSG00000082701;ENSG00000084207;ENSG00000085662;ENSG00000087088;ENSG00000089250;ENSG00000090339;ENSG00000091831;ENSG00000096717;ENSG00000096968;ENSG00000100030;ENSG00000100292;ENSG00000100644;ENSG00000100906;ENSG00000100985;ENSG00000102245;ENSG00000102468…
GO:0048523	biological process	negative regulation of cellular process	1.25528e-36	1.44337e-34	ENSG00000002330;ENSG00000005381;ENSG00000007968;ENSG00000008735;ENSG00000012504;ENSG00000030110;ENSG00000044574;ENSG00000055118;ENSG00000064012;ENSG00000065361;ENSG00000068028;ENSG00000069535;ENSG00000072062;ENSG00000072310;ENSG00000073756;ENSG00000077097;ENSG00000078018;ENSG00000079102;ENSG00000082701;ENSG00000084207;ENSG00000085662;ENSG00000087085;ENSG00000087088;ENSG00000089250;ENSG00000089685…
GO:0007154	biological process	cell communication	4.06996e-36	4.60431e-34	ENSG00000002330;ENSG00000007171;ENSG00000007908;ENSG00000007968;ENSG00000008735;ENSG00000011677;ENSG00000012504;ENSG00000012779;ENSG00000014257;ENSG00000022355;ENSG00000030110;ENSG00000043591;ENSG00000044574;ENSG00000050628;ENSG00000057593;ENSG00000064012;ENSG00000065361;ENSG00000068028;ENSG00000072062;ENSG00000072310;ENSG00000073756;ENSG00000080824;ENSG00000081041;ENSG00000082175;ENSG00000082701…
GO:0002237	biological process	response to molecule of bacterial origin	4.89536e-36	5.45017e-34	ENSG00000005381;ENSG00000007171;ENSG00000007908;ENSG00000012504;ENSG00000064012;ENSG00000069535;ENSG00000073756;ENSG00000081041;ENSG00000084207;ENSG00000084674;ENSG00000089250;ENSG00000090339;ENSG00000096968;ENSG00000100030;ENSG00000100906;ENSG00000102882;ENSG00000105329;ENSG00000106366;ENSG00000107643;ENSG00000108691;ENSG00000112033;ENSG00000112038;ENSG00000112062;ENSG00000117560;ENSG00000124107…
GO:0007275	biological process	multicellular organism development	8.77963e-36	9.62193e-34	ENSG00000002330;ENSG00000007968;ENSG00000008735;ENSG00000012504;ENSG00000022355;ENSG00000030110;ENSG00000044574;ENSG00000057593;ENSG00000064012;ENSG00000065361;ENSG00000069535;ENSG00000072062;ENSG00000072310;ENSG00000073756;ENSG00000075426;ENSG00000077097;ENSG00000078018;ENSG00000080824;ENSG00000082175;ENSG00000082701;ENSG00000084207;ENSG00000084674;ENSG00000084676;ENSG00000085662;ENSG00000087085…
GO:0048731	biological process	system development	1.83224e-35	1.91811e-33	ENSG00000002330;ENSG00000007968;ENSG00000008735;ENSG00000012504;ENSG00000022355;ENSG00000030110;ENSG00000044574;ENSG00000057593;ENSG00000064012;ENSG00000065361;ENSG00000069535;ENSG00000072062;ENSG00000072310;ENSG00000073756;ENSG00000075426;ENSG00000077097;ENSG00000078018;ENSG00000080824;ENSG00000082175;ENSG00000082701;ENSG00000084207;ENSG00000084674;ENSG00000084676;ENSG00000085662;ENSG00000087085…
GO:0065009	biological process	regulation of molecular function	1.83177e-35	1.91811e-33	ENSG00000002330;ENSG00000005421;ENSG00000007171;ENSG00000007908;ENSG00000008735;ENSG00000012504;ENSG00000030110;ENSG00000043591;ENSG00000044574;ENSG00000064012;ENSG00000065361;ENSG00000072062;ENSG00000072310;ENSG00000073756;ENSG00000078018;ENSG00000080824;ENSG00000081041;ENSG00000082701;ENSG00000084207;ENSG00000087088;ENSG00000089250;ENSG00000089685;ENSG00000090339;ENSG00000091831;ENSG00000096717…
GO:0031667	biological process	response to nutrient levels	1.82324e-35	1.91811e-33	ENSG00000005381;ENSG00000005421;ENSG00000012504;ENSG00000043591;ENSG00000044574;ENSG00000057593;ENSG00000072310;ENSG00000073756;ENSG00000084207;ENSG00000084676;ENSG00000090339;ENSG00000096717;ENSG00000100030;ENSG00000100292;ENSG00000102882;ENSG00000105329;ENSG00000107643;ENSG00000108576;ENSG00000108821;ENSG00000110092;ENSG00000112033;ENSG00000112038;ENSG00000113161;ENSG00000114200;ENSG00000115415…
GO:0046677	biological process	response to antibiotic	2.11422e-35	2.18076e-33	ENSG00000002330;ENSG00000030110;ENSG00000044574;ENSG00000064012;ENSG00000069535;ENSG00000080824;ENSG00000084207;ENSG00000090339;ENSG00000096717;ENSG00000096968;ENSG00000100292;ENSG00000106546;ENSG00000108821;ENSG00000109471;ENSG00000110092;ENSG00000112038;ENSG00000113161;ENSG00000115415;ENSG00000116044;ENSG00000121691;ENSG00000130649;ENSG00000132906;ENSG00000136244;ENSG00000136634;ENSG00000136997…
GO:0007165	biological process	signal transduction	3.73056e-35	3.79219e-33	ENSG00000002330;ENSG00000007171;ENSG00000007908;ENSG00000007968;ENSG00000008735;ENSG00000011677;ENSG00000012504;ENSG00000012779;ENSG00000014257;ENSG00000022355;ENSG00000030110;ENSG00000043591;ENSG00000044574;ENSG00000050628;ENSG00000057593;ENSG00000064012;ENSG00000065361;ENSG00000068028;ENSG00000072062;ENSG00000072310;ENSG00000073756;ENSG00000080824;ENSG00000081041;ENSG00000082175;ENSG00000082701…
GO:0050793	biological process	regulation of developmental process	5.21889e-35	5.22932e-33	ENSG00000002330;ENSG00000007968;ENSG00000012504;ENSG00000043591;ENSG00000044574;ENSG00000064012;ENSG00000065361;ENSG00000072062;ENSG00000073756;ENSG00000078018;ENSG00000079102;ENSG00000082701;ENSG00000084674;ENSG00000084676;ENSG00000087088;ENSG00000089250;ENSG00000090339;ENSG00000091831;ENSG00000096717;ENSG00000096968;ENSG00000100030;ENSG00000100292;ENSG00000100644;ENSG00000100906;ENSG00000100985…
GO:0009991	biological process	response to extracellular stimulus	5.75746e-35	5.68772e-33	ENSG00000005381;ENSG00000005421;ENSG00000012504;ENSG00000043591;ENSG00000044574;ENSG00000057593;ENSG00000072310;ENSG00000073756;ENSG00000084207;ENSG00000084676;ENSG00000090339;ENSG00000096717;ENSG00000100030;ENSG00000100292;ENSG00000102882;ENSG00000105329;ENSG00000107643;ENSG00000108576;ENSG00000108821;ENSG00000110092;ENSG00000112033;ENSG00000112038;ENSG00000113161;ENSG00000114200;ENSG00000115415…
GO:0008284	biological process	positive regulation of cell proliferation	7.01066e-35	6.82955e-33	ENSG00000002330;ENSG00000065361;ENSG00000073756;ENSG00000075426;ENSG00000085662;ENSG00000087245;ENSG00000089685;ENSG00000091831;ENSG00000096717;ENSG00000096968;ENSG00000100030;ENSG00000100292;ENSG00000100644;ENSG00000100985;ENSG00000101412;ENSG00000102245;ENSG00000102468;ENSG00000105329;ENSG00000105810;ENSG00000109471;ENSG00000110092;ENSG00000111537;ENSG00000111679;ENSG00000112033;ENSG00000112062…
GO:0048545	biological process	response to steroid hormone	1.19572e-34	1.14888e-32	ENSG00000002330;ENSG00000012504;ENSG00000069535;ENSG00000072310;ENSG00000073756;ENSG00000082175;ENSG00000084207;ENSG00000084676;ENSG00000090339;ENSG00000091831;ENSG00000096717;ENSG00000096968;ENSG00000104267;ENSG00000105329;ENSG00000105974;ENSG00000108821;ENSG00000110092;ENSG00000112033;ENSG00000113580;ENSG00000114200;ENSG00000118785;ENSG00000120053;ENSG00000124762;ENSG00000125378;ENSG00000132170…
GO:0048856	biological process	anatomical structure development	3.05302e-34	2.89377e-32	ENSG00000002330;ENSG00000007968;ENSG00000008735;ENSG00000012504;ENSG00000022355;ENSG00000030110;ENSG00000044574;ENSG00000057593;ENSG00000064012;ENSG00000065361;ENSG00000069535;ENSG00000072062;ENSG00000072310;ENSG00000073756;ENSG00000075426;ENSG00000077097;ENSG00000078018;ENSG00000080824;ENSG00000082175;ENSG00000082701;ENSG00000084207;ENSG00000084674;ENSG00000084676;ENSG00000085662;ENSG00000087085…
GO:0042592	biological process	homeostatic process	4.2521e-34	3.97656e-32	ENSG00000002330;ENSG00000005381;ENSG00000007171;ENSG00000012504;ENSG00000030110;ENSG00000043591;ENSG00000050628;ENSG00000055118;ENSG00000057252;ENSG00000072062;ENSG00000073756;ENSG00000080824;ENSG00000084207;ENSG00000084674;ENSG00000085662;ENSG00000087085;ENSG00000087088;ENSG00000089250;ENSG00000089685;ENSG00000090339;ENSG00000090382;ENSG00000091831;ENSG00000096717;ENSG00000096968;ENSG00000100030…
GO:0071417	biological process	cellular response to organonitrogen compound	4.76979e-34	4.40202e-32	ENSG00000012504;ENSG00000022355;ENSG00000044574;ENSG00000072062;ENSG00000072310;ENSG00000073756;ENSG00000082701;ENSG00000084207;ENSG00000085662;ENSG00000087245;ENSG00000090339;ENSG00000096717;ENSG00000096968;ENSG00000100030;ENSG00000102882;ENSG00000104267;ENSG00000105329;ENSG00000105851;ENSG00000105974;ENSG00000106546;ENSG00000108576;ENSG00000108821;ENSG00000112038;ENSG00000115415;ENSG00000116044…
GO:0006810	biological process	transport	8.36995e-34	7.62426e-32	ENSG00000002330;ENSG00000005381;ENSG00000005421;ENSG00000007171;ENSG00000007908;ENSG00000008735;ENSG00000011677;ENSG00000012504;ENSG00000012779;ENSG00000014257;ENSG00000022355;ENSG00000030110;ENSG00000044574;ENSG00000050628;ENSG00000055118;ENSG00000057252;ENSG00000057593;ENSG00000064012;ENSG00000065361;ENSG00000069535;ENSG00000072062;ENSG00000072310;ENSG00000073756;ENSG00000078018;ENSG00000080824…
GO:1901652	biological process	response to peptide	8.89838e-34	8.0017e-32	ENSG00000012504;ENSG00000057593;ENSG00000072062;ENSG00000072310;ENSG00000073756;ENSG00000082701;ENSG00000084207;ENSG00000085662;ENSG00000087245;ENSG00000090339;ENSG00000096717;ENSG00000096968;ENSG00000100906;ENSG00000100985;ENSG00000104267;ENSG00000105329;ENSG00000105974;ENSG00000108821;ENSG00000112062;ENSG00000115415;ENSG00000116044;ENSG00000117394;ENSG00000118260;ENSG00000120053;ENSG00000121691…
GO:0035690	biological process	cellular response to drug	1.01063e-33	8.97282e-32	ENSG00000002330;ENSG00000007171;ENSG00000044574;ENSG00000055118;ENSG00000073756;ENSG00000084676;ENSG00000090339;ENSG00000096717;ENSG00000100030;ENSG00000100292;ENSG00000102882;ENSG00000105329;ENSG00000106546;ENSG00000112038;ENSG00000113580;ENSG00000116044;ENSG00000123374;ENSG00000125148;ENSG00000125538;ENSG00000128052;ENSG00000132906;ENSG00000133019;ENSG00000135446;ENSG00000136244;ENSG00000136634…
GO:0051247	biological process	positive regulation of protein metabolic process	1.075e-33	9.42507e-32	ENSG00000002330;ENSG00000008735;ENSG00000030110;ENSG00000044574;ENSG00000057252;ENSG00000064012;ENSG00000065361;ENSG00000072062;ENSG00000072310;ENSG00000073756;ENSG00000080824;ENSG00000082701;ENSG00000087088;ENSG00000089250;ENSG00000090339;ENSG00000096717;ENSG00000096968;ENSG00000100030;ENSG00000100292;ENSG00000100906;ENSG00000100985;ENSG00000102245;ENSG00000102468;ENSG00000102882;ENSG00000105329…
GO:0060548	biological process	negative regulation of cell death	1.09488e-33	9.48087e-32	ENSG00000002330;ENSG00000005381;ENSG00000008735;ENSG00000012504;ENSG00000044574;ENSG00000064012;ENSG00000065361;ENSG00000073756;ENSG00000082701;ENSG00000084207;ENSG00000085662;ENSG00000087088;ENSG00000089685;ENSG00000090339;ENSG00000096717;ENSG00000096968;ENSG00000100292;ENSG00000100644;ENSG00000100906;ENSG00000100985;ENSG00000102245;ENSG00000104365;ENSG00000105851;ENSG00000105974;ENSG00000106211…
GO:0043069	biological process	negative regulation of programmed cell death	1.7637e-33	1.50861e-31	ENSG00000002330;ENSG00000005381;ENSG00000008735;ENSG00000012504;ENSG00000044574;ENSG00000064012;ENSG00000065361;ENSG00000073756;ENSG00000082701;ENSG00000084207;ENSG00000085662;ENSG00000087088;ENSG00000089685;ENSG00000090339;ENSG00000096717;ENSG00000096968;ENSG00000100292;ENSG00000100644;ENSG00000100906;ENSG00000100985;ENSG00000102245;ENSG00000104365;ENSG00000105851;ENSG00000105974;ENSG00000106211…
GO:0070482	biological process	response to oxygen levels	1.81626e-33	1.53485e-31	ENSG00000002330;ENSG00000007171;ENSG00000057593;ENSG00000073756;ENSG00000087245;ENSG00000089250;ENSG00000090339;ENSG00000096717;ENSG00000100292;ENSG00000100644;ENSG00000101412;ENSG00000104368;ENSG00000105329;ENSG00000105974;ENSG00000108344;ENSG00000108576;ENSG00000108821;ENSG00000112033;ENSG00000112715;ENSG00000116044;ENSG00000116329;ENSG00000117394;ENSG00000118260;ENSG00000121691;ENSG00000122861…
GO:0043066	biological process	negative regulation of apoptotic process	2.12993e-33	1.77849e-31	ENSG00000005381;ENSG00000008735;ENSG00000012504;ENSG00000044574;ENSG00000064012;ENSG00000065361;ENSG00000073756;ENSG00000082701;ENSG00000084207;ENSG00000085662;ENSG00000087088;ENSG00000089685;ENSG00000090339;ENSG00000096717;ENSG00000096968;ENSG00000100292;ENSG00000100644;ENSG00000100906;ENSG00000100985;ENSG00000102245;ENSG00000104365;ENSG00000105851;ENSG00000105974;ENSG00000106211;ENSG00000106366…
GO:0048583	biological process	regulation of response to stimulus	2.78144e-33	2.29518e-31	ENSG00000002330;ENSG00000007171;ENSG00000007908;ENSG00000008735;ENSG00000012504;ENSG00000014257;ENSG00000030110;ENSG00000044574;ENSG00000050628;ENSG00000057593;ENSG00000064012;ENSG00000065361;ENSG00000072062;ENSG00000073756;ENSG00000080824;ENSG00000081041;ENSG00000082701;ENSG00000084207;ENSG00000084674;ENSG00000084676;ENSG00000085662;ENSG00000087088;ENSG00000089250;ENSG00000089685;ENSG00000090339…
GO:0051234	biological process	establishment of localization	4.19801e-33	3.42382e-31	ENSG00000002330;ENSG00000005381;ENSG00000005421;ENSG00000007171;ENSG00000007908;ENSG00000008735;ENSG00000011677;ENSG00000012504;ENSG00000012779;ENSG00000014257;ENSG00000022355;ENSG00000030110;ENSG00000044574;ENSG00000050628;ENSG00000055118;ENSG00000057252;ENSG00000057593;ENSG00000064012;ENSG00000065361;ENSG00000069535;ENSG00000072062;ENSG00000072310;ENSG00000073756;ENSG00000078018;ENSG00000080824…
GO:0030154	biological process	cell differentiation	5.19569e-33	4.1412e-31	ENSG00000002330;ENSG00000008735;ENSG00000012504;ENSG00000030110;ENSG00000043591;ENSG00000044574;ENSG00000057252;ENSG00000064012;ENSG00000065361;ENSG00000072062;ENSG00000072310;ENSG00000073756;ENSG00000075426;ENSG00000077097;ENSG00000078018;ENSG00000079102;ENSG00000080824;ENSG00000082175;ENSG00000082701;ENSG00000084207;ENSG00000084674;ENSG00000084676;ENSG00000087085;ENSG00000087088;ENSG00000087245…
GO:0051050	biological process	positive regulation of transport	5.1448e-33	4.1412e-31	ENSG00000002330;ENSG00000005421;ENSG00000007908;ENSG00000012504;ENSG00000030110;ENSG00000055118;ENSG00000064012;ENSG00000072062;ENSG00000073756;ENSG00000078018;ENSG00000082701;ENSG00000087085;ENSG00000087088;ENSG00000089250;ENSG00000096717;ENSG00000096968;ENSG00000100030;ENSG00000100644;ENSG00000100906;ENSG00000101412;ENSG00000102882;ENSG00000104267;ENSG00000105329;ENSG00000105974;ENSG00000106366…
GO:0007166	biological process	cell surface receptor signaling pathway	6.39129e-33	5.03691e-31	ENSG00000002330;ENSG00000007171;ENSG00000008735;ENSG00000012504;ENSG00000012779;ENSG00000014257;ENSG00000030110;ENSG00000044574;ENSG00000057593;ENSG00000064012;ENSG00000065361;ENSG00000072062;ENSG00000072310;ENSG00000073756;ENSG00000080824;ENSG00000081041;ENSG00000082701;ENSG00000084207;ENSG00000087088;ENSG00000087245;ENSG00000089685;ENSG00000090339;ENSG00000091831;ENSG00000096717;ENSG00000096968…
GO:0048513	biological process	animal organ development	7.38561e-33	5.75585e-31	ENSG00000002330;ENSG00000012504;ENSG00000030110;ENSG00000044574;ENSG00000057593;ENSG00000064012;ENSG00000065361;ENSG00000069535;ENSG00000072310;ENSG00000073756;ENSG00000075426;ENSG00000077097;ENSG00000082175;ENSG00000082701;ENSG00000084207;ENSG00000084676;ENSG00000085662;ENSG00000087085;ENSG00000087088;ENSG00000087245;ENSG00000090339;ENSG00000091831;ENSG00000096717;ENSG00000096968;ENSG00000100030…
GO:0009966	biological process	regulation of signal transduction	9.03548e-33	6.96427e-31	ENSG00000002330;ENSG00000008735;ENSG00000012504;ENSG00000014257;ENSG00000030110;ENSG00000044574;ENSG00000057593;ENSG00000064012;ENSG00000065361;ENSG00000072062;ENSG00000073756;ENSG00000080824;ENSG00000081041;ENSG00000082701;ENSG00000084207;ENSG00000084676;ENSG00000085662;ENSG00000087088;ENSG00000089250;ENSG00000090339;ENSG00000091831;ENSG00000096717;ENSG00000096968;ENSG00000100030;ENSG00000100292…
GO:0080134	biological process	regulation of response to stress	1.51925e-32	1.15826e-30	ENSG00000002330;ENSG00000007171;ENSG00000007908;ENSG00000008735;ENSG00000012504;ENSG00000030110;ENSG00000044574;ENSG00000050628;ENSG00000057593;ENSG00000064012;ENSG00000072062;ENSG00000073756;ENSG00000080824;ENSG00000082701;ENSG00000084207;ENSG00000084674;ENSG00000087088;ENSG00000091831;ENSG00000096717;ENSG00000096968;ENSG00000100030;ENSG00000100644;ENSG00000100906;ENSG00000100985;ENSG00000102245…
GO:0009607	biological process	response to biotic stimulus	1.70546e-32	1.28625e-30	ENSG00000002330;ENSG00000005381;ENSG00000007171;ENSG00000007908;ENSG00000012504;ENSG00000030110;ENSG00000044574;ENSG00000064012;ENSG00000069535;ENSG00000073756;ENSG00000081041;ENSG00000082701;ENSG00000084207;ENSG00000084674;ENSG00000089250;ENSG00000090339;ENSG00000090382;ENSG00000096968;ENSG00000100030;ENSG00000100906;ENSG00000102882;ENSG00000104365;ENSG00000105329;ENSG00000105810;ENSG00000105974…
GO:0010942	biological process	positive regulation of cell death	2.37593e-32	1.77285e-30	ENSG00000002330;ENSG00000030110;ENSG00000064012;ENSG00000073756;ENSG00000082701;ENSG00000084676;ENSG00000087088;ENSG00000096717;ENSG00000096968;ENSG00000100292;ENSG00000100985;ENSG00000101412;ENSG00000102245;ENSG00000105329;ENSG00000105974;ENSG00000107643;ENSG00000108691;ENSG00000111537;ENSG00000113161;ENSG00000113319;ENSG00000115966;ENSG00000117525;ENSG00000117560;ENSG00000118260;ENSG00000124762…
GO:0044093	biological process	positive regulation of molecular function	3.96997e-32	2.93109e-30	ENSG00000002330;ENSG00000005421;ENSG00000007171;ENSG00000007908;ENSG00000030110;ENSG00000043591;ENSG00000064012;ENSG00000065361;ENSG00000072062;ENSG00000072310;ENSG00000080824;ENSG00000082701;ENSG00000087088;ENSG00000089250;ENSG00000090339;ENSG00000091831;ENSG00000096717;ENSG00000096968;ENSG00000100030;ENSG00000100591;ENSG00000100644;ENSG00000100985;ENSG00000102245;ENSG00000102468;ENSG00000102882…
GO:0051704	biological process	multi-organism process	4.22358e-32	3.08585e-30	ENSG00000002330;ENSG00000005381;ENSG00000007171;ENSG00000007908;ENSG00000008735;ENSG00000012504;ENSG00000030110;ENSG00000064012;ENSG00000069535;ENSG00000072062;ENSG00000073756;ENSG00000077097;ENSG00000081041;ENSG00000082175;ENSG00000084207;ENSG00000084674;ENSG00000084676;ENSG00000085662;ENSG00000087088;ENSG00000087245;ENSG00000089250;ENSG00000090339;ENSG00000090382;ENSG00000091831;ENSG00000096717…
GO:0019221	biological process	cytokine-mediated signaling pathway	7.17514e-32	5.1883e-30	ENSG00000002330;ENSG00000007171;ENSG00000012504;ENSG00000012779;ENSG00000064012;ENSG00000072062;ENSG00000073756;ENSG00000080824;ENSG00000081041;ENSG00000084207;ENSG00000087245;ENSG00000089685;ENSG00000090339;ENSG00000096717;ENSG00000096968;ENSG00000100292;ENSG00000100644;ENSG00000100906;ENSG00000100985;ENSG00000102245;ENSG00000102882;ENSG00000104365;ENSG00000105329;ENSG00000105974;ENSG00000108344…
GO:0072593	biological process	reactive oxygen species metabolic process	8.1993e-32	5.86835e-30	ENSG00000005381;ENSG00000007171;ENSG00000069535;ENSG00000073756;ENSG00000080824;ENSG00000084207;ENSG00000089250;ENSG00000090339;ENSG00000096968;ENSG00000100644;ENSG00000105329;ENSG00000105974;ENSG00000111537;ENSG00000112062;ENSG00000116044;ENSG00000121691;ENSG00000124762;ENSG00000125538;ENSG00000127948;ENSG00000132693;ENSG00000135423;ENSG00000136634;ENSG00000136869;ENSG00000137462;ENSG00000138061…
GO:0051179	biological process	localization	9.41503e-32	6.6704e-30	ENSG00000002330;ENSG00000005381;ENSG00000005421;ENSG00000007171;ENSG00000007908;ENSG00000008735;ENSG00000011677;ENSG00000012504;ENSG00000012779;ENSG00000014257;ENSG00000022355;ENSG00000030110;ENSG00000044574;ENSG00000050628;ENSG00000055118;ENSG00000057252;ENSG00000057593;ENSG00000064012;ENSG00000065361;ENSG00000069535;ENSG00000072062;ENSG00000072310;ENSG00000073756;ENSG00000077097;ENSG00000078018…
GO:0048869	biological process	cellular developmental process	9.64508e-32	6.76506e-30	ENSG00000002330;ENSG00000008735;ENSG00000012504;ENSG00000030110;ENSG00000043591;ENSG00000044574;ENSG00000057252;ENSG00000064012;ENSG00000065361;ENSG00000072062;ENSG00000072310;ENSG00000073756;ENSG00000075426;ENSG00000077097;ENSG00000078018;ENSG00000079102;ENSG00000080824;ENSG00000082175;ENSG00000082701;ENSG00000084207;ENSG00000084674;ENSG00000084676;ENSG00000087085;ENSG00000087088;ENSG00000087245…
GO:0046903	biological process	secretion	1.88378e-31	1.3082e-29	ENSG00000002330;ENSG00000005381;ENSG00000007171;ENSG00000012504;ENSG00000012779;ENSG00000014257;ENSG00000050628;ENSG00000065361;ENSG00000069535;ENSG00000072310;ENSG00000080824;ENSG00000082701;ENSG00000084207;ENSG00000084676;ENSG00000087085;ENSG00000089685;ENSG00000090382;ENSG00000096968;ENSG00000100030;ENSG00000100292;ENSG00000100644;ENSG00000100985;ENSG00000102245;ENSG00000102468;ENSG00000102882…
GO:1901564	biological process	organonitrogen compound metabolic process	3.50259e-31	2.40855e-29	ENSG00000002330;ENSG00000005421;ENSG00000007171;ENSG00000008735;ENSG00000012504;ENSG00000014257;ENSG00000030110;ENSG00000044574;ENSG00000057252;ENSG00000057593;ENSG00000064012;ENSG00000065361;ENSG00000069535;ENSG00000072062;ENSG00000072310;ENSG00000073756;ENSG00000080824;ENSG00000082701;ENSG00000084207;ENSG00000084674;ENSG00000084676;ENSG00000085662;ENSG00000087085;ENSG00000087088;ENSG00000087245…
GO:0001666	biological process	response to hypoxia	5.03171e-31	3.42645e-29	ENSG00000002330;ENSG00000007171;ENSG00000057593;ENSG00000073756;ENSG00000087245;ENSG00000089250;ENSG00000090339;ENSG00000096717;ENSG00000100292;ENSG00000100644;ENSG00000101412;ENSG00000104368;ENSG00000105329;ENSG00000105974;ENSG00000108344;ENSG00000108576;ENSG00000112033;ENSG00000112715;ENSG00000116044;ENSG00000116329;ENSG00000117394;ENSG00000118260;ENSG00000121691;ENSG00000122861;ENSG00000132155…
GO:0006468	biological process	protein phosphorylation	8.05435e-31	5.43204e-29	ENSG00000008735;ENSG00000030110;ENSG00000065361;ENSG00000072062;ENSG00000073756;ENSG00000080824;ENSG00000082701;ENSG00000084207;ENSG00000087088;ENSG00000089250;ENSG00000089685;ENSG00000090339;ENSG00000096717;ENSG00000096968;ENSG00000100030;ENSG00000100985;ENSG00000102245;ENSG00000102468;ENSG00000102882;ENSG00000104365;ENSG00000105329;ENSG00000105810;ENSG00000105851;ENSG00000105974;ENSG00000106211…
GO:0036293	biological process	response to decreased oxygen levels	1.85626e-30	1.23998e-28	ENSG00000002330;ENSG00000007171;ENSG00000057593;ENSG00000073756;ENSG00000087245;ENSG00000089250;ENSG00000090339;ENSG00000096717;ENSG00000100292;ENSG00000100644;ENSG00000101412;ENSG00000104368;ENSG00000105329;ENSG00000105974;ENSG00000108344;ENSG00000108576;ENSG00000112033;ENSG00000112715;ENSG00000116044;ENSG00000116329;ENSG00000117394;ENSG00000118260;ENSG00000121691;ENSG00000122861;ENSG00000132155…
GO:0009611	biological process	response to wounding	1.89211e-30	1.252e-28	ENSG00000057593;ENSG00000065361;ENSG00000072062;ENSG00000087085;ENSG00000087088;ENSG00000096968;ENSG00000099937;ENSG00000100030;ENSG00000100292;ENSG00000100644;ENSG00000102245;ENSG00000102882;ENSG00000104368;ENSG00000105329;ENSG00000105851;ENSG00000105974;ENSG00000106211;ENSG00000106366;ENSG00000108821;ENSG00000111679;ENSG00000112033;ENSG00000112038;ENSG00000113161;ENSG00000115008;ENSG00000116044…
GO:0009891	biological process	positive regulation of biosynthetic process	2.11814e-30	1.38847e-28	ENSG00000007171;ENSG00000007968;ENSG00000012504;ENSG00000044574;ENSG00000057252;ENSG00000072310;ENSG00000073756;ENSG00000075426;ENSG00000080824;ENSG00000082175;ENSG00000084676;ENSG00000089250;ENSG00000090339;ENSG00000091831;ENSG00000096717;ENSG00000096968;ENSG00000100030;ENSG00000100292;ENSG00000100644;ENSG00000100906;ENSG00000101412;ENSG00000102468;ENSG00000102882;ENSG00000104365;ENSG00000105329…
GO:0010628	biological process	positive regulation of gene expression	2.95443e-30	1.91874e-28	ENSG00000007968;ENSG00000012504;ENSG00000044574;ENSG00000065361;ENSG00000072310;ENSG00000075426;ENSG00000082175;ENSG00000082701;ENSG00000084674;ENSG00000084676;ENSG00000089250;ENSG00000091831;ENSG00000096717;ENSG00000100030;ENSG00000100644;ENSG00000100906;ENSG00000101412;ENSG00000102882;ENSG00000104365;ENSG00000105329;ENSG00000105810;ENSG00000105974;ENSG00000106366;ENSG00000106546;ENSG00000107643…
GO:0001101	biological process	response to acid chemical	3.70443e-30	2.38375e-28	ENSG00000002330;ENSG00000005421;ENSG00000012504;ENSG00000057593;ENSG00000072310;ENSG00000073756;ENSG00000084207;ENSG00000084674;ENSG00000084676;ENSG00000085662;ENSG00000087245;ENSG00000090339;ENSG00000101412;ENSG00000108576;ENSG00000108821;ENSG00000109339;ENSG00000112715;ENSG00000114200;ENSG00000115966;ENSG00000118260;ENSG00000121691;ENSG00000128052;ENSG00000130164;ENSG00000130649;ENSG00000132170…
GO:0051707	biological process	response to other organism	4.16655e-30	2.65674e-28	ENSG00000002330;ENSG00000005381;ENSG00000007171;ENSG00000007908;ENSG00000012504;ENSG00000030110;ENSG00000064012;ENSG00000069535;ENSG00000073756;ENSG00000081041;ENSG00000084207;ENSG00000084674;ENSG00000089250;ENSG00000090339;ENSG00000090382;ENSG00000096968;ENSG00000100030;ENSG00000100906;ENSG00000102882;ENSG00000104365;ENSG00000105329;ENSG00000105810;ENSG00000105974;ENSG00000106211;ENSG00000106366…
GO:0043207	biological process	response to external biotic stimulus	4.6573e-30	2.94291e-28	ENSG00000002330;ENSG00000005381;ENSG00000007171;ENSG00000007908;ENSG00000012504;ENSG00000030110;ENSG00000064012;ENSG00000069535;ENSG00000073756;ENSG00000081041;ENSG00000084207;ENSG00000084674;ENSG00000089250;ENSG00000090339;ENSG00000090382;ENSG00000096968;ENSG00000100030;ENSG00000100906;ENSG00000102882;ENSG00000104365;ENSG00000105329;ENSG00000105810;ENSG00000105974;ENSG00000106211;ENSG00000106366…
GO:2000026	biological process	regulation of multicellular organismal development	4.70871e-30	2.94883e-28	ENSG00000002330;ENSG00000007968;ENSG00000012504;ENSG00000044574;ENSG00000064012;ENSG00000065361;ENSG00000072062;ENSG00000073756;ENSG00000078018;ENSG00000082701;ENSG00000084676;ENSG00000087088;ENSG00000089250;ENSG00000091831;ENSG00000096717;ENSG00000100030;ENSG00000100292;ENSG00000100644;ENSG00000100906;ENSG00000100985;ENSG00000101412;ENSG00000104267;ENSG00000104365;ENSG00000105329;ENSG00000105810…
GO:0019899	molecular function	enzyme binding	3.27267e-31	3.53448e-28	ENSG00000002330;ENSG00000007908;ENSG00000008735;ENSG00000043591;ENSG00000044574;ENSG00000055118;ENSG00000064012;ENSG00000065361;ENSG00000072062;ENSG00000072310;ENSG00000073756;ENSG00000077097;ENSG00000080824;ENSG00000082175;ENSG00000082701;ENSG00000084207;ENSG00000084674;ENSG00000084676;ENSG00000089685;ENSG00000091831;ENSG00000096717;ENSG00000096968;ENSG00000100030;ENSG00000100292;ENSG00000100644…
GO:0097305	biological process	response to alcohol	6.79705e-30	4.21898e-28	ENSG00000002330;ENSG00000030110;ENSG00000057593;ENSG00000064012;ENSG00000069535;ENSG00000084207;ENSG00000090339;ENSG00000105329;ENSG00000106546;ENSG00000109471;ENSG00000110092;ENSG00000112038;ENSG00000113161;ENSG00000121691;ENSG00000124762;ENSG00000130649;ENSG00000132170;ENSG00000135446;ENSG00000136997;ENSG00000142168;ENSG00000142208;ENSG00000142319;ENSG00000143799;ENSG00000147571;ENSG00000162692…
GO:0010038	biological process	response to metal ion	7.30706e-30	4.49577e-28	ENSG00000002330;ENSG00000044574;ENSG00000064012;ENSG00000069535;ENSG00000073756;ENSG00000090339;ENSG00000100030;ENSG00000100292;ENSG00000100644;ENSG00000100985;ENSG00000102882;ENSG00000104267;ENSG00000105974;ENSG00000107643;ENSG00000110092;ENSG00000115008;ENSG00000116044;ENSG00000118260;ENSG00000120053;ENSG00000121691;ENSG00000125148;ENSG00000132906;ENSG00000134057;ENSG00000135446;ENSG00000138814…
GO:0019220	biological process	regulation of phosphate metabolic process	9.10925e-30	5.55585e-28	ENSG00000002330;ENSG00000007171;ENSG00000008735;ENSG00000012504;ENSG00000030110;ENSG00000065361;ENSG00000072062;ENSG00000073756;ENSG00000080824;ENSG00000082701;ENSG00000084207;ENSG00000087088;ENSG00000089250;ENSG00000090339;ENSG00000096717;ENSG00000096968;ENSG00000100030;ENSG00000100644;ENSG00000100985;ENSG00000102245;ENSG00000102468;ENSG00000102882;ENSG00000104365;ENSG00000105329;ENSG00000105851…
GO:0051174	biological process	regulation of phosphorus metabolic process	9.89089e-30	5.98058e-28	ENSG00000002330;ENSG00000007171;ENSG00000008735;ENSG00000012504;ENSG00000030110;ENSG00000065361;ENSG00000072062;ENSG00000073756;ENSG00000080824;ENSG00000082701;ENSG00000084207;ENSG00000087088;ENSG00000089250;ENSG00000090339;ENSG00000096717;ENSG00000096968;ENSG00000100030;ENSG00000100644;ENSG00000100985;ENSG00000102245;ENSG00000102468;ENSG00000102882;ENSG00000104365;ENSG00000105329;ENSG00000105851…
GO:0031328	biological process	positive regulation of cellular biosynthetic process	1.28626e-29	7.71098e-28	ENSG00000007171;ENSG00000007968;ENSG00000012504;ENSG00000044574;ENSG00000057252;ENSG00000072310;ENSG00000073756;ENSG00000075426;ENSG00000080824;ENSG00000082175;ENSG00000084676;ENSG00000089250;ENSG00000090339;ENSG00000091831;ENSG00000096717;ENSG00000096968;ENSG00000100030;ENSG00000100292;ENSG00000100644;ENSG00000100906;ENSG00000101412;ENSG00000102468;ENSG00000102882;ENSG00000104365;ENSG00000105329…
GO:0097190	biological process	apoptotic signaling pathway	1.6859e-29	1.00211e-27	ENSG00000002330;ENSG00000007968;ENSG00000008735;ENSG00000030110;ENSG00000064012;ENSG00000065361;ENSG00000073756;ENSG00000082701;ENSG00000084207;ENSG00000087088;ENSG00000090339;ENSG00000096717;ENSG00000096968;ENSG00000100292;ENSG00000100644;ENSG00000100985;ENSG00000101412;ENSG00000105329;ENSG00000105974;ENSG00000106211;ENSG00000106366;ENSG00000107643;ENSG00000109471;ENSG00000111537;ENSG00000112033…
GO:0032270	biological process	positive regulation of cellular protein metabolic process	2.19559e-29	1.29411e-27	ENSG00000002330;ENSG00000008735;ENSG00000030110;ENSG00000044574;ENSG00000064012;ENSG00000065361;ENSG00000072062;ENSG00000072310;ENSG00000073756;ENSG00000080824;ENSG00000082701;ENSG00000087088;ENSG00000089250;ENSG00000090339;ENSG00000096717;ENSG00000096968;ENSG00000100030;ENSG00000100906;ENSG00000100985;ENSG00000102245;ENSG00000102468;ENSG00000102882;ENSG00000105329;ENSG00000105851;ENSG00000105974…
GO:1901654	biological process	response to ketone	3.9444e-29	2.3055e-27	ENSG00000002330;ENSG00000057593;ENSG00000069535;ENSG00000072310;ENSG00000084676;ENSG00000085662;ENSG00000090339;ENSG00000096717;ENSG00000105329;ENSG00000105974;ENSG00000106546;ENSG00000110092;ENSG00000113580;ENSG00000118785;ENSG00000124762;ENSG00000126767;ENSG00000132170;ENSG00000132906;ENSG00000135446;ENSG00000136997;ENSG00000137462;ENSG00000140396;ENSG00000142208;ENSG00000143799;ENSG00000146648…
GO:0009410	biological process	response to xenobiotic stimulus	4.07303e-29	2.36101e-27	ENSG00000044574;ENSG00000057593;ENSG00000084207;ENSG00000090339;ENSG00000095303;ENSG00000100197;ENSG00000101412;ENSG00000102468;ENSG00000105329;ENSG00000106546;ENSG00000112038;ENSG00000113580;ENSG00000114200;ENSG00000126583;ENSG00000127948;ENSG00000130649;ENSG00000132170;ENSG00000132906;ENSG00000134184;ENSG00000138061;ENSG00000138814;ENSG00000139687;ENSG00000140465;ENSG00000140505;ENSG00000142168…
GO:0051094	biological process	positive regulation of developmental process	4.80087e-29	2.76011e-27	ENSG00000002330;ENSG00000012504;ENSG00000044574;ENSG00000064012;ENSG00000065361;ENSG00000073756;ENSG00000084674;ENSG00000084676;ENSG00000087088;ENSG00000096717;ENSG00000096968;ENSG00000100030;ENSG00000100292;ENSG00000100644;ENSG00000101412;ENSG00000102468;ENSG00000104267;ENSG00000105329;ENSG00000106211;ENSG00000106366;ENSG00000108821;ENSG00000109193;ENSG00000109471;ENSG00000110092;ENSG00000111537…
GO:0001932	biological process	regulation of protein phosphorylation	5.98657e-29	3.4138e-27	ENSG00000008735;ENSG00000030110;ENSG00000065361;ENSG00000072062;ENSG00000073756;ENSG00000080824;ENSG00000084207;ENSG00000087088;ENSG00000089250;ENSG00000090339;ENSG00000096717;ENSG00000096968;ENSG00000100030;ENSG00000100985;ENSG00000102245;ENSG00000102468;ENSG00000102882;ENSG00000105329;ENSG00000105851;ENSG00000105974;ENSG00000106211;ENSG00000108691;ENSG00000109339;ENSG00000109471;ENSG00000110092…
GO:0042325	biological process	regulation of phosphorylation	6.45464e-29	3.65104e-27	ENSG00000002330;ENSG00000008735;ENSG00000030110;ENSG00000065361;ENSG00000072062;ENSG00000073756;ENSG00000080824;ENSG00000084207;ENSG00000087088;ENSG00000089250;ENSG00000090339;ENSG00000096717;ENSG00000096968;ENSG00000100030;ENSG00000100644;ENSG00000100985;ENSG00000102245;ENSG00000102468;ENSG00000102882;ENSG00000104365;ENSG00000105329;ENSG00000105851;ENSG00000105974;ENSG00000106211;ENSG00000108691…
GO:0010562	biological process	positive regulation of phosphorus metabolic process	7.14651e-29	3.97823e-27	ENSG00000002330;ENSG00000007171;ENSG00000008735;ENSG00000012504;ENSG00000065361;ENSG00000072062;ENSG00000073756;ENSG00000080824;ENSG00000089250;ENSG00000090339;ENSG00000096717;ENSG00000096968;ENSG00000100030;ENSG00000100644;ENSG00000100985;ENSG00000102245;ENSG00000102468;ENSG00000102882;ENSG00000105329;ENSG00000105851;ENSG00000105974;ENSG00000108691;ENSG00000109339;ENSG00000109471;ENSG00000110092…
GO:0045937	biological process	positive regulation of phosphate metabolic process	7.14651e-29	3.97823e-27	ENSG00000002330;ENSG00000007171;ENSG00000008735;ENSG00000012504;ENSG00000065361;ENSG00000072062;ENSG00000073756;ENSG00000080824;ENSG00000089250;ENSG00000090339;ENSG00000096717;ENSG00000096968;ENSG00000100030;ENSG00000100644;ENSG00000100985;ENSG00000102245;ENSG00000102468;ENSG00000102882;ENSG00000105329;ENSG00000105851;ENSG00000105974;ENSG00000108691;ENSG00000109339;ENSG00000109471;ENSG00000110092…
GO:0007267	biological process	cell-cell signaling	7.63877e-29	4.21877e-27	ENSG00000002330;ENSG00000007171;ENSG00000008735;ENSG00000011677;ENSG00000012504;ENSG00000022355;ENSG00000072062;ENSG00000072310;ENSG00000073756;ENSG00000082175;ENSG00000082701;ENSG00000087085;ENSG00000089250;ENSG00000089685;ENSG00000091831;ENSG00000096968;ENSG00000100030;ENSG00000100644;ENSG00000102468;ENSG00000103546;ENSG00000104267;ENSG00000104368;ENSG00000105974;ENSG00000108344;ENSG00000108576…
GO:0043068	biological process	positive regulation of programmed cell death	8.43337e-29	4.62122e-27	ENSG00000002330;ENSG00000030110;ENSG00000064012;ENSG00000073756;ENSG00000082701;ENSG00000084676;ENSG00000087088;ENSG00000096717;ENSG00000096968;ENSG00000100292;ENSG00000100985;ENSG00000101412;ENSG00000102245;ENSG00000105329;ENSG00000105974;ENSG00000107643;ENSG00000108691;ENSG00000111537;ENSG00000113161;ENSG00000113319;ENSG00000115966;ENSG00000117525;ENSG00000117560;ENSG00000118260;ENSG00000124762…
GO:0048585	biological process	negative regulation of response to stimulus	2.80308e-28	1.52409e-26	ENSG00000008735;ENSG00000012504;ENSG00000044574;ENSG00000064012;ENSG00000065361;ENSG00000072062;ENSG00000073756;ENSG00000082701;ENSG00000084207;ENSG00000087088;ENSG00000090339;ENSG00000091831;ENSG00000096717;ENSG00000100292;ENSG00000100644;ENSG00000100906;ENSG00000100985;ENSG00000104368;ENSG00000105329;ENSG00000105810;ENSG00000105974;ENSG00000106211;ENSG00000106366;ENSG00000108344;ENSG00000108691…
GO:0042327	biological process	positive regulation of phosphorylation	3.07018e-28	1.65648e-26	ENSG00000002330;ENSG00000008735;ENSG00000065361;ENSG00000072062;ENSG00000073756;ENSG00000080824;ENSG00000089250;ENSG00000090339;ENSG00000096717;ENSG00000096968;ENSG00000100030;ENSG00000100644;ENSG00000100985;ENSG00000102245;ENSG00000102468;ENSG00000102882;ENSG00000105329;ENSG00000105851;ENSG00000105974;ENSG00000108691;ENSG00000109339;ENSG00000109471;ENSG00000110092;ENSG00000111537;ENSG00000112038…
GO:0043065	biological process	positive regulation of apoptotic process	3.28306e-28	1.75781e-26	ENSG00000002330;ENSG00000030110;ENSG00000064012;ENSG00000073756;ENSG00000082701;ENSG00000084676;ENSG00000087088;ENSG00000096717;ENSG00000096968;ENSG00000100292;ENSG00000100985;ENSG00000101412;ENSG00000102245;ENSG00000105329;ENSG00000105974;ENSG00000107643;ENSG00000108691;ENSG00000111537;ENSG00000113161;ENSG00000113319;ENSG00000115966;ENSG00000117525;ENSG00000117560;ENSG00000118260;ENSG00000125378…
GO:0000302	biological process	response to reactive oxygen species	3.58204e-28	1.90336e-26	ENSG00000002330;ENSG00000005381;ENSG00000030110;ENSG00000084207;ENSG00000087245;ENSG00000096717;ENSG00000100030;ENSG00000100292;ENSG00000100985;ENSG00000102882;ENSG00000107643;ENSG00000108821;ENSG00000115415;ENSG00000116044;ENSG00000121691;ENSG00000123374;ENSG00000130649;ENSG00000136244;ENSG00000136634;ENSG00000138061;ENSG00000142168;ENSG00000142208;ENSG00000145386;ENSG00000146648;ENSG00000149968…
GO:0048878	biological process	chemical homeostasis	4.29942e-28	2.26738e-26	ENSG00000002330;ENSG00000012504;ENSG00000030110;ENSG00000050628;ENSG00000055118;ENSG00000057252;ENSG00000072062;ENSG00000084207;ENSG00000084674;ENSG00000085662;ENSG00000087088;ENSG00000089250;ENSG00000089685;ENSG00000090339;ENSG00000091831;ENSG00000096717;ENSG00000096968;ENSG00000100030;ENSG00000100292;ENSG00000100644;ENSG00000102468;ENSG00000102882;ENSG00000104267;ENSG00000105329;ENSG00000105851…
GO:0006979	biological process	response to oxidative stress	7.50518e-28	3.92846e-26	ENSG00000002330;ENSG00000005381;ENSG00000030110;ENSG00000073756;ENSG00000084207;ENSG00000087245;ENSG00000095303;ENSG00000096717;ENSG00000096968;ENSG00000100030;ENSG00000100292;ENSG00000100644;ENSG00000100985;ENSG00000102882;ENSG00000104687;ENSG00000106211;ENSG00000107643;ENSG00000108821;ENSG00000115415;ENSG00000116044;ENSG00000121691;ENSG00000123374;ENSG00000130649;ENSG00000136244;ENSG00000136634…
GO:0051246	biological process	regulation of protein metabolic process	1.33107e-27	6.91567e-26	ENSG00000002330;ENSG00000007171;ENSG00000008735;ENSG00000030110;ENSG00000044574;ENSG00000057252;ENSG00000064012;ENSG00000065361;ENSG00000072062;ENSG00000072310;ENSG00000073756;ENSG00000080824;ENSG00000082701;ENSG00000084207;ENSG00000087088;ENSG00000089250;ENSG00000089685;ENSG00000090339;ENSG00000096717;ENSG00000096968;ENSG00000099937;ENSG00000100030;ENSG00000100292;ENSG00000100906;ENSG00000100985…
GO:0009617	biological process	response to bacterium	1.53467e-27	7.91486e-26	ENSG00000005381;ENSG00000007171;ENSG00000007908;ENSG00000012504;ENSG00000064012;ENSG00000069535;ENSG00000073756;ENSG00000081041;ENSG00000084207;ENSG00000084674;ENSG00000089250;ENSG00000090339;ENSG00000090382;ENSG00000096968;ENSG00000100030;ENSG00000100906;ENSG00000102882;ENSG00000105329;ENSG00000105974;ENSG00000106366;ENSG00000107643;ENSG00000108691;ENSG00000112033;ENSG00000112038;ENSG00000112062…
GO:0016310	biological process	phosphorylation	2.31009e-27	1.1827e-25	ENSG00000002330;ENSG00000008735;ENSG00000030110;ENSG00000065361;ENSG00000072062;ENSG00000073756;ENSG00000080824;ENSG00000082701;ENSG00000084207;ENSG00000087088;ENSG00000089250;ENSG00000089685;ENSG00000090339;ENSG00000096717;ENSG00000096968;ENSG00000100030;ENSG00000100644;ENSG00000100985;ENSG00000102245;ENSG00000102468;ENSG00000102882;ENSG00000104365;ENSG00000105329;ENSG00000105810;ENSG00000105851…
GO:0050790	biological process	regulation of catalytic activity	2.4241e-27	1.23207e-25	ENSG00000002330;ENSG00000007171;ENSG00000007908;ENSG00000030110;ENSG00000043591;ENSG00000064012;ENSG00000065361;ENSG00000072062;ENSG00000072310;ENSG00000073756;ENSG00000078018;ENSG00000080824;ENSG00000082701;ENSG00000084207;ENSG00000087088;ENSG00000089250;ENSG00000089685;ENSG00000090339;ENSG00000091831;ENSG00000096717;ENSG00000096968;ENSG00000099937;ENSG00000100030;ENSG00000100591;ENSG00000100644…
GO:0001934	biological process	positive regulation of protein phosphorylation	3.39843e-27	1.71486e-25	ENSG00000008735;ENSG00000065361;ENSG00000072062;ENSG00000073756;ENSG00000080824;ENSG00000089250;ENSG00000090339;ENSG00000096717;ENSG00000096968;ENSG00000100030;ENSG00000100985;ENSG00000102245;ENSG00000102468;ENSG00000102882;ENSG00000105329;ENSG00000105851;ENSG00000105974;ENSG00000108691;ENSG00000109339;ENSG00000109471;ENSG00000110092;ENSG00000111537;ENSG00000112038;ENSG00000112062;ENSG00000112715…
GO:0033554	biological process	cellular response to stress	7.82838e-27	3.92202e-25	ENSG00000002330;ENSG00000005381;ENSG00000008735;ENSG00000030110;ENSG00000044574;ENSG00000072062;ENSG00000072310;ENSG00000073756;ENSG00000080824;ENSG00000082701;ENSG00000084207;ENSG00000085662;ENSG00000087088;ENSG00000087245;ENSG00000090339;ENSG00000096717;ENSG00000096968;ENSG00000100030;ENSG00000100292;ENSG00000100644;ENSG00000100906;ENSG00000100985;ENSG00000101412;ENSG00000102245;ENSG00000102882…
GO:0035295	biological process	tube development	8.13429e-27	4.04638e-25	ENSG00000007968;ENSG00000030110;ENSG00000072062;ENSG00000072310;ENSG00000073756;ENSG00000082175;ENSG00000084674;ENSG00000085662;ENSG00000087088;ENSG00000087245;ENSG00000091831;ENSG00000096717;ENSG00000100030;ENSG00000100292;ENSG00000100644;ENSG00000102882;ENSG00000105329;ENSG00000105851;ENSG00000105974;ENSG00000106211;ENSG00000106366;ENSG00000108691;ENSG00000110955;ENSG00000112062;ENSG00000112715…
GO:0072359	biological process	circulatory system development	9.21516e-27	4.55177e-25	ENSG00000007968;ENSG00000030110;ENSG00000065361;ENSG00000073756;ENSG00000084674;ENSG00000087088;ENSG00000087245;ENSG00000096717;ENSG00000100030;ENSG00000100292;ENSG00000100644;ENSG00000102882;ENSG00000105329;ENSG00000105851;ENSG00000105974;ENSG00000106211;ENSG00000106366;ENSG00000106546;ENSG00000108691;ENSG00000108821;ENSG00000110955;ENSG00000112033;ENSG00000112062;ENSG00000112715;ENSG00000115008…
GO:0010557	biological process	positive regulation of macromolecule biosynthetic process	1.05171e-26	5.15853e-25	ENSG00000007968;ENSG00000012504;ENSG00000044574;ENSG00000057252;ENSG00000072310;ENSG00000075426;ENSG00000080824;ENSG00000082175;ENSG00000084676;ENSG00000089250;ENSG00000091831;ENSG00000096717;ENSG00000096968;ENSG00000100030;ENSG00000100292;ENSG00000100644;ENSG00000100906;ENSG00000101412;ENSG00000102882;ENSG00000104365;ENSG00000105329;ENSG00000106211;ENSG00000106366;ENSG00000106546;ENSG00000108691…
GO:0031399	biological process	regulation of protein modification process	1.3192e-26	6.42558e-25	ENSG00000008735;ENSG00000030110;ENSG00000044574;ENSG00000065361;ENSG00000072062;ENSG00000072310;ENSG00000073756;ENSG00000080824;ENSG00000082701;ENSG00000084207;ENSG00000087088;ENSG00000089250;ENSG00000090339;ENSG00000096717;ENSG00000096968;ENSG00000100030;ENSG00000100985;ENSG00000102245;ENSG00000102468;ENSG00000102882;ENSG00000104365;ENSG00000105329;ENSG00000105851;ENSG00000105974;ENSG00000106211…
GO:0032268	biological process	regulation of cellular protein metabolic process	2.07841e-26	1.00537e-24	ENSG00000002330;ENSG00000008735;ENSG00000030110;ENSG00000044574;ENSG00000064012;ENSG00000065361;ENSG00000072062;ENSG00000072310;ENSG00000073756;ENSG00000080824;ENSG00000082701;ENSG00000084207;ENSG00000087088;ENSG00000089250;ENSG00000089685;ENSG00000090339;ENSG00000096717;ENSG00000096968;ENSG00000099937;ENSG00000100030;ENSG00000100906;ENSG00000100985;ENSG00000102245;ENSG00000102468;ENSG00000102882…
GO:0045595	biological process	regulation of cell differentiation	4.68341e-26	2.24996e-24	ENSG00000002330;ENSG00000044574;ENSG00000064012;ENSG00000072062;ENSG00000073756;ENSG00000078018;ENSG00000079102;ENSG00000082701;ENSG00000084674;ENSG00000084676;ENSG00000089250;ENSG00000096717;ENSG00000096968;ENSG00000100030;ENSG00000100644;ENSG00000100906;ENSG00000100985;ENSG00000101412;ENSG00000102468;ENSG00000104267;ENSG00000104365;ENSG00000105329;ENSG00000105810;ENSG00000105974;ENSG00000106366…
GO:0065007	biological process	biological regulation	4.76322e-26	2.27274e-24	ENSG00000002330;ENSG00000005381;ENSG00000005421;ENSG00000007171;ENSG00000007908;ENSG00000007968;ENSG00000008735;ENSG00000011677;ENSG00000012504;ENSG00000012779;ENSG00000014257;ENSG00000022355;ENSG00000030110;ENSG00000043591;ENSG00000044574;ENSG00000050628;ENSG00000055118;ENSG00000057252;ENSG00000057593;ENSG00000064012;ENSG00000065361;ENSG00000068028;ENSG00000069535;ENSG00000072062;ENSG00000072310…
GO:0007584	biological process	response to nutrient	4.84221e-26	2.29481e-24	ENSG00000012504;ENSG00000057593;ENSG00000073756;ENSG00000084207;ENSG00000084676;ENSG00000100292;ENSG00000105329;ENSG00000108576;ENSG00000108821;ENSG00000110092;ENSG00000112033;ENSG00000113161;ENSG00000114200;ENSG00000115415;ENSG00000118260;ENSG00000118785;ENSG00000121691;ENSG00000125538;ENSG00000127948;ENSG00000132170;ENSG00000137193;ENSG00000140465;ENSG00000142168;ENSG00000146648;ENSG00000162692…
GO:0042060	biological process	wound healing	5.1299e-26	2.41484e-24	ENSG00000057593;ENSG00000065361;ENSG00000072062;ENSG00000096968;ENSG00000099937;ENSG00000100030;ENSG00000100292;ENSG00000100644;ENSG00000102245;ENSG00000102882;ENSG00000104368;ENSG00000105329;ENSG00000105851;ENSG00000105974;ENSG00000106211;ENSG00000106366;ENSG00000108821;ENSG00000111679;ENSG00000112033;ENSG00000112038;ENSG00000113161;ENSG00000115008;ENSG00000116044;ENSG00000117525;ENSG00000122861…
GO:0043085	biological process	positive regulation of catalytic activity	5.88321e-26	2.75099e-24	ENSG00000002330;ENSG00000007171;ENSG00000007908;ENSG00000030110;ENSG00000043591;ENSG00000064012;ENSG00000065361;ENSG00000072062;ENSG00000072310;ENSG00000080824;ENSG00000082701;ENSG00000087088;ENSG00000089250;ENSG00000090339;ENSG00000091831;ENSG00000096717;ENSG00000096968;ENSG00000100030;ENSG00000100591;ENSG00000100644;ENSG00000102245;ENSG00000102468;ENSG00000102882;ENSG00000105329;ENSG00000105851…
GO:0003008	biological process	system process	6.08636e-26	2.82713e-24	ENSG00000007171;ENSG00000008735;ENSG00000011677;ENSG00000014257;ENSG00000022355;ENSG00000043591;ENSG00000050628;ENSG00000055118;ENSG00000072062;ENSG00000072310;ENSG00000073756;ENSG00000082701;ENSG00000085662;ENSG00000089250;ENSG00000089685;ENSG00000090339;ENSG00000095303;ENSG00000096968;ENSG00000100030;ENSG00000100292;ENSG00000100644;ENSG00000102468;ENSG00000102882;ENSG00000105329;ENSG00000105851…
GO:0045893	biological process	positive regulation of transcription, DNA-templated	7.32365e-26	3.37948e-24	ENSG00000007968;ENSG00000012504;ENSG00000044574;ENSG00000072310;ENSG00000075426;ENSG00000082175;ENSG00000084676;ENSG00000089250;ENSG00000091831;ENSG00000096717;ENSG00000100030;ENSG00000100644;ENSG00000100906;ENSG00000101412;ENSG00000102882;ENSG00000104365;ENSG00000105329;ENSG00000106366;ENSG00000106546;ENSG00000108821;ENSG00000109471;ENSG00000112033;ENSG00000112062;ENSG00000112715;ENSG00000113520…
GO:0043434	biological process	response to peptide hormone	7.6454e-26	3.50489e-24	ENSG00000012504;ENSG00000057593;ENSG00000072062;ENSG00000072310;ENSG00000073756;ENSG00000084207;ENSG00000090339;ENSG00000096717;ENSG00000096968;ENSG00000104267;ENSG00000105329;ENSG00000105974;ENSG00000108821;ENSG00000115415;ENSG00000116044;ENSG00000117394;ENSG00000118260;ENSG00000120053;ENSG00000121691;ENSG00000125538;ENSG00000127948;ENSG00000132170;ENSG00000135446;ENSG00000136634;ENSG00000136997…
GO:0071496	biological process	cellular response to external stimulus	9.11417e-26	4.15109e-24	ENSG00000002330;ENSG00000012504;ENSG00000030110;ENSG00000044574;ENSG00000064012;ENSG00000072310;ENSG00000073756;ENSG00000084207;ENSG00000084676;ENSG00000090339;ENSG00000096717;ENSG00000100030;ENSG00000100292;ENSG00000102882;ENSG00000105329;ENSG00000107643;ENSG00000108821;ENSG00000116044;ENSG00000117394;ENSG00000120053;ENSG00000124762;ENSG00000125347;ENSG00000125538;ENSG00000132170;ENSG00000136869…
GO:0017144	biological process	drug metabolic process	1.30223e-25	5.8928e-24	ENSG00000002330;ENSG00000005381;ENSG00000007171;ENSG00000014257;ENSG00000069535;ENSG00000073756;ENSG00000080824;ENSG00000085662;ENSG00000087085;ENSG00000089250;ENSG00000090339;ENSG00000096968;ENSG00000100197;ENSG00000100644;ENSG00000102468;ENSG00000103222;ENSG00000105329;ENSG00000105974;ENSG00000109193;ENSG00000110955;ENSG00000111537;ENSG00000111669;ENSG00000114200;ENSG00000121691;ENSG00000125538…
GO:0006796	biological process	phosphate-containing compound metabolic process	1.90653e-25	8.57206e-24	ENSG00000002330;ENSG00000005421;ENSG00000007171;ENSG00000008735;ENSG00000012504;ENSG00000014257;ENSG00000030110;ENSG00000065361;ENSG00000072062;ENSG00000073756;ENSG00000080824;ENSG00000082701;ENSG00000084207;ENSG00000087085;ENSG00000087088;ENSG00000089250;ENSG00000089685;ENSG00000090339;ENSG00000096717;ENSG00000096968;ENSG00000100030;ENSG00000100644;ENSG00000100985;ENSG00000102245;ENSG00000102468…
GO:0034599	biological process	cellular response to oxidative stress	2.79526e-25	1.24879e-23	ENSG00000005381;ENSG00000084207;ENSG00000087245;ENSG00000096717;ENSG00000096968;ENSG00000100030;ENSG00000100292;ENSG00000100644;ENSG00000100985;ENSG00000102882;ENSG00000104687;ENSG00000106211;ENSG00000107643;ENSG00000116044;ENSG00000121691;ENSG00000123374;ENSG00000136244;ENSG00000136634;ENSG00000136869;ENSG00000138061;ENSG00000141510;ENSG00000142168;ENSG00000142208;ENSG00000143384;ENSG00000143799…
GO:0046983	molecular function	protein dimerization activity	2.59972e-26	1.40385e-23	ENSG00000002330;ENSG00000005421;ENSG00000007171;ENSG00000007968;ENSG00000014257;ENSG00000030110;ENSG00000043591;ENSG00000055118;ENSG00000065361;ENSG00000069535;ENSG00000072310;ENSG00000073756;ENSG00000077097;ENSG00000080824;ENSG00000084676;ENSG00000087085;ENSG00000087088;ENSG00000100292;ENSG00000100644;ENSG00000101412;ENSG00000104365;ENSG00000105329;ENSG00000105974;ENSG00000106211;ENSG00000106546…
GO:0006793	biological process	phosphorus metabolic process	3.86168e-25	1.71429e-23	ENSG00000002330;ENSG00000005421;ENSG00000007171;ENSG00000008735;ENSG00000012504;ENSG00000014257;ENSG00000030110;ENSG00000065361;ENSG00000072062;ENSG00000073756;ENSG00000080824;ENSG00000082701;ENSG00000084207;ENSG00000087085;ENSG00000087088;ENSG00000089250;ENSG00000089685;ENSG00000090339;ENSG00000096717;ENSG00000096968;ENSG00000100030;ENSG00000100644;ENSG00000100985;ENSG00000102245;ENSG00000102468…
GO:0045935	biological process	positive regulation of nucleobase-containing compound metabolic process	3.90839e-25	1.72412e-23	ENSG00000007171;ENSG00000007968;ENSG00000012504;ENSG00000044574;ENSG00000072310;ENSG00000075426;ENSG00000080824;ENSG00000082175;ENSG00000084676;ENSG00000087088;ENSG00000089250;ENSG00000091831;ENSG00000096717;ENSG00000100030;ENSG00000100644;ENSG00000100906;ENSG00000101412;ENSG00000102468;ENSG00000102882;ENSG00000104365;ENSG00000105329;ENSG00000106366;ENSG00000106546;ENSG00000108821;ENSG00000109471…
GO:0071704	biological process	organic substance metabolic process	4.01321e-25	1.75929e-23	ENSG00000002330;ENSG00000005381;ENSG00000005421;ENSG00000007171;ENSG00000007908;ENSG00000007968;ENSG00000008735;ENSG00000012504;ENSG00000012779;ENSG00000014257;ENSG00000030110;ENSG00000044574;ENSG00000057252;ENSG00000057593;ENSG00000064012;ENSG00000065361;ENSG00000068976;ENSG00000069535;ENSG00000072062;ENSG00000072310;ENSG00000073756;ENSG00000075426;ENSG00000077097;ENSG00000079102;ENSG00000080824…
GO:0006954	biological process	inflammatory response	6.30448e-25	2.74656e-23	ENSG00000007171;ENSG00000007908;ENSG00000012504;ENSG00000012779;ENSG00000050628;ENSG00000073756;ENSG00000081041;ENSG00000084207;ENSG00000090339;ENSG00000090382;ENSG00000091831;ENSG00000095303;ENSG00000096968;ENSG00000100292;ENSG00000100644;ENSG00000100906;ENSG00000100985;ENSG00000102245;ENSG00000104365;ENSG00000105329;ENSG00000105851;ENSG00000106366;ENSG00000108691;ENSG00000109471;ENSG00000112033…
GO:1903508	biological process	positive regulation of nucleic acid-templated transcription	7.4203e-25	3.21271e-23	ENSG00000007968;ENSG00000012504;ENSG00000044574;ENSG00000072310;ENSG00000075426;ENSG00000082175;ENSG00000084676;ENSG00000089250;ENSG00000091831;ENSG00000096717;ENSG00000100030;ENSG00000100644;ENSG00000100906;ENSG00000101412;ENSG00000102882;ENSG00000104365;ENSG00000105329;ENSG00000106366;ENSG00000106546;ENSG00000108821;ENSG00000109471;ENSG00000112033;ENSG00000112062;ENSG00000112715;ENSG00000113520…
GO:1902680	biological process	positive regulation of RNA biosynthetic process	7.72057e-25	3.32221e-23	ENSG00000007968;ENSG00000012504;ENSG00000044574;ENSG00000072310;ENSG00000075426;ENSG00000082175;ENSG00000084676;ENSG00000089250;ENSG00000091831;ENSG00000096717;ENSG00000100030;ENSG00000100644;ENSG00000100906;ENSG00000101412;ENSG00000102882;ENSG00000104365;ENSG00000105329;ENSG00000106366;ENSG00000106546;ENSG00000108821;ENSG00000109471;ENSG00000112033;ENSG00000112062;ENSG00000112715;ENSG00000113520…
GO:0042802	molecular function	identical protein binding	9.23389e-26	3.3242e-23	ENSG00000005421;ENSG00000007171;ENSG00000014257;ENSG00000030110;ENSG00000055118;ENSG00000064012;ENSG00000065361;ENSG00000069535;ENSG00000073756;ENSG00000080824;ENSG00000082175;ENSG00000087085;ENSG00000087088;ENSG00000089685;ENSG00000090382;ENSG00000091831;ENSG00000096717;ENSG00000096968;ENSG00000100030;ENSG00000100292;ENSG00000100906;ENSG00000100985;ENSG00000102882;ENSG00000104365;ENSG00000105329…
GO:0007568	biological process	aging	8.28142e-25	3.54182e-23	ENSG00000005381;ENSG00000030110;ENSG00000072310;ENSG00000073756;ENSG00000090339;ENSG00000096717;ENSG00000100030;ENSG00000102468;ENSG00000102882;ENSG00000105329;ENSG00000105810;ENSG00000106366;ENSG00000112062;ENSG00000113161;ENSG00000116044;ENSG00000118260;ENSG00000120907;ENSG00000121691;ENSG00000124762;ENSG00000132906;ENSG00000136634;ENSG00000138814;ENSG00000140465;ENSG00000141510;ENSG00000142168…
GO:0031323	biological process	regulation of cellular metabolic process	1.0084e-24	4.28663e-23	ENSG00000002330;ENSG00000007171;ENSG00000007908;ENSG00000007968;ENSG00000008735;ENSG00000012504;ENSG00000030110;ENSG00000044574;ENSG00000057252;ENSG00000064012;ENSG00000065361;ENSG00000069535;ENSG00000072062;ENSG00000072310;ENSG00000073756;ENSG00000075426;ENSG00000079102;ENSG00000080824;ENSG00000082175;ENSG00000082701;ENSG00000084207;ENSG00000084676;ENSG00000087085;ENSG00000087088;ENSG00000089250…
GO:0031401	biological process	positive regulation of protein modification process	1.59823e-24	6.75301e-23	ENSG00000008735;ENSG00000044574;ENSG00000065361;ENSG00000072062;ENSG00000072310;ENSG00000073756;ENSG00000080824;ENSG00000089250;ENSG00000090339;ENSG00000096717;ENSG00000096968;ENSG00000100030;ENSG00000100985;ENSG00000102245;ENSG00000102468;ENSG00000102882;ENSG00000105329;ENSG00000105851;ENSG00000105974;ENSG00000108691;ENSG00000109339;ENSG00000109471;ENSG00000110092;ENSG00000111537;ENSG00000112038…
GO:0071900	biological process	regulation of protein serine/threonine kinase activity	1.64915e-24	6.92642e-23	ENSG00000084207;ENSG00000096717;ENSG00000096968;ENSG00000100030;ENSG00000102245;ENSG00000102468;ENSG00000102882;ENSG00000105329;ENSG00000105851;ENSG00000105974;ENSG00000106211;ENSG00000109339;ENSG00000110092;ENSG00000111537;ENSG00000111679;ENSG00000112062;ENSG00000112715;ENSG00000113161;ENSG00000118971;ENSG00000124762;ENSG00000125378;ENSG00000125538;ENSG00000132155;ENSG00000134057;ENSG00000135446…
GO:0008015	biological process	blood circulation	1.81488e-24	7.57712e-23	ENSG00000007171;ENSG00000043591;ENSG00000055118;ENSG00000072062;ENSG00000072310;ENSG00000073756;ENSG00000089250;ENSG00000090339;ENSG00000095303;ENSG00000096968;ENSG00000100292;ENSG00000102468;ENSG00000105329;ENSG00000105851;ENSG00000105974;ENSG00000108576;ENSG00000109471;ENSG00000112033;ENSG00000113161;ENSG00000115415;ENSG00000120907;ENSG00000132170;ENSG00000132693;ENSG00000133019;ENSG00000142168…
GO:0045121	cellular component	membrane raft	3.22638e-25	1.18574e-22	ENSG00000007908;ENSG00000064012;ENSG00000072062;ENSG00000073756;ENSG00000089250;ENSG00000090339;ENSG00000096968;ENSG00000100030;ENSG00000100292;ENSG00000102468;ENSG00000102882;ENSG00000103546;ENSG00000104365;ENSG00000105974;ENSG00000108576;ENSG00000112038;ENSG00000116329;ENSG00000117394;ENSG00000117560;ENSG00000117984;ENSG00000120907;ENSG00000128052;ENSG00000137462;ENSG00000142319;ENSG00000146648…
GO:0098857	cellular component	membrane microdomain	3.60955e-25	1.18574e-22	ENSG00000007908;ENSG00000064012;ENSG00000072062;ENSG00000073756;ENSG00000089250;ENSG00000090339;ENSG00000096968;ENSG00000100030;ENSG00000100292;ENSG00000102468;ENSG00000102882;ENSG00000103546;ENSG00000104365;ENSG00000105974;ENSG00000108576;ENSG00000112038;ENSG00000116329;ENSG00000117394;ENSG00000117560;ENSG00000117984;ENSG00000120907;ENSG00000128052;ENSG00000137462;ENSG00000142319;ENSG00000146648…
GO:0003013	biological process	circulatory system process	3.65809e-24	1.51822e-22	ENSG00000007171;ENSG00000043591;ENSG00000055118;ENSG00000072062;ENSG00000072310;ENSG00000073756;ENSG00000089250;ENSG00000090339;ENSG00000095303;ENSG00000096968;ENSG00000100292;ENSG00000102468;ENSG00000105329;ENSG00000105851;ENSG00000105974;ENSG00000108576;ENSG00000109471;ENSG00000112033;ENSG00000113161;ENSG00000115415;ENSG00000120907;ENSG00000132170;ENSG00000132693;ENSG00000133019;ENSG00000142168…
GO:0048511	biological process	rhythmic process	6.13844e-24	2.53265e-22	ENSG00000007171;ENSG00000044574;ENSG00000057593;ENSG00000072310;ENSG00000082175;ENSG00000082701;ENSG00000084676;ENSG00000091831;ENSG00000096717;ENSG00000106366;ENSG00000106546;ENSG00000107643;ENSG00000108576;ENSG00000109339;ENSG00000112038;ENSG00000118260;ENSG00000126583;ENSG00000131747;ENSG00000132170;ENSG00000135446;ENSG00000138823;ENSG00000140396;ENSG00000141510;ENSG00000146648;ENSG00000147571…
GO:0009056	biological process	catabolic process	6.40549e-24	2.62738e-22	ENSG00000002330;ENSG00000005381;ENSG00000005421;ENSG00000007171;ENSG00000044574;ENSG00000064012;ENSG00000068976;ENSG00000069535;ENSG00000072062;ENSG00000072310;ENSG00000080824;ENSG00000082701;ENSG00000084674;ENSG00000087085;ENSG00000087088;ENSG00000087245;ENSG00000089250;ENSG00000096717;ENSG00000100197;ENSG00000100292;ENSG00000100644;ENSG00000100985;ENSG00000101412;ENSG00000102468;ENSG00000102882…
GO:0051046	biological process	regulation of secretion	6.6157e-24	2.69782e-22	ENSG00000002330;ENSG00000007171;ENSG00000012504;ENSG00000050628;ENSG00000065361;ENSG00000069535;ENSG00000072310;ENSG00000082701;ENSG00000087085;ENSG00000089685;ENSG00000096968;ENSG00000100292;ENSG00000100644;ENSG00000102245;ENSG00000102468;ENSG00000102882;ENSG00000105329;ENSG00000108576;ENSG00000109471;ENSG00000111537;ENSG00000112033;ENSG00000112038;ENSG00000112062;ENSG00000113161;ENSG00000115008…
GO:0098589	cellular component	membrane region	1.34682e-24	2.94953e-22	ENSG00000007908;ENSG00000064012;ENSG00000072062;ENSG00000073756;ENSG00000089250;ENSG00000090339;ENSG00000096968;ENSG00000100030;ENSG00000100292;ENSG00000102468;ENSG00000102882;ENSG00000103546;ENSG00000104365;ENSG00000105974;ENSG00000108576;ENSG00000112038;ENSG00000116329;ENSG00000117394;ENSG00000117560;ENSG00000117984;ENSG00000120907;ENSG00000128052;ENSG00000137462;ENSG00000142319;ENSG00000146648…
GO:0051254	biological process	positive regulation of RNA metabolic process	7.36177e-24	2.98471e-22	ENSG00000007968;ENSG00000012504;ENSG00000044574;ENSG00000072310;ENSG00000075426;ENSG00000082175;ENSG00000084676;ENSG00000089250;ENSG00000091831;ENSG00000096717;ENSG00000100030;ENSG00000100644;ENSG00000100906;ENSG00000101412;ENSG00000102882;ENSG00000104365;ENSG00000105329;ENSG00000106366;ENSG00000106546;ENSG00000108821;ENSG00000109471;ENSG00000112033;ENSG00000112062;ENSG00000112715;ENSG00000113520…
GO:0032101	biological process	regulation of response to external stimulus	9.29763e-24	3.74791e-22	ENSG00000007171;ENSG00000007908;ENSG00000012504;ENSG00000050628;ENSG00000057593;ENSG00000073756;ENSG00000084207;ENSG00000091831;ENSG00000096968;ENSG00000100906;ENSG00000100985;ENSG00000102882;ENSG00000104368;ENSG00000105329;ENSG00000105851;ENSG00000105974;ENSG00000106211;ENSG00000106366;ENSG00000108691;ENSG00000109471;ENSG00000112033;ENSG00000112038;ENSG00000112062;ENSG00000112715;ENSG00000113161…
GO:0032940	biological process	secretion by cell	1.01431e-23	4.06537e-22	ENSG00000002330;ENSG00000005381;ENSG00000007171;ENSG00000012504;ENSG00000012779;ENSG00000014257;ENSG00000069535;ENSG00000072310;ENSG00000080824;ENSG00000082701;ENSG00000084207;ENSG00000087085;ENSG00000089685;ENSG00000090382;ENSG00000096968;ENSG00000100030;ENSG00000100292;ENSG00000100644;ENSG00000100985;ENSG00000102245;ENSG00000102468;ENSG00000102882;ENSG00000105329;ENSG00000105851;ENSG00000106366…
GO:0032880	biological process	regulation of protein localization	1.03824e-23	4.13764e-22	ENSG00000002330;ENSG00000007171;ENSG00000012504;ENSG00000064012;ENSG00000072062;ENSG00000072310;ENSG00000073756;ENSG00000078018;ENSG00000080824;ENSG00000082701;ENSG00000087085;ENSG00000089685;ENSG00000096968;ENSG00000100030;ENSG00000100644;ENSG00000101412;ENSG00000102245;ENSG00000102882;ENSG00000105329;ENSG00000107643;ENSG00000109471;ENSG00000111537;ENSG00000112033;ENSG00000112038;ENSG00000112062…
GO:0097191	biological process	extrinsic apoptotic signaling pathway	1.36472e-23	5.40798e-22	ENSG00000002330;ENSG00000030110;ENSG00000064012;ENSG00000065361;ENSG00000082701;ENSG00000084207;ENSG00000087088;ENSG00000090339;ENSG00000096968;ENSG00000100292;ENSG00000105329;ENSG00000105974;ENSG00000106366;ENSG00000109471;ENSG00000111537;ENSG00000115008;ENSG00000117560;ENSG00000125378;ENSG00000125538;ENSG00000132155;ENSG00000132906;ENSG00000135916;ENSG00000142208;ENSG00000143384;ENSG00000164305…
GO:0006952	biological process	defense response	2.10723e-23	8.30344e-22	ENSG00000005381;ENSG00000007171;ENSG00000007908;ENSG00000008735;ENSG00000012504;ENSG00000012779;ENSG00000050628;ENSG00000064012;ENSG00000072062;ENSG00000073756;ENSG00000081041;ENSG00000084207;ENSG00000084674;ENSG00000090339;ENSG00000090382;ENSG00000091831;ENSG00000095303;ENSG00000096968;ENSG00000100292;ENSG00000100644;ENSG00000100906;ENSG00000100985;ENSG00000102245;ENSG00000102882;ENSG00000104365…
GO:0010648	biological process	negative regulation of cell communication	2.54308e-23	9.96491e-22	ENSG00000008735;ENSG00000012504;ENSG00000044574;ENSG00000064012;ENSG00000065361;ENSG00000072062;ENSG00000072310;ENSG00000073756;ENSG00000082701;ENSG00000084207;ENSG00000087085;ENSG00000087088;ENSG00000090339;ENSG00000091831;ENSG00000096717;ENSG00000100292;ENSG00000100644;ENSG00000100906;ENSG00000100985;ENSG00000102468;ENSG00000105329;ENSG00000105974;ENSG00000106211;ENSG00000106366;ENSG00000108344…
GO:0048608	biological process	reproductive structure development	2.78307e-23	1.07848e-21	ENSG00000030110;ENSG00000044574;ENSG00000064012;ENSG00000073756;ENSG00000082175;ENSG00000084676;ENSG00000087088;ENSG00000090339;ENSG00000091831;ENSG00000096717;ENSG00000100030;ENSG00000100644;ENSG00000102882;ENSG00000110092;ENSG00000112033;ENSG00000112062;ENSG00000112715;ENSG00000113555;ENSG00000118785;ENSG00000125378;ENSG00000132170;ENSG00000136634;ENSG00000136997;ENSG00000137869;ENSG00000142168…
GO:0045471	biological process	response to ethanol	2.77897e-23	1.07848e-21	ENSG00000002330;ENSG00000030110;ENSG00000064012;ENSG00000069535;ENSG00000084207;ENSG00000090339;ENSG00000109471;ENSG00000110092;ENSG00000112038;ENSG00000113161;ENSG00000121691;ENSG00000130649;ENSG00000136997;ENSG00000142168;ENSG00000142319;ENSG00000147571;ENSG00000162692;ENSG00000166736;ENSG00000168610;ENSG00000170312;ENSG00000171862;ENSG00000176884;ENSG00000181019;ENSG00000181092;ENSG00000181856…
GO:0023057	biological process	negative regulation of signaling	2.99268e-23	1.15333e-21	ENSG00000008735;ENSG00000012504;ENSG00000044574;ENSG00000064012;ENSG00000065361;ENSG00000072062;ENSG00000072310;ENSG00000073756;ENSG00000082701;ENSG00000084207;ENSG00000087085;ENSG00000087088;ENSG00000090339;ENSG00000091831;ENSG00000096717;ENSG00000100292;ENSG00000100644;ENSG00000100906;ENSG00000100985;ENSG00000102468;ENSG00000105329;ENSG00000105974;ENSG00000106211;ENSG00000106366;ENSG00000108344…
GO:0070997	biological process	neuron death	3.13154e-23	1.20025e-21	ENSG00000002330;ENSG00000044574;ENSG00000064012;ENSG00000065361;ENSG00000082701;ENSG00000087088;ENSG00000089685;ENSG00000096717;ENSG00000096968;ENSG00000100292;ENSG00000100644;ENSG00000108691;ENSG00000115966;ENSG00000117560;ENSG00000118260;ENSG00000126583;ENSG00000126767;ENSG00000132906;ENSG00000136634;ENSG00000136869;ENSG00000139687;ENSG00000141510;ENSG00000142168;ENSG00000142208;ENSG00000143384…
GO:0060341	biological process	regulation of cellular localization	3.7522e-23	1.43032e-21	ENSG00000002330;ENSG00000012504;ENSG00000030110;ENSG00000064012;ENSG00000072062;ENSG00000072310;ENSG00000073756;ENSG00000078018;ENSG00000080824;ENSG00000082701;ENSG00000087088;ENSG00000089250;ENSG00000089685;ENSG00000100030;ENSG00000100292;ENSG00000100644;ENSG00000101412;ENSG00000102468;ENSG00000102882;ENSG00000105329;ENSG00000105974;ENSG00000107643;ENSG00000111537;ENSG00000111679;ENSG00000112062…
GO:0061458	biological process	reproductive system development	3.9628e-23	1.50244e-21	ENSG00000030110;ENSG00000044574;ENSG00000064012;ENSG00000073756;ENSG00000082175;ENSG00000084676;ENSG00000087088;ENSG00000090339;ENSG00000091831;ENSG00000096717;ENSG00000100030;ENSG00000100644;ENSG00000102882;ENSG00000110092;ENSG00000112033;ENSG00000112062;ENSG00000112715;ENSG00000113555;ENSG00000118785;ENSG00000125378;ENSG00000132170;ENSG00000136634;ENSG00000136997;ENSG00000137869;ENSG00000142168…
GO:0019222	biological process	regulation of metabolic process	4.09266e-23	1.54333e-21	ENSG00000002330;ENSG00000007171;ENSG00000007908;ENSG00000007968;ENSG00000008735;ENSG00000012504;ENSG00000030110;ENSG00000043591;ENSG00000044574;ENSG00000057252;ENSG00000064012;ENSG00000065361;ENSG00000069535;ENSG00000072062;ENSG00000072310;ENSG00000073756;ENSG00000075426;ENSG00000079102;ENSG00000080824;ENSG00000082175;ENSG00000082701;ENSG00000084207;ENSG00000084674;ENSG00000084676;ENSG00000087085…
GO:0009612	biological process	response to mechanical stimulus	4.49753e-23	1.68694e-21	ENSG00000002330;ENSG00000005381;ENSG00000030110;ENSG00000064012;ENSG00000073756;ENSG00000100906;ENSG00000102468;ENSG00000102882;ENSG00000105329;ENSG00000107643;ENSG00000108821;ENSG00000112062;ENSG00000115415;ENSG00000117394;ENSG00000120053;ENSG00000125347;ENSG00000125538;ENSG00000132155;ENSG00000132170;ENSG00000134057;ENSG00000136869;ENSG00000137752;ENSG00000142208;ENSG00000146648;ENSG00000149554…
GO:0071216	biological process	cellular response to biotic stimulus	5.43317e-23	2.02704e-21	ENSG00000007171;ENSG00000012504;ENSG00000044574;ENSG00000081041;ENSG00000082701;ENSG00000084207;ENSG00000090339;ENSG00000100030;ENSG00000100906;ENSG00000102882;ENSG00000105329;ENSG00000106366;ENSG00000107643;ENSG00000108691;ENSG00000112033;ENSG00000112062;ENSG00000125538;ENSG00000135446;ENSG00000136244;ENSG00000136634;ENSG00000136869;ENSG00000137462;ENSG00000137752;ENSG00000141510;ENSG00000142208…
GO:2000377	biological process	regulation of reactive oxygen species metabolic process	6.60685e-23	2.45187e-21	ENSG00000073756;ENSG00000080824;ENSG00000084207;ENSG00000090339;ENSG00000096968;ENSG00000100644;ENSG00000105329;ENSG00000105974;ENSG00000111537;ENSG00000112062;ENSG00000116044;ENSG00000124762;ENSG00000125538;ENSG00000132693;ENSG00000136634;ENSG00000136869;ENSG00000138061;ENSG00000141510;ENSG00000142168;ENSG00000142208;ENSG00000146648;ENSG00000149968;ENSG00000158125;ENSG00000159399;ENSG00000168610…
GO:0050794	biological process	regulation of cellular process	7.18196e-23	2.65128e-21	ENSG00000002330;ENSG00000005381;ENSG00000007171;ENSG00000007908;ENSG00000007968;ENSG00000008735;ENSG00000011677;ENSG00000012504;ENSG00000012779;ENSG00000014257;ENSG00000022355;ENSG00000030110;ENSG00000043591;ENSG00000044574;ENSG00000050628;ENSG00000055118;ENSG00000057252;ENSG00000057593;ENSG00000064012;ENSG00000065361;ENSG00000068028;ENSG00000069535;ENSG00000072062;ENSG00000072310;ENSG00000073756…
GO:0050878	biological process	regulation of body fluid levels	7.30357e-23	2.68205e-21	ENSG00000057593;ENSG00000072062;ENSG00000084676;ENSG00000085662;ENSG00000096968;ENSG00000099937;ENSG00000100030;ENSG00000100644;ENSG00000102245;ENSG00000102882;ENSG00000104368;ENSG00000105851;ENSG00000105974;ENSG00000106211;ENSG00000106366;ENSG00000108821;ENSG00000110092;ENSG00000111679;ENSG00000112715;ENSG00000116044;ENSG00000117525;ENSG00000118260;ENSG00000122861;ENSG00000125347;ENSG00000126218…
GO:0071466	biological process	cellular response to xenobiotic stimulus	7.75369e-23	2.83252e-21	ENSG00000084207;ENSG00000090339;ENSG00000095303;ENSG00000100197;ENSG00000101412;ENSG00000105329;ENSG00000106546;ENSG00000112038;ENSG00000113580;ENSG00000114200;ENSG00000127948;ENSG00000130649;ENSG00000132906;ENSG00000134184;ENSG00000138061;ENSG00000139687;ENSG00000140465;ENSG00000140505;ENSG00000144852;ENSG00000145386;ENSG00000146648;ENSG00000147571;ENSG00000160868;ENSG00000167165;ENSG00000176884…
GO:1901214	biological process	regulation of neuron death	7.95431e-23	2.89075e-21	ENSG00000002330;ENSG00000064012;ENSG00000065361;ENSG00000082701;ENSG00000087088;ENSG00000089685;ENSG00000096717;ENSG00000096968;ENSG00000100292;ENSG00000100644;ENSG00000108691;ENSG00000115966;ENSG00000117560;ENSG00000118260;ENSG00000126583;ENSG00000126767;ENSG00000132906;ENSG00000136634;ENSG00000136869;ENSG00000141510;ENSG00000142168;ENSG00000142208;ENSG00000143384;ENSG00000143799;ENSG00000145715…
GO:0070848	biological process	response to growth factor	8.32181e-23	3.00872e-21	ENSG00000044574;ENSG00000084207;ENSG00000089250;ENSG00000096717;ENSG00000100030;ENSG00000100644;ENSG00000101412;ENSG00000102882;ENSG00000105329;ENSG00000105974;ENSG00000106211;ENSG00000108691;ENSG00000108821;ENSG00000112038;ENSG00000112062;ENSG00000112715;ENSG00000113580;ENSG00000116329;ENSG00000117560;ENSG00000118260;ENSG00000120053;ENSG00000121691;ENSG00000124813;ENSG00000125378;ENSG00000125538…
GO:0042391	biological process	regulation of membrane potential	8.65835e-23	3.11434e-21	ENSG00000002330;ENSG00000008735;ENSG00000011677;ENSG00000022355;ENSG00000030110;ENSG00000043591;ENSG00000055118;ENSG00000082701;ENSG00000087088;ENSG00000105974;ENSG00000112038;ENSG00000116329;ENSG00000120053;ENSG00000120903;ENSG00000120907;ENSG00000128052;ENSG00000136997;ENSG00000138814;ENSG00000142168;ENSG00000142208;ENSG00000143799;ENSG00000145863;ENSG00000151834;ENSG00000152661;ENSG00000156113…
GO:0008152	biological process	metabolic process	9.05159e-23	3.23918e-21	ENSG00000002330;ENSG00000005381;ENSG00000005421;ENSG00000007171;ENSG00000007908;ENSG00000007968;ENSG00000008735;ENSG00000012504;ENSG00000012779;ENSG00000014257;ENSG00000030110;ENSG00000043591;ENSG00000044574;ENSG00000057252;ENSG00000057593;ENSG00000064012;ENSG00000065361;ENSG00000068976;ENSG00000069535;ENSG00000072062;ENSG00000072310;ENSG00000073756;ENSG00000075426;ENSG00000077097;ENSG00000079102…
GO:0022414	biological process	reproductive process	1.00779e-22	3.58813e-21	ENSG00000002330;ENSG00000008735;ENSG00000030110;ENSG00000044574;ENSG00000064012;ENSG00000072062;ENSG00000073756;ENSG00000077097;ENSG00000082175;ENSG00000084674;ENSG00000084676;ENSG00000085662;ENSG00000087088;ENSG00000087245;ENSG00000090339;ENSG00000091831;ENSG00000096717;ENSG00000100030;ENSG00000100644;ENSG00000100985;ENSG00000101412;ENSG00000102882;ENSG00000105329;ENSG00000108576;ENSG00000110092…
GO:0000003	biological process	reproduction	1.13667e-22	4.00941e-21	ENSG00000002330;ENSG00000008735;ENSG00000030110;ENSG00000044574;ENSG00000064012;ENSG00000072062;ENSG00000073756;ENSG00000077097;ENSG00000082175;ENSG00000084674;ENSG00000084676;ENSG00000085662;ENSG00000087088;ENSG00000087245;ENSG00000090339;ENSG00000091831;ENSG00000096717;ENSG00000100030;ENSG00000100644;ENSG00000100985;ENSG00000101412;ENSG00000102882;ENSG00000105329;ENSG00000108576;ENSG00000110092…
GO:0051241	biological process	negative regulation of multicellular organismal process	1.13754e-22	4.00941e-21	ENSG00000007968;ENSG00000012504;ENSG00000043591;ENSG00000050628;ENSG00000072062;ENSG00000073756;ENSG00000078018;ENSG00000082701;ENSG00000084207;ENSG00000096968;ENSG00000100292;ENSG00000100644;ENSG00000100906;ENSG00000100985;ENSG00000104368;ENSG00000105329;ENSG00000105810;ENSG00000105851;ENSG00000106366;ENSG00000108576;ENSG00000109471;ENSG00000111537;ENSG00000111679;ENSG00000113161;ENSG00000113520…
GO:0045944	biological process	positive regulation of transcription by RNA polymerase II	1.18891e-22	4.16952e-21	ENSG00000007968;ENSG00000012504;ENSG00000044574;ENSG00000072310;ENSG00000075426;ENSG00000082175;ENSG00000084676;ENSG00000089250;ENSG00000091831;ENSG00000096717;ENSG00000100644;ENSG00000100906;ENSG00000101412;ENSG00000102882;ENSG00000104365;ENSG00000105329;ENSG00000106366;ENSG00000106546;ENSG00000109471;ENSG00000112033;ENSG00000112062;ENSG00000112715;ENSG00000113520;ENSG00000113580;ENSG00000115008…
GO:1903409	biological process	reactive oxygen species biosynthetic process	1.22641e-22	4.27962e-21	ENSG00000005381;ENSG00000007171;ENSG00000069535;ENSG00000073756;ENSG00000080824;ENSG00000089250;ENSG00000090339;ENSG00000096968;ENSG00000105974;ENSG00000111537;ENSG00000125538;ENSG00000136634;ENSG00000136869;ENSG00000138061;ENSG00000140279;ENSG00000140465;ENSG00000140505;ENSG00000142168;ENSG00000142208;ENSG00000164867;ENSG00000168610;ENSG00000171105;ENSG00000176884;ENSG00000181019;ENSG00000196689…
GO:2001233	biological process	regulation of apoptotic signaling pathway	1.51717e-22	5.26802e-21	ENSG00000002330;ENSG00000008735;ENSG00000030110;ENSG00000064012;ENSG00000073756;ENSG00000082701;ENSG00000084207;ENSG00000087088;ENSG00000090339;ENSG00000096717;ENSG00000096968;ENSG00000100292;ENSG00000100644;ENSG00000100985;ENSG00000101412;ENSG00000105974;ENSG00000106211;ENSG00000106366;ENSG00000107643;ENSG00000115008;ENSG00000116044;ENSG00000117560;ENSG00000125378;ENSG00000125538;ENSG00000132155…
GO:0080090	biological process	regulation of primary metabolic process	1.52517e-22	5.26973e-21	ENSG00000002330;ENSG00000007171;ENSG00000007968;ENSG00000008735;ENSG00000012504;ENSG00000030110;ENSG00000044574;ENSG00000057252;ENSG00000064012;ENSG00000065361;ENSG00000069535;ENSG00000072062;ENSG00000072310;ENSG00000073756;ENSG00000075426;ENSG00000079102;ENSG00000080824;ENSG00000082175;ENSG00000082701;ENSG00000084207;ENSG00000084674;ENSG00000084676;ENSG00000087088;ENSG00000089250;ENSG00000089685…
GO:0070201	biological process	regulation of establishment of protein localization	1.92732e-22	6.62659e-21	ENSG00000002330;ENSG00000007171;ENSG00000012504;ENSG00000064012;ENSG00000072062;ENSG00000072310;ENSG00000073756;ENSG00000082701;ENSG00000087085;ENSG00000089685;ENSG00000096968;ENSG00000100030;ENSG00000100644;ENSG00000101412;ENSG00000102245;ENSG00000102882;ENSG00000105329;ENSG00000107643;ENSG00000109471;ENSG00000111537;ENSG00000112033;ENSG00000112038;ENSG00000112062;ENSG00000113161;ENSG00000115008…
GO:0035239	biological process	tube morphogenesis	2.20079e-22	7.52994e-21	ENSG00000007968;ENSG00000030110;ENSG00000072062;ENSG00000073756;ENSG00000082175;ENSG00000084674;ENSG00000087088;ENSG00000087245;ENSG00000091831;ENSG00000096717;ENSG00000100292;ENSG00000100644;ENSG00000105329;ENSG00000105851;ENSG00000105974;ENSG00000106211;ENSG00000106366;ENSG00000108691;ENSG00000110955;ENSG00000112062;ENSG00000112715;ENSG00000115008;ENSG00000115415;ENSG00000115966;ENSG00000116044…
GO:0006629	biological process	lipid metabolic process	2.23466e-22	7.6087e-21	ENSG00000005421;ENSG00000012504;ENSG00000012779;ENSG00000057252;ENSG00000072310;ENSG00000073756;ENSG00000084207;ENSG00000084674;ENSG00000084676;ENSG00000085662;ENSG00000087085;ENSG00000087088;ENSG00000091831;ENSG00000095303;ENSG00000096717;ENSG00000100197;ENSG00000102468;ENSG00000102882;ENSG00000105329;ENSG00000105851;ENSG00000105974;ENSG00000109193;ENSG00000110955;ENSG00000111144;ENSG00000111537…
GO:1903530	biological process	regulation of secretion by cell	2.56708e-22	8.69831e-21	ENSG00000002330;ENSG00000007171;ENSG00000012504;ENSG00000069535;ENSG00000072310;ENSG00000082701;ENSG00000087085;ENSG00000089685;ENSG00000096968;ENSG00000100292;ENSG00000100644;ENSG00000102245;ENSG00000102468;ENSG00000102882;ENSG00000105329;ENSG00000108576;ENSG00000109471;ENSG00000111537;ENSG00000112033;ENSG00000112038;ENSG00000112062;ENSG00000113161;ENSG00000115008;ENSG00000117394;ENSG00000118260…
GO:0051272	biological process	positive regulation of cellular component movement	2.6307e-22	8.87103e-21	ENSG00000044574;ENSG00000057593;ENSG00000073756;ENSG00000078018;ENSG00000090339;ENSG00000096717;ENSG00000096968;ENSG00000100030;ENSG00000100292;ENSG00000100644;ENSG00000100985;ENSG00000102882;ENSG00000105329;ENSG00000105974;ENSG00000106211;ENSG00000106366;ENSG00000108821;ENSG00000110955;ENSG00000111537;ENSG00000112062;ENSG00000112715;ENSG00000116044;ENSG00000117525;ENSG00000122861;ENSG00000125378…
GO:0062012	biological process	regulation of small molecule metabolic process	2.81761e-22	9.45585e-21	ENSG00000002330;ENSG00000007171;ENSG00000012504;ENSG00000072310;ENSG00000073756;ENSG00000082701;ENSG00000084674;ENSG00000089250;ENSG00000096717;ENSG00000100644;ENSG00000102468;ENSG00000105329;ENSG00000105974;ENSG00000108344;ENSG00000111537;ENSG00000113161;ENSG00000115758;ENSG00000125538;ENSG00000127948;ENSG00000130164;ENSG00000132170;ENSG00000134057;ENSG00000136997;ENSG00000138798;ENSG00000140396…
GO:0051338	biological process	regulation of transferase activity	3.24705e-22	1.08451e-20	ENSG00000002330;ENSG00000065361;ENSG00000072062;ENSG00000080824;ENSG00000082701;ENSG00000084207;ENSG00000096717;ENSG00000096968;ENSG00000100030;ENSG00000102245;ENSG00000102468;ENSG00000102882;ENSG00000105329;ENSG00000105851;ENSG00000105974;ENSG00000106211;ENSG00000109339;ENSG00000109471;ENSG00000110092;ENSG00000111537;ENSG00000111679;ENSG00000112062;ENSG00000112715;ENSG00000113161;ENSG00000113520…
GO:0000165	biological process	MAPK cascade	3.58689e-22	1.19234e-20	ENSG00000008735;ENSG00000065361;ENSG00000084207;ENSG00000090339;ENSG00000096968;ENSG00000100030;ENSG00000102245;ENSG00000102468;ENSG00000102882;ENSG00000104365;ENSG00000105329;ENSG00000105851;ENSG00000105974;ENSG00000107643;ENSG00000108344;ENSG00000108691;ENSG00000109339;ENSG00000109471;ENSG00000111679;ENSG00000112038;ENSG00000112062;ENSG00000112715;ENSG00000113161;ENSG00000113319;ENSG00000120907…
GO:0045859	biological process	regulation of protein kinase activity	4.52519e-22	1.49715e-20	ENSG00000065361;ENSG00000072062;ENSG00000080824;ENSG00000084207;ENSG00000096717;ENSG00000096968;ENSG00000100030;ENSG00000102245;ENSG00000102468;ENSG00000102882;ENSG00000105329;ENSG00000105851;ENSG00000105974;ENSG00000106211;ENSG00000109339;ENSG00000110092;ENSG00000111537;ENSG00000111679;ENSG00000112062;ENSG00000112715;ENSG00000113161;ENSG00000113520;ENSG00000118971;ENSG00000120907;ENSG00000124762…
GO:1901653	biological process	cellular response to peptide	4.86288e-22	1.60132e-20	ENSG00000012504;ENSG00000072062;ENSG00000072310;ENSG00000082701;ENSG00000084207;ENSG00000085662;ENSG00000090339;ENSG00000096717;ENSG00000096968;ENSG00000104267;ENSG00000105329;ENSG00000105974;ENSG00000115415;ENSG00000116044;ENSG00000118260;ENSG00000120053;ENSG00000125538;ENSG00000127948;ENSG00000132170;ENSG00000135446;ENSG00000136869;ENSG00000136997;ENSG00000141510;ENSG00000142208;ENSG00000143799…
GO:0033002	biological process	muscle cell proliferation	5.28911e-22	1.73354e-20	ENSG00000073756;ENSG00000084207;ENSG00000085662;ENSG00000087245;ENSG00000096968;ENSG00000100030;ENSG00000100292;ENSG00000100985;ENSG00000111537;ENSG00000112033;ENSG00000112062;ENSG00000113161;ENSG00000115415;ENSG00000124762;ENSG00000125378;ENSG00000132170;ENSG00000134057;ENSG00000136244;ENSG00000136634;ENSG00000136997;ENSG00000137193;ENSG00000138685;ENSG00000142208;ENSG00000146648;ENSG00000146674…
GO:0001568	biological process	blood vessel development	5.71196e-22	1.86343e-20	ENSG00000007968;ENSG00000030110;ENSG00000073756;ENSG00000084674;ENSG00000087088;ENSG00000087245;ENSG00000096717;ENSG00000100030;ENSG00000100292;ENSG00000100644;ENSG00000105329;ENSG00000105851;ENSG00000105974;ENSG00000106211;ENSG00000106366;ENSG00000106546;ENSG00000108691;ENSG00000108821;ENSG00000110955;ENSG00000112062;ENSG00000112715;ENSG00000115008;ENSG00000115415;ENSG00000115966;ENSG00000116044…
GO:2000147	biological process	positive regulation of cell motility	5.94892e-22	1.93175e-20	ENSG00000044574;ENSG00000057593;ENSG00000073756;ENSG00000090339;ENSG00000096717;ENSG00000096968;ENSG00000100030;ENSG00000100292;ENSG00000100644;ENSG00000100985;ENSG00000102882;ENSG00000105329;ENSG00000105974;ENSG00000106211;ENSG00000106366;ENSG00000108821;ENSG00000110955;ENSG00000111537;ENSG00000112062;ENSG00000112715;ENSG00000116044;ENSG00000117525;ENSG00000122861;ENSG00000125378;ENSG00000125538…
GO:0023014	biological process	signal transduction by protein phosphorylation	6.17425e-22	1.99568e-20	ENSG00000008735;ENSG00000065361;ENSG00000084207;ENSG00000090339;ENSG00000096968;ENSG00000100030;ENSG00000102245;ENSG00000102468;ENSG00000102882;ENSG00000104365;ENSG00000105329;ENSG00000105851;ENSG00000105974;ENSG00000107643;ENSG00000108344;ENSG00000108691;ENSG00000109339;ENSG00000109471;ENSG00000111679;ENSG00000112038;ENSG00000112062;ENSG00000112715;ENSG00000113161;ENSG00000113319;ENSG00000120907…
GO:0071214	biological process	cellular response to abiotic stimulus	6.35889e-22	2.03659e-20	ENSG00000002330;ENSG00000030110;ENSG00000044574;ENSG00000064012;ENSG00000073756;ENSG00000085662;ENSG00000087088;ENSG00000096717;ENSG00000102882;ENSG00000105329;ENSG00000107643;ENSG00000108821;ENSG00000109339;ENSG00000112062;ENSG00000117394;ENSG00000120053;ENSG00000124762;ENSG00000125347;ENSG00000125538;ENSG00000126767;ENSG00000132906;ENSG00000136869;ENSG00000136997;ENSG00000137752;ENSG00000141510…
GO:0104004	biological process	cellular response to environmental stimulus	6.35889e-22	2.03659e-20	ENSG00000002330;ENSG00000030110;ENSG00000044574;ENSG00000064012;ENSG00000073756;ENSG00000085662;ENSG00000087088;ENSG00000096717;ENSG00000102882;ENSG00000105329;ENSG00000107643;ENSG00000108821;ENSG00000109339;ENSG00000112062;ENSG00000117394;ENSG00000120053;ENSG00000124762;ENSG00000125347;ENSG00000125538;ENSG00000126767;ENSG00000132906;ENSG00000136869;ENSG00000136997;ENSG00000137752;ENSG00000141510…
GO:2000145	biological process	regulation of cell motility	7.50876e-22	2.39393e-20	ENSG00000044574;ENSG00000057593;ENSG00000065361;ENSG00000073756;ENSG00000084207;ENSG00000090339;ENSG00000096717;ENSG00000096968;ENSG00000100030;ENSG00000100292;ENSG00000100644;ENSG00000100985;ENSG00000102882;ENSG00000105329;ENSG00000105810;ENSG00000105974;ENSG00000106211;ENSG00000106366;ENSG00000108691;ENSG00000108821;ENSG00000110955;ENSG00000111537;ENSG00000112033;ENSG00000112062;ENSG00000112715…
GO:0030335	biological process	positive regulation of cell migration	8.09148e-22	2.56804e-20	ENSG00000044574;ENSG00000057593;ENSG00000073756;ENSG00000090339;ENSG00000096717;ENSG00000096968;ENSG00000100030;ENSG00000100292;ENSG00000100644;ENSG00000100985;ENSG00000102882;ENSG00000105329;ENSG00000105974;ENSG00000106211;ENSG00000106366;ENSG00000108821;ENSG00000110955;ENSG00000111537;ENSG00000112062;ENSG00000112715;ENSG00000116044;ENSG00000117525;ENSG00000122861;ENSG00000125378;ENSG00000125538…
GO:0051128	biological process	regulation of cellular component organization	8.83444e-22	2.79121e-20	ENSG00000002330;ENSG00000007908;ENSG00000030110;ENSG00000044574;ENSG00000064012;ENSG00000068028;ENSG00000072062;ENSG00000072310;ENSG00000078018;ENSG00000080824;ENSG00000082701;ENSG00000087088;ENSG00000089250;ENSG00000090339;ENSG00000091831;ENSG00000096717;ENSG00000100030;ENSG00000100084;ENSG00000100644;ENSG00000100985;ENSG00000101412;ENSG00000102882;ENSG00000104365;ENSG00000105329;ENSG00000105974…
GO:0019538	biological process	protein metabolic process	8.88119e-22	2.79339e-20	ENSG00000002330;ENSG00000007171;ENSG00000008735;ENSG00000012504;ENSG00000030110;ENSG00000044574;ENSG00000057252;ENSG00000057593;ENSG00000064012;ENSG00000065361;ENSG00000072062;ENSG00000072310;ENSG00000073756;ENSG00000080824;ENSG00000082701;ENSG00000084207;ENSG00000084674;ENSG00000084676;ENSG00000087085;ENSG00000087088;ENSG00000087245;ENSG00000089250;ENSG00000089685;ENSG00000090339;ENSG00000090382…
GO:0001775	biological process	cell activation	9.27382e-22	2.90387e-20	ENSG00000002330;ENSG00000005381;ENSG00000012779;ENSG00000014257;ENSG00000030110;ENSG00000064012;ENSG00000080824;ENSG00000084207;ENSG00000087088;ENSG00000090339;ENSG00000090382;ENSG00000096968;ENSG00000100030;ENSG00000100292;ENSG00000100985;ENSG00000102245;ENSG00000102882;ENSG00000105329;ENSG00000105810;ENSG00000105851;ENSG00000105974;ENSG00000106211;ENSG00000106546;ENSG00000108344;ENSG00000108691…
GO:0044281	biological process	small molecule metabolic process	1.1569e-21	3.60646e-20	ENSG00000002330;ENSG00000005381;ENSG00000005421;ENSG00000007171;ENSG00000012504;ENSG00000012779;ENSG00000014257;ENSG00000057252;ENSG00000072310;ENSG00000073756;ENSG00000082701;ENSG00000084207;ENSG00000084674;ENSG00000085662;ENSG00000089250;ENSG00000095303;ENSG00000096717;ENSG00000100030;ENSG00000100197;ENSG00000100644;ENSG00000102468;ENSG00000102882;ENSG00000103222;ENSG00000104687;ENSG00000105329…
GO:0043549	biological process	regulation of kinase activity	1.33269e-21	4.13604e-20	ENSG00000002330;ENSG00000065361;ENSG00000072062;ENSG00000080824;ENSG00000084207;ENSG00000096717;ENSG00000096968;ENSG00000100030;ENSG00000102245;ENSG00000102468;ENSG00000102882;ENSG00000105329;ENSG00000105851;ENSG00000105974;ENSG00000106211;ENSG00000109339;ENSG00000109471;ENSG00000110092;ENSG00000111537;ENSG00000111679;ENSG00000112062;ENSG00000112715;ENSG00000113161;ENSG00000113520;ENSG00000118971…
GO:0050789	biological process	regulation of biological process	1.38126e-21	4.26792e-20	ENSG00000002330;ENSG00000005381;ENSG00000005421;ENSG00000007171;ENSG00000007908;ENSG00000007968;ENSG00000008735;ENSG00000011677;ENSG00000012504;ENSG00000012779;ENSG00000014257;ENSG00000022355;ENSG00000030110;ENSG00000043591;ENSG00000044574;ENSG00000050628;ENSG00000055118;ENSG00000057252;ENSG00000057593;ENSG00000064012;ENSG00000065361;ENSG00000068028;ENSG00000069535;ENSG00000072062;ENSG00000072310…
GO:0051270	biological process	regulation of cellular component movement	1.59841e-21	4.91723e-20	ENSG00000044574;ENSG00000057593;ENSG00000065361;ENSG00000073756;ENSG00000078018;ENSG00000084207;ENSG00000090339;ENSG00000096717;ENSG00000096968;ENSG00000100030;ENSG00000100292;ENSG00000100644;ENSG00000100985;ENSG00000102882;ENSG00000105329;ENSG00000105810;ENSG00000105974;ENSG00000106211;ENSG00000106366;ENSG00000108691;ENSG00000108821;ENSG00000110955;ENSG00000111537;ENSG00000112033;ENSG00000112062…
GO:0009888	biological process	tissue development	1.71535e-21	5.2539e-20	ENSG00000002330;ENSG00000012504;ENSG00000065361;ENSG00000072062;ENSG00000073756;ENSG00000075426;ENSG00000082175;ENSG00000082701;ENSG00000087088;ENSG00000087245;ENSG00000090339;ENSG00000091831;ENSG00000096717;ENSG00000096968;ENSG00000100030;ENSG00000100644;ENSG00000100985;ENSG00000102882;ENSG00000104267;ENSG00000104365;ENSG00000105329;ENSG00000105810;ENSG00000105974;ENSG00000106366;ENSG00000108344…
GO:0071222	biological process	cellular response to lipopolysaccharide	1.74039e-21	5.30744e-20	ENSG00000007171;ENSG00000012504;ENSG00000081041;ENSG00000084207;ENSG00000090339;ENSG00000100030;ENSG00000100906;ENSG00000102882;ENSG00000105329;ENSG00000106366;ENSG00000107643;ENSG00000108691;ENSG00000112033;ENSG00000112062;ENSG00000125538;ENSG00000135446;ENSG00000136244;ENSG00000136634;ENSG00000136869;ENSG00000137462;ENSG00000137752;ENSG00000142208;ENSG00000154229;ENSG00000164400;ENSG00000164867…
GO:0048870	biological process	cell motility	1.78466e-21	5.39553e-20	ENSG00000007908;ENSG00000044574;ENSG00000057593;ENSG00000065361;ENSG00000073756;ENSG00000077097;ENSG00000081041;ENSG00000084207;ENSG00000084674;ENSG00000087088;ENSG00000090339;ENSG00000096717;ENSG00000096968;ENSG00000100030;ENSG00000100292;ENSG00000100644;ENSG00000100985;ENSG00000102882;ENSG00000103222;ENSG00000104368;ENSG00000105329;ENSG00000105810;ENSG00000105851;ENSG00000105974;ENSG00000106211…
GO:0051674	biological process	localization of cell	1.78466e-21	5.39553e-20	ENSG00000007908;ENSG00000044574;ENSG00000057593;ENSG00000065361;ENSG00000073756;ENSG00000077097;ENSG00000081041;ENSG00000084207;ENSG00000084674;ENSG00000087088;ENSG00000090339;ENSG00000096717;ENSG00000096968;ENSG00000100030;ENSG00000100292;ENSG00000100644;ENSG00000100985;ENSG00000102882;ENSG00000103222;ENSG00000104368;ENSG00000105329;ENSG00000105810;ENSG00000105851;ENSG00000105974;ENSG00000106211…
GO:0042133	biological process	neurotransmitter metabolic process	2.05714e-21	6.1926e-20	ENSG00000007171;ENSG00000069535;ENSG00000073756;ENSG00000080824;ENSG00000087085;ENSG00000089250;ENSG00000090339;ENSG00000096968;ENSG00000105974;ENSG00000108576;ENSG00000111537;ENSG00000114200;ENSG00000125538;ENSG00000127948;ENSG00000136634;ENSG00000136869;ENSG00000137462;ENSG00000138061;ENSG00000140287;ENSG00000142208;ENSG00000142319;ENSG00000164867;ENSG00000171105;ENSG00000181019;ENSG00000183044…
GO:0044238	biological process	primary metabolic process	2.13307e-21	6.39373e-20	ENSG00000002330;ENSG00000005421;ENSG00000007171;ENSG00000007968;ENSG00000008735;ENSG00000012504;ENSG00000012779;ENSG00000014257;ENSG00000030110;ENSG00000044574;ENSG00000057252;ENSG00000057593;ENSG00000064012;ENSG00000065361;ENSG00000068976;ENSG00000069535;ENSG00000072062;ENSG00000072310;ENSG00000073756;ENSG00000075426;ENSG00000077097;ENSG00000079102;ENSG00000080824;ENSG00000082175;ENSG00000082701…
GO:0051171	biological process	regulation of nitrogen compound metabolic process	2.38382e-21	7.11495e-20	ENSG00000002330;ENSG00000007171;ENSG00000007968;ENSG00000008735;ENSG00000012504;ENSG00000030110;ENSG00000044574;ENSG00000057252;ENSG00000064012;ENSG00000065361;ENSG00000069535;ENSG00000072062;ENSG00000072310;ENSG00000073756;ENSG00000075426;ENSG00000079102;ENSG00000080824;ENSG00000082175;ENSG00000082701;ENSG00000084207;ENSG00000084676;ENSG00000087088;ENSG00000089250;ENSG00000089685;ENSG00000090339…
GO:0044237	biological process	cellular metabolic process	2.86747e-21	8.52223e-20	ENSG00000002330;ENSG00000005381;ENSG00000005421;ENSG00000007171;ENSG00000007908;ENSG00000007968;ENSG00000008735;ENSG00000012504;ENSG00000012779;ENSG00000014257;ENSG00000030110;ENSG00000044574;ENSG00000057252;ENSG00000064012;ENSG00000065361;ENSG00000068976;ENSG00000069535;ENSG00000072062;ENSG00000072310;ENSG00000073756;ENSG00000075426;ENSG00000077097;ENSG00000079102;ENSG00000080824;ENSG00000082175…
GO:0001505	biological process	regulation of neurotransmitter levels	3.09345e-21	9.15504e-20	ENSG00000007171;ENSG00000069535;ENSG00000073756;ENSG00000080824;ENSG00000082701;ENSG00000087085;ENSG00000089250;ENSG00000090339;ENSG00000096968;ENSG00000102468;ENSG00000103546;ENSG00000105974;ENSG00000108576;ENSG00000111537;ENSG00000114200;ENSG00000120907;ENSG00000125538;ENSG00000126583;ENSG00000127948;ENSG00000136634;ENSG00000136869;ENSG00000137462;ENSG00000138061;ENSG00000140287;ENSG00000142208…
GO:0071363	biological process	cellular response to growth factor stimulus	3.42433e-21	1.00917e-19	ENSG00000044574;ENSG00000084207;ENSG00000089250;ENSG00000096717;ENSG00000100030;ENSG00000100644;ENSG00000101412;ENSG00000102882;ENSG00000105329;ENSG00000105974;ENSG00000106211;ENSG00000108691;ENSG00000108821;ENSG00000112062;ENSG00000112715;ENSG00000113580;ENSG00000116329;ENSG00000118260;ENSG00000120053;ENSG00000121691;ENSG00000124813;ENSG00000125378;ENSG00000125538;ENSG00000128052;ENSG00000132155…
GO:0099536	biological process	synaptic signaling	4.00655e-21	1.17581e-19	ENSG00000008735;ENSG00000011677;ENSG00000022355;ENSG00000072062;ENSG00000073756;ENSG00000082701;ENSG00000087085;ENSG00000089250;ENSG00000096968;ENSG00000100030;ENSG00000102468;ENSG00000103546;ENSG00000104267;ENSG00000104368;ENSG00000108576;ENSG00000108691;ENSG00000112038;ENSG00000114200;ENSG00000118260;ENSG00000120251;ENSG00000120903;ENSG00000120907;ENSG00000125538;ENSG00000126583;ENSG00000133019…
GO:0051090	biological process	regulation of DNA-binding transcription factor activity	4.1863e-21	1.22344e-19	ENSG00000012504;ENSG00000090339;ENSG00000091831;ENSG00000096717;ENSG00000096968;ENSG00000100030;ENSG00000100292;ENSG00000100906;ENSG00000102245;ENSG00000102882;ENSG00000104365;ENSG00000105329;ENSG00000105974;ENSG00000107643;ENSG00000109339;ENSG00000112062;ENSG00000112715;ENSG00000115966;ENSG00000116329;ENSG00000121691;ENSG00000125538;ENSG00000132170;ENSG00000136244;ENSG00000136634;ENSG00000136869…
GO:0001944	biological process	vasculature development	4.21308e-21	1.22616e-19	ENSG00000007968;ENSG00000030110;ENSG00000073756;ENSG00000084674;ENSG00000087088;ENSG00000087245;ENSG00000096717;ENSG00000100030;ENSG00000100292;ENSG00000100644;ENSG00000105329;ENSG00000105851;ENSG00000105974;ENSG00000106211;ENSG00000106366;ENSG00000106546;ENSG00000108691;ENSG00000108821;ENSG00000110955;ENSG00000112062;ENSG00000112715;ENSG00000115008;ENSG00000115415;ENSG00000115966;ENSG00000116044…
GO:0034614	biological process	cellular response to reactive oxygen species	4.54456e-21	1.31717e-19	ENSG00000005381;ENSG00000087245;ENSG00000096717;ENSG00000100030;ENSG00000100985;ENSG00000102882;ENSG00000107643;ENSG00000116044;ENSG00000123374;ENSG00000136244;ENSG00000136634;ENSG00000138061;ENSG00000142168;ENSG00000142208;ENSG00000145386;ENSG00000146648;ENSG00000149968;ENSG00000164867;ENSG00000170312;ENSG00000170345;ENSG00000173039;ENSG00000177606;ENSG00000181019;ENSG00000185122;ENSG00000196139…
GO:1901615	biological process	organic hydroxy compound metabolic process	4.6117e-21	1.33113e-19	ENSG00000005421;ENSG00000012504;ENSG00000057252;ENSG00000069535;ENSG00000072310;ENSG00000084674;ENSG00000085662;ENSG00000096717;ENSG00000100644;ENSG00000109193;ENSG00000111537;ENSG00000111669;ENSG00000112033;ENSG00000113161;ENSG00000113520;ENSG00000120053;ENSG00000121691;ENSG00000125538;ENSG00000127948;ENSG00000130164;ENSG00000137869;ENSG00000138061;ENSG00000138685;ENSG00000140279;ENSG00000140287…
GO:0071219	biological process	cellular response to molecule of bacterial origin	4.69883e-21	1.35072e-19	ENSG00000007171;ENSG00000012504;ENSG00000081041;ENSG00000084207;ENSG00000090339;ENSG00000100030;ENSG00000100906;ENSG00000102882;ENSG00000105329;ENSG00000106366;ENSG00000107643;ENSG00000108691;ENSG00000112033;ENSG00000112062;ENSG00000125538;ENSG00000135446;ENSG00000136244;ENSG00000136634;ENSG00000136869;ENSG00000137462;ENSG00000137752;ENSG00000142208;ENSG00000154229;ENSG00000164400;ENSG00000164867…
GO:0019725	biological process	cellular homeostasis	5.00307e-21	1.43231e-19	ENSG00000002330;ENSG00000005381;ENSG00000007171;ENSG00000012504;ENSG00000030110;ENSG00000050628;ENSG00000072062;ENSG00000087088;ENSG00000089250;ENSG00000089685;ENSG00000090339;ENSG00000091831;ENSG00000096717;ENSG00000096968;ENSG00000100030;ENSG00000100292;ENSG00000100644;ENSG00000102468;ENSG00000102882;ENSG00000103546;ENSG00000104267;ENSG00000104687;ENSG00000105329;ENSG00000105851;ENSG00000105974…
GO:0048514	biological process	blood vessel morphogenesis	5.22544e-21	1.48989e-19	ENSG00000007968;ENSG00000030110;ENSG00000073756;ENSG00000084674;ENSG00000087088;ENSG00000087245;ENSG00000096717;ENSG00000100292;ENSG00000100644;ENSG00000105329;ENSG00000105851;ENSG00000105974;ENSG00000106211;ENSG00000106366;ENSG00000108691;ENSG00000110955;ENSG00000112062;ENSG00000112715;ENSG00000115008;ENSG00000115415;ENSG00000115966;ENSG00000116044;ENSG00000117525;ENSG00000117560;ENSG00000125378…
GO:0040017	biological process	positive regulation of locomotion	5.36137e-21	1.52246e-19	ENSG00000044574;ENSG00000057593;ENSG00000073756;ENSG00000090339;ENSG00000096717;ENSG00000096968;ENSG00000100030;ENSG00000100292;ENSG00000100644;ENSG00000100985;ENSG00000102882;ENSG00000105329;ENSG00000105974;ENSG00000106211;ENSG00000106366;ENSG00000108821;ENSG00000110955;ENSG00000111537;ENSG00000112062;ENSG00000112715;ENSG00000116044;ENSG00000117525;ENSG00000122861;ENSG00000125378;ENSG00000125538…
GO:0072358	biological process	cardiovascular system development	6.9229e-21	1.95795e-19	ENSG00000007968;ENSG00000030110;ENSG00000073756;ENSG00000084674;ENSG00000087088;ENSG00000087245;ENSG00000096717;ENSG00000100030;ENSG00000100292;ENSG00000100644;ENSG00000105329;ENSG00000105851;ENSG00000105974;ENSG00000106211;ENSG00000106366;ENSG00000106546;ENSG00000108691;ENSG00000108821;ENSG00000110955;ENSG00000112062;ENSG00000112715;ENSG00000115008;ENSG00000115415;ENSG00000115966;ENSG00000116044…
GO:0016477	biological process	cell migration	7.29431e-21	2.05471e-19	ENSG00000007908;ENSG00000044574;ENSG00000057593;ENSG00000073756;ENSG00000077097;ENSG00000081041;ENSG00000084207;ENSG00000084674;ENSG00000087088;ENSG00000090339;ENSG00000096717;ENSG00000096968;ENSG00000100030;ENSG00000100292;ENSG00000100644;ENSG00000100985;ENSG00000102882;ENSG00000103222;ENSG00000104368;ENSG00000105329;ENSG00000105851;ENSG00000105974;ENSG00000106211;ENSG00000106366;ENSG00000108691…
GO:0006811	biological process	ion transport	7.4495e-21	2.09003e-19	ENSG00000007171;ENSG00000008735;ENSG00000011677;ENSG00000012504;ENSG00000022355;ENSG00000030110;ENSG00000055118;ENSG00000069535;ENSG00000072062;ENSG00000073756;ENSG00000084676;ENSG00000087088;ENSG00000089250;ENSG00000090339;ENSG00000100985;ENSG00000102468;ENSG00000103222;ENSG00000103546;ENSG00000104267;ENSG00000105329;ENSG00000105851;ENSG00000105974;ENSG00000108576;ENSG00000108691;ENSG00000110955…
GO:0062013	biological process	positive regulation of small molecule metabolic process	8.4638e-21	2.36514e-19	ENSG00000007171;ENSG00000012504;ENSG00000072310;ENSG00000073756;ENSG00000089250;ENSG00000096717;ENSG00000100644;ENSG00000102468;ENSG00000111537;ENSG00000125538;ENSG00000127948;ENSG00000132170;ENSG00000134057;ENSG00000136997;ENSG00000138798;ENSG00000142208;ENSG00000164867;ENSG00000167244;ENSG00000168610;ENSG00000170312;ENSG00000170961;ENSG00000171105;ENSG00000181092;ENSG00000186951;ENSG00000197122…
GO:0018105	biological process	peptidyl-serine phosphorylation	9.01745e-21	2.50986e-19	ENSG00000030110;ENSG00000072062;ENSG00000073756;ENSG00000080824;ENSG00000082701;ENSG00000087088;ENSG00000089250;ENSG00000100030;ENSG00000102882;ENSG00000104365;ENSG00000105329;ENSG00000105974;ENSG00000107643;ENSG00000111537;ENSG00000112062;ENSG00000112715;ENSG00000116329;ENSG00000123374;ENSG00000126583;ENSG00000132155;ENSG00000134057;ENSG00000136244;ENSG00000142208;ENSG00000146648;ENSG00000154229…
GO:0018209	biological process	peptidyl-serine modification	1.02319e-20	2.83663e-19	ENSG00000030110;ENSG00000072062;ENSG00000073756;ENSG00000080824;ENSG00000082701;ENSG00000087088;ENSG00000089250;ENSG00000100030;ENSG00000102882;ENSG00000104365;ENSG00000105329;ENSG00000105974;ENSG00000107643;ENSG00000111537;ENSG00000112062;ENSG00000112715;ENSG00000116329;ENSG00000123374;ENSG00000126583;ENSG00000132155;ENSG00000134057;ENSG00000136244;ENSG00000142208;ENSG00000143799;ENSG00000146648…
GO:0060255	biological process	regulation of macromolecule metabolic process	1.08783e-20	2.99924e-19	ENSG00000002330;ENSG00000007171;ENSG00000007908;ENSG00000007968;ENSG00000008735;ENSG00000012504;ENSG00000030110;ENSG00000044574;ENSG00000057252;ENSG00000064012;ENSG00000065361;ENSG00000072062;ENSG00000072310;ENSG00000073756;ENSG00000075426;ENSG00000079102;ENSG00000080824;ENSG00000082175;ENSG00000082701;ENSG00000084207;ENSG00000084674;ENSG00000084676;ENSG00000087085;ENSG00000087088;ENSG00000089250…
GO:0050673	biological process	epithelial cell proliferation	1.09364e-20	2.99924e-19	ENSG00000002330;ENSG00000082175;ENSG00000087088;ENSG00000089685;ENSG00000091831;ENSG00000096717;ENSG00000100030;ENSG00000100292;ENSG00000100644;ENSG00000105329;ENSG00000105810;ENSG00000105974;ENSG00000108691;ENSG00000110092;ENSG00000112033;ENSG00000112715;ENSG00000115415;ENSG00000115966;ENSG00000117525;ENSG00000125378;ENSG00000128052;ENSG00000132170;ENSG00000136634;ENSG00000136997;ENSG00000138685…
GO:0032355	biological process	response to estradiol	1.09467e-20	2.99924e-19	ENSG00000002330;ENSG00000057593;ENSG00000064012;ENSG00000073756;ENSG00000084207;ENSG00000084674;ENSG00000084676;ENSG00000091831;ENSG00000105329;ENSG00000108576;ENSG00000108821;ENSG00000110092;ENSG00000121691;ENSG00000132906;ENSG00000136634;ENSG00000136997;ENSG00000140505;ENSG00000145386;ENSG00000146648;ENSG00000152661;ENSG00000164305;ENSG00000168610;ENSG00000171862;ENSG00000181019;ENSG00000185122
GO:0009314	biological process	response to radiation	1.14736e-20	3.11922e-19	ENSG00000030110;ENSG00000044574;ENSG00000073756;ENSG00000087088;ENSG00000090339;ENSG00000096717;ENSG00000100644;ENSG00000105329;ENSG00000107643;ENSG00000109339;ENSG00000110092;ENSG00000112038;ENSG00000112062;ENSG00000113161;ENSG00000118260;ENSG00000121691;ENSG00000124762;ENSG00000126767;ENSG00000132906;ENSG00000136997;ENSG00000141510;ENSG00000142208;ENSG00000143799;ENSG00000146648;ENSG00000149554…
GO:0048732	biological process	gland development	1.14736e-20	3.11922e-19	ENSG00000082175;ENSG00000084676;ENSG00000087088;ENSG00000091831;ENSG00000096968;ENSG00000100030;ENSG00000100292;ENSG00000100644;ENSG00000102882;ENSG00000105329;ENSG00000105974;ENSG00000110092;ENSG00000112715;ENSG00000118260;ENSG00000125378;ENSG00000132155;ENSG00000136634;ENSG00000136997;ENSG00000137869;ENSG00000138798;ENSG00000140279;ENSG00000140465;ENSG00000142168;ENSG00000142208;ENSG00000142319…
GO:0040012	biological process	regulation of locomotion	1.24557e-20	3.37314e-19	ENSG00000044574;ENSG00000057593;ENSG00000065361;ENSG00000073756;ENSG00000084207;ENSG00000090339;ENSG00000096717;ENSG00000096968;ENSG00000100030;ENSG00000100292;ENSG00000100644;ENSG00000100985;ENSG00000102882;ENSG00000105329;ENSG00000105810;ENSG00000105974;ENSG00000106211;ENSG00000106366;ENSG00000108691;ENSG00000108821;ENSG00000110955;ENSG00000111537;ENSG00000112033;ENSG00000112062;ENSG00000112715…
GO:0009058	biological process	biosynthetic process	1.29126e-20	3.48343e-19	ENSG00000005381;ENSG00000007171;ENSG00000007968;ENSG00000012504;ENSG00000012779;ENSG00000044574;ENSG00000057252;ENSG00000069535;ENSG00000072310;ENSG00000073756;ENSG00000075426;ENSG00000079102;ENSG00000080824;ENSG00000082175;ENSG00000082701;ENSG00000084207;ENSG00000084674;ENSG00000084676;ENSG00000085662;ENSG00000087085;ENSG00000087088;ENSG00000089250;ENSG00000089685;ENSG00000090339;ENSG00000091831…
GO:0051223	biological process	regulation of protein transport	1.41732e-20	3.80885e-19	ENSG00000002330;ENSG00000007171;ENSG00000012504;ENSG00000072062;ENSG00000072310;ENSG00000073756;ENSG00000082701;ENSG00000087085;ENSG00000089685;ENSG00000096968;ENSG00000100030;ENSG00000100644;ENSG00000102245;ENSG00000102882;ENSG00000105329;ENSG00000109471;ENSG00000111537;ENSG00000112033;ENSG00000112038;ENSG00000112062;ENSG00000113161;ENSG00000115008;ENSG00000117394;ENSG00000125378;ENSG00000125538…
GO:0090087	biological process	regulation of peptide transport	1.46601e-20	3.92464e-19	ENSG00000002330;ENSG00000007171;ENSG00000012504;ENSG00000072062;ENSG00000072310;ENSG00000073756;ENSG00000082701;ENSG00000087085;ENSG00000089685;ENSG00000096968;ENSG00000100030;ENSG00000100644;ENSG00000102245;ENSG00000102882;ENSG00000104267;ENSG00000105329;ENSG00000109471;ENSG00000111537;ENSG00000112033;ENSG00000112038;ENSG00000112062;ENSG00000113161;ENSG00000115008;ENSG00000117394;ENSG00000125378…
GO:2000379	biological process	positive regulation of reactive oxygen species metabolic process	1.53793e-20	4.10153e-19	ENSG00000073756;ENSG00000080824;ENSG00000084207;ENSG00000090339;ENSG00000096968;ENSG00000105329;ENSG00000111537;ENSG00000112062;ENSG00000116044;ENSG00000124762;ENSG00000125538;ENSG00000132693;ENSG00000136869;ENSG00000141510;ENSG00000142168;ENSG00000142208;ENSG00000146648;ENSG00000158125;ENSG00000171105;ENSG00000176884;ENSG00000196139;ENSG00000196689;ENSG00000206439
GO:0099537	biological process	trans-synaptic signaling	1.68008e-20	4.46366e-19	ENSG00000008735;ENSG00000011677;ENSG00000022355;ENSG00000072062;ENSG00000073756;ENSG00000082701;ENSG00000087085;ENSG00000089250;ENSG00000096968;ENSG00000100030;ENSG00000102468;ENSG00000103546;ENSG00000104267;ENSG00000104368;ENSG00000108576;ENSG00000108691;ENSG00000112038;ENSG00000114200;ENSG00000118260;ENSG00000120251;ENSG00000120903;ENSG00000120907;ENSG00000125538;ENSG00000126583;ENSG00000133019…
GO:0010817	biological process	regulation of hormone levels	1.85304e-20	4.90462e-19	ENSG00000002330;ENSG00000007171;ENSG00000012504;ENSG00000072310;ENSG00000085662;ENSG00000087085;ENSG00000089685;ENSG00000091831;ENSG00000096968;ENSG00000100644;ENSG00000109193;ENSG00000111537;ENSG00000112033;ENSG00000113161;ENSG00000117394;ENSG00000118260;ENSG00000118785;ENSG00000125538;ENSG00000127948;ENSG00000132155;ENSG00000136244;ENSG00000137869;ENSG00000138061;ENSG00000138814;ENSG00000140279…
GO:0009653	biological process	anatomical structure morphogenesis	1.92305e-20	5.07077e-19	ENSG00000007968;ENSG00000008735;ENSG00000030110;ENSG00000044574;ENSG00000072062;ENSG00000073756;ENSG00000077097;ENSG00000078018;ENSG00000080824;ENSG00000082175;ENSG00000082701;ENSG00000084674;ENSG00000084676;ENSG00000087088;ENSG00000087245;ENSG00000089250;ENSG00000090339;ENSG00000091831;ENSG00000096717;ENSG00000100030;ENSG00000100084;ENSG00000100292;ENSG00000100644;ENSG00000100985;ENSG00000102882…
GO:0040008	biological process	regulation of growth	2.07404e-20	5.44842e-19	ENSG00000005381;ENSG00000043591;ENSG00000078018;ENSG00000082701;ENSG00000096717;ENSG00000100030;ENSG00000100644;ENSG00000105329;ENSG00000108576;ENSG00000109471;ENSG00000111537;ENSG00000112033;ENSG00000112062;ENSG00000112715;ENSG00000118260;ENSG00000118785;ENSG00000124762;ENSG00000125148;ENSG00000125378;ENSG00000127948;ENSG00000132170;ENSG00000134057;ENSG00000135446;ENSG00000136634;ENSG00000137193…
GO:0008202	biological process	steroid metabolic process	2.11144e-20	5.52599e-19	ENSG00000005421;ENSG00000012504;ENSG00000057252;ENSG00000072310;ENSG00000084674;ENSG00000085662;ENSG00000091831;ENSG00000096717;ENSG00000100197;ENSG00000109193;ENSG00000111537;ENSG00000112033;ENSG00000113161;ENSG00000113520;ENSG00000118785;ENSG00000121691;ENSG00000125538;ENSG00000127948;ENSG00000130164;ENSG00000130649;ENSG00000137869;ENSG00000138061;ENSG00000140465;ENSG00000140505;ENSG00000142168…
GO:0040011	biological process	locomotion	2.48941e-20	6.49097e-19	ENSG00000007908;ENSG00000044574;ENSG00000057593;ENSG00000065361;ENSG00000073756;ENSG00000077097;ENSG00000081041;ENSG00000084207;ENSG00000084674;ENSG00000087088;ENSG00000090339;ENSG00000096717;ENSG00000096968;ENSG00000099937;ENSG00000100030;ENSG00000100292;ENSG00000100644;ENSG00000100985;ENSG00000102882;ENSG00000103222;ENSG00000104368;ENSG00000105329;ENSG00000105810;ENSG00000105851;ENSG00000105974…
GO:0003006	biological process	developmental process involved in reproduction	2.51664e-20	6.53767e-19	ENSG00000030110;ENSG00000044574;ENSG00000064012;ENSG00000072062;ENSG00000073756;ENSG00000082175;ENSG00000084676;ENSG00000087088;ENSG00000090339;ENSG00000091831;ENSG00000096717;ENSG00000100030;ENSG00000100644;ENSG00000102882;ENSG00000105329;ENSG00000110092;ENSG00000112033;ENSG00000112062;ENSG00000112715;ENSG00000113555;ENSG00000115008;ENSG00000118785;ENSG00000125378;ENSG00000125538;ENSG00000132170…
GO:1901360	biological process	organic cyclic compound metabolic process	3.32123e-20	8.59598e-19	ENSG00000002330;ENSG00000005421;ENSG00000007171;ENSG00000007968;ENSG00000012504;ENSG00000014257;ENSG00000044574;ENSG00000057252;ENSG00000069535;ENSG00000072062;ENSG00000072310;ENSG00000073756;ENSG00000075426;ENSG00000077097;ENSG00000079102;ENSG00000080824;ENSG00000082175;ENSG00000084674;ENSG00000084676;ENSG00000085662;ENSG00000087085;ENSG00000087088;ENSG00000089250;ENSG00000089685;ENSG00000090339…
GO:0031960	biological process	response to corticosteroid	4.00084e-20	1.03169e-18	ENSG00000002330;ENSG00000069535;ENSG00000073756;ENSG00000084207;ENSG00000090339;ENSG00000105329;ENSG00000108821;ENSG00000110092;ENSG00000113580;ENSG00000114200;ENSG00000120053;ENSG00000124762;ENSG00000132906;ENSG00000136244;ENSG00000136634;ENSG00000143799;ENSG00000146648;ENSG00000147571;ENSG00000164305;ENSG00000170345;ENSG00000171791;ENSG00000181092;ENSG00000196139;ENSG00000197122;ENSG00000203857…
GO:0050678	biological process	regulation of epithelial cell proliferation	4.55902e-20	1.17132e-18	ENSG00000002330;ENSG00000082175;ENSG00000087088;ENSG00000089685;ENSG00000096717;ENSG00000100292;ENSG00000100644;ENSG00000105329;ENSG00000105810;ENSG00000105974;ENSG00000108691;ENSG00000110092;ENSG00000112033;ENSG00000112715;ENSG00000115415;ENSG00000115966;ENSG00000117525;ENSG00000125378;ENSG00000128052;ENSG00000132170;ENSG00000136634;ENSG00000136997;ENSG00000138685;ENSG00000139687;ENSG00000141736…
GO:0003018	biological process	vascular process in circulatory system	4.65685e-20	1.19209e-18	ENSG00000043591;ENSG00000073756;ENSG00000089250;ENSG00000090339;ENSG00000100292;ENSG00000102468;ENSG00000105329;ENSG00000105974;ENSG00000108576;ENSG00000112033;ENSG00000113161;ENSG00000120907;ENSG00000132693;ENSG00000133019;ENSG00000142168;ENSG00000142208;ENSG00000146648;ENSG00000150594;ENSG00000152661;ENSG00000156113;ENSG00000164867;ENSG00000169252;ENSG00000170214;ENSG00000172572;ENSG00000184160…
GO:0007268	biological process	chemical synaptic transmission	5.55073e-20	1.41061e-18	ENSG00000008735;ENSG00000011677;ENSG00000022355;ENSG00000072062;ENSG00000073756;ENSG00000082701;ENSG00000087085;ENSG00000096968;ENSG00000100030;ENSG00000102468;ENSG00000103546;ENSG00000104267;ENSG00000104368;ENSG00000108576;ENSG00000108691;ENSG00000112038;ENSG00000114200;ENSG00000118260;ENSG00000120251;ENSG00000120903;ENSG00000120907;ENSG00000125538;ENSG00000126583;ENSG00000133019;ENSG00000138814…
GO:0098916	biological process	anterograde trans-synaptic signaling	5.55073e-20	1.41061e-18	ENSG00000008735;ENSG00000011677;ENSG00000022355;ENSG00000072062;ENSG00000073756;ENSG00000082701;ENSG00000087085;ENSG00000096968;ENSG00000100030;ENSG00000102468;ENSG00000103546;ENSG00000104267;ENSG00000104368;ENSG00000108576;ENSG00000108691;ENSG00000112038;ENSG00000114200;ENSG00000118260;ENSG00000120251;ENSG00000120903;ENSG00000120907;ENSG00000125538;ENSG00000126583;ENSG00000133019;ENSG00000138814…
GO:0006807	biological process	nitrogen compound metabolic process	7.20564e-20	1.82456e-18	ENSG00000002330;ENSG00000005421;ENSG00000007171;ENSG00000007968;ENSG00000008735;ENSG00000012504;ENSG00000014257;ENSG00000030110;ENSG00000044574;ENSG00000057252;ENSG00000057593;ENSG00000064012;ENSG00000065361;ENSG00000069535;ENSG00000072062;ENSG00000072310;ENSG00000073756;ENSG00000075426;ENSG00000077097;ENSG00000079102;ENSG00000080824;ENSG00000082175;ENSG00000082701;ENSG00000084207;ENSG00000084674…
GO:0044057	biological process	regulation of system process	8.04243e-20	2.02912e-18	ENSG00000014257;ENSG00000043591;ENSG00000050628;ENSG00000055118;ENSG00000072062;ENSG00000072310;ENSG00000073756;ENSG00000089250;ENSG00000090339;ENSG00000096968;ENSG00000102468;ENSG00000105851;ENSG00000105974;ENSG00000109471;ENSG00000112038;ENSG00000116329;ENSG00000120907;ENSG00000125538;ENSG00000133019;ENSG00000136634;ENSG00000138814;ENSG00000142168;ENSG00000142208;ENSG00000143799;ENSG00000146648…
GO:0040007	biological process	growth	9.02597e-20	2.26911e-18	ENSG00000005381;ENSG00000043591;ENSG00000078018;ENSG00000080824;ENSG00000082701;ENSG00000091831;ENSG00000096717;ENSG00000100030;ENSG00000100644;ENSG00000105329;ENSG00000108576;ENSG00000109471;ENSG00000111537;ENSG00000112033;ENSG00000112062;ENSG00000112715;ENSG00000118260;ENSG00000118785;ENSG00000120907;ENSG00000124762;ENSG00000125148;ENSG00000125378;ENSG00000127948;ENSG00000132170;ENSG00000134057…
GO:0005102	molecular function	signaling receptor binding	9.02456e-21	2.43663e-18	ENSG00000007171;ENSG00000012504;ENSG00000043591;ENSG00000057593;ENSG00000064012;ENSG00000081041;ENSG00000084674;ENSG00000084676;ENSG00000090339;ENSG00000091831;ENSG00000096717;ENSG00000096968;ENSG00000100644;ENSG00000102245;ENSG00000104368;ENSG00000105329;ENSG00000105851;ENSG00000105974;ENSG00000106366;ENSG00000108691;ENSG00000109471;ENSG00000110955;ENSG00000111537;ENSG00000112715;ENSG00000113520…
GO:0008285	biological process	negative regulation of cell proliferation	1.19683e-19	2.99805e-18	ENSG00000030110;ENSG00000073756;ENSG00000084207;ENSG00000087088;ENSG00000096968;ENSG00000100292;ENSG00000101412;ENSG00000105329;ENSG00000105810;ENSG00000105974;ENSG00000108576;ENSG00000108691;ENSG00000109471;ENSG00000111537;ENSG00000111679;ENSG00000112033;ENSG00000112038;ENSG00000114200;ENSG00000115008;ENSG00000115415;ENSG00000115966;ENSG00000120907;ENSG00000124762;ENSG00000125347;ENSG00000125378…
GO:0044444	cellular component	cytoplasmic part	2.12027e-20	3.14602e-18	ENSG00000002330;ENSG00000005381;ENSG00000007171;ENSG00000007908;ENSG00000012779;ENSG00000014257;ENSG00000022355;ENSG00000030110;ENSG00000043591;ENSG00000044574;ENSG00000055118;ENSG00000057252;ENSG00000057593;ENSG00000064012;ENSG00000068976;ENSG00000069535;ENSG00000072062;ENSG00000072310;ENSG00000073756;ENSG00000077097;ENSG00000078018;ENSG00000080824;ENSG00000082175;ENSG00000082701;ENSG00000084207…
GO:0098590	cellular component	plasma membrane region	2.39423e-20	3.14602e-18	ENSG00000007908;ENSG00000011677;ENSG00000022355;ENSG00000043591;ENSG00000065361;ENSG00000072062;ENSG00000073756;ENSG00000089250;ENSG00000096968;ENSG00000100030;ENSG00000100292;ENSG00000102468;ENSG00000102882;ENSG00000103222;ENSG00000103546;ENSG00000104267;ENSG00000105974;ENSG00000108576;ENSG00000112038;ENSG00000116329;ENSG00000117394;ENSG00000117560;ENSG00000120251;ENSG00000120903;ENSG00000120907…
GO:0030334	biological process	regulation of cell migration	1.31816e-19	3.29024e-18	ENSG00000044574;ENSG00000057593;ENSG00000073756;ENSG00000084207;ENSG00000090339;ENSG00000096717;ENSG00000096968;ENSG00000100030;ENSG00000100292;ENSG00000100644;ENSG00000100985;ENSG00000102882;ENSG00000105329;ENSG00000105974;ENSG00000106211;ENSG00000106366;ENSG00000108691;ENSG00000108821;ENSG00000110955;ENSG00000111537;ENSG00000112033;ENSG00000112062;ENSG00000112715;ENSG00000113520;ENSG00000116044…
GO:0071902	biological process	positive regulation of protein serine/threonine kinase activity	1.40066e-19	3.48376e-18	ENSG00000096717;ENSG00000096968;ENSG00000100030;ENSG00000102245;ENSG00000102468;ENSG00000102882;ENSG00000105329;ENSG00000105851;ENSG00000109339;ENSG00000110092;ENSG00000111537;ENSG00000112062;ENSG00000112715;ENSG00000118971;ENSG00000125378;ENSG00000125538;ENSG00000132155;ENSG00000134057;ENSG00000136869;ENSG00000138685;ENSG00000138798;ENSG00000141736;ENSG00000142168;ENSG00000142208;ENSG00000146648…
GO:0048534	biological process	hematopoietic or lymphoid organ development	1.41516e-19	3.50741e-18	ENSG00000002330;ENSG00000030110;ENSG00000064012;ENSG00000087088;ENSG00000096717;ENSG00000096968;ENSG00000100030;ENSG00000100644;ENSG00000100906;ENSG00000100985;ENSG00000102245;ENSG00000102882;ENSG00000104267;ENSG00000105329;ENSG00000105810;ENSG00000108344;ENSG00000109471;ENSG00000111537;ENSG00000111679;ENSG00000112062;ENSG00000112715;ENSG00000113520;ENSG00000115415;ENSG00000116044;ENSG00000118260…
GO:0018193	biological process	peptidyl-amino acid modification	1.68248e-19	4.15526e-18	ENSG00000007171;ENSG00000012504;ENSG00000030110;ENSG00000065361;ENSG00000072062;ENSG00000073756;ENSG00000080824;ENSG00000082701;ENSG00000084676;ENSG00000087088;ENSG00000089250;ENSG00000090339;ENSG00000096717;ENSG00000096968;ENSG00000100030;ENSG00000102468;ENSG00000102882;ENSG00000104365;ENSG00000105329;ENSG00000105974;ENSG00000107643;ENSG00000109471;ENSG00000111537;ENSG00000111679;ENSG00000112062…
GO:0042136	biological process	neurotransmitter biosynthetic process	1.85318e-19	4.56077e-18	ENSG00000007171;ENSG00000073756;ENSG00000080824;ENSG00000087085;ENSG00000089250;ENSG00000090339;ENSG00000096968;ENSG00000105974;ENSG00000108576;ENSG00000111537;ENSG00000125538;ENSG00000136634;ENSG00000136869;ENSG00000138061;ENSG00000140287;ENSG00000142208;ENSG00000142319;ENSG00000164867;ENSG00000171105;ENSG00000181019;ENSG00000183044;ENSG00000196689;ENSG00000206439
GO:0007167	biological process	enzyme linked receptor protein signaling pathway	2.08921e-19	5.12367e-18	ENSG00000012504;ENSG00000044574;ENSG00000057593;ENSG00000065361;ENSG00000072310;ENSG00000080824;ENSG00000087245;ENSG00000096717;ENSG00000096968;ENSG00000100030;ENSG00000100644;ENSG00000100985;ENSG00000102882;ENSG00000104368;ENSG00000105329;ENSG00000105974;ENSG00000106211;ENSG00000108821;ENSG00000112062;ENSG00000112715;ENSG00000117525;ENSG00000117560;ENSG00000118260;ENSG00000120053;ENSG00000124813…
GO:0009892	biological process	negative regulation of metabolic process	3.19494e-19	7.80813e-18	ENSG00000007171;ENSG00000007968;ENSG00000012504;ENSG00000030110;ENSG00000072310;ENSG00000073756;ENSG00000079102;ENSG00000082175;ENSG00000082701;ENSG00000084207;ENSG00000087088;ENSG00000089685;ENSG00000091831;ENSG00000096717;ENSG00000099937;ENSG00000100084;ENSG00000100197;ENSG00000100292;ENSG00000100644;ENSG00000100985;ENSG00000101412;ENSG00000104365;ENSG00000104368;ENSG00000105329;ENSG00000105810…
GO:0002521	biological process	leukocyte differentiation	3.6293e-19	8.83886e-18	ENSG00000002330;ENSG00000030110;ENSG00000064012;ENSG00000087088;ENSG00000096717;ENSG00000100985;ENSG00000102245;ENSG00000104267;ENSG00000105329;ENSG00000105810;ENSG00000109471;ENSG00000111537;ENSG00000111679;ENSG00000112062;ENSG00000112715;ENSG00000113520;ENSG00000118260;ENSG00000124813;ENSG00000125347;ENSG00000125378;ENSG00000132170;ENSG00000136244;ENSG00000136634;ENSG00000136869;ENSG00000136997…
GO:0019900	molecular function	kinase binding	4.10128e-20	8.85876e-18	ENSG00000002330;ENSG00000008735;ENSG00000072062;ENSG00000072310;ENSG00000077097;ENSG00000080824;ENSG00000082701;ENSG00000084207;ENSG00000091831;ENSG00000096717;ENSG00000096968;ENSG00000100030;ENSG00000100644;ENSG00000101412;ENSG00000104365;ENSG00000105974;ENSG00000106211;ENSG00000110092;ENSG00000111679;ENSG00000112062;ENSG00000113580;ENSG00000115966;ENSG00000117394;ENSG00000118971;ENSG00000124762…
GO:0035296	biological process	regulation of tube diameter	3.66888e-19	8.87362e-18	ENSG00000043591;ENSG00000073756;ENSG00000089250;ENSG00000090339;ENSG00000100292;ENSG00000102468;ENSG00000105974;ENSG00000108576;ENSG00000112033;ENSG00000113161;ENSG00000120907;ENSG00000132693;ENSG00000133019;ENSG00000142168;ENSG00000142208;ENSG00000146648;ENSG00000150594;ENSG00000152661;ENSG00000156113;ENSG00000164867;ENSG00000169252;ENSG00000170214;ENSG00000184160;ENSG00000184845
GO:0097746	biological process	regulation of blood vessel diameter	3.66888e-19	8.87362e-18	ENSG00000043591;ENSG00000073756;ENSG00000089250;ENSG00000090339;ENSG00000100292;ENSG00000102468;ENSG00000105974;ENSG00000108576;ENSG00000112033;ENSG00000113161;ENSG00000120907;ENSG00000132693;ENSG00000133019;ENSG00000142168;ENSG00000142208;ENSG00000146648;ENSG00000150594;ENSG00000152661;ENSG00000156113;ENSG00000164867;ENSG00000169252;ENSG00000170214;ENSG00000184160;ENSG00000184845
GO:0043410	biological process	positive regulation of MAPK cascade	3.95611e-19	9.53545e-18	ENSG00000008735;ENSG00000090339;ENSG00000096968;ENSG00000100030;ENSG00000102245;ENSG00000102468;ENSG00000102882;ENSG00000105329;ENSG00000105851;ENSG00000108691;ENSG00000109339;ENSG00000112038;ENSG00000112062;ENSG00000112715;ENSG00000113161;ENSG00000120907;ENSG00000125378;ENSG00000125538;ENSG00000128052;ENSG00000132155;ENSG00000136244;ENSG00000136869;ENSG00000138685;ENSG00000138798;ENSG00000141736…
GO:0044249	biological process	cellular biosynthetic process	4.16898e-19	1.00141e-17	ENSG00000007171;ENSG00000007968;ENSG00000012504;ENSG00000012779;ENSG00000044574;ENSG00000057252;ENSG00000069535;ENSG00000072310;ENSG00000073756;ENSG00000075426;ENSG00000079102;ENSG00000080824;ENSG00000082175;ENSG00000082701;ENSG00000084207;ENSG00000084674;ENSG00000084676;ENSG00000085662;ENSG00000087085;ENSG00000087088;ENSG00000089250;ENSG00000089685;ENSG00000090339;ENSG00000091831;ENSG00000095303…
GO:0007623	biological process	circadian rhythm	4.20448e-19	1.00649e-17	ENSG00000007171;ENSG00000057593;ENSG00000072310;ENSG00000082701;ENSG00000096717;ENSG00000106366;ENSG00000106546;ENSG00000107643;ENSG00000108576;ENSG00000109339;ENSG00000118260;ENSG00000126583;ENSG00000131747;ENSG00000132170;ENSG00000135446;ENSG00000138823;ENSG00000140396;ENSG00000141510;ENSG00000146648;ENSG00000147571;ENSG00000164400;ENSG00000170312;ENSG00000171862;ENSG00000177606;ENSG00000181092…
GO:0007169	biological process	transmembrane receptor protein tyrosine kinase signaling pathway	4.45378e-19	1.06255e-17	ENSG00000012504;ENSG00000057593;ENSG00000065361;ENSG00000072310;ENSG00000080824;ENSG00000087245;ENSG00000096717;ENSG00000096968;ENSG00000100030;ENSG00000100644;ENSG00000100985;ENSG00000102882;ENSG00000104368;ENSG00000105329;ENSG00000106211;ENSG00000108821;ENSG00000112062;ENSG00000112715;ENSG00000117525;ENSG00000117560;ENSG00000124813;ENSG00000125538;ENSG00000128052;ENSG00000132155;ENSG00000135446…
GO:0031324	biological process	negative regulation of cellular metabolic process	5.1415e-19	1.22246e-17	ENSG00000007968;ENSG00000012504;ENSG00000030110;ENSG00000072310;ENSG00000073756;ENSG00000079102;ENSG00000082701;ENSG00000084207;ENSG00000087088;ENSG00000089685;ENSG00000091831;ENSG00000096717;ENSG00000099937;ENSG00000100084;ENSG00000100197;ENSG00000100292;ENSG00000100644;ENSG00000100985;ENSG00000101412;ENSG00000104365;ENSG00000104368;ENSG00000105329;ENSG00000105810;ENSG00000105851;ENSG00000105974…
GO:0051098	biological process	regulation of binding	5.71466e-19	1.35414e-17	ENSG00000005421;ENSG00000030110;ENSG00000044574;ENSG00000072062;ENSG00000078018;ENSG00000082701;ENSG00000087088;ENSG00000096968;ENSG00000100197;ENSG00000100292;ENSG00000100906;ENSG00000100985;ENSG00000101412;ENSG00000102882;ENSG00000105329;ENSG00000105974;ENSG00000107643;ENSG00000111537;ENSG00000124107;ENSG00000125378;ENSG00000132170;ENSG00000136634;ENSG00000136997;ENSG00000138798;ENSG00000138814…
GO:0019901	molecular function	protein kinase binding	7.81789e-20	1.40722e-17	ENSG00000002330;ENSG00000008735;ENSG00000072062;ENSG00000072310;ENSG00000077097;ENSG00000080824;ENSG00000082701;ENSG00000084207;ENSG00000091831;ENSG00000096717;ENSG00000096968;ENSG00000100030;ENSG00000100644;ENSG00000101412;ENSG00000104365;ENSG00000105974;ENSG00000106211;ENSG00000110092;ENSG00000111679;ENSG00000112062;ENSG00000113580;ENSG00000115966;ENSG00000118971;ENSG00000124762;ENSG00000131747…
GO:0033674	biological process	positive regulation of kinase activity	6.55926e-19	1.54905e-17	ENSG00000002330;ENSG00000065361;ENSG00000072062;ENSG00000080824;ENSG00000096717;ENSG00000096968;ENSG00000100030;ENSG00000102245;ENSG00000102468;ENSG00000102882;ENSG00000105329;ENSG00000105851;ENSG00000109339;ENSG00000109471;ENSG00000110092;ENSG00000111537;ENSG00000112062;ENSG00000112715;ENSG00000113520;ENSG00000118971;ENSG00000120907;ENSG00000124762;ENSG00000125378;ENSG00000125538;ENSG00000132155…
GO:0043408	biological process	regulation of MAPK cascade	7.20972e-19	1.69695e-17	ENSG00000008735;ENSG00000084207;ENSG00000090339;ENSG00000096968;ENSG00000100030;ENSG00000102245;ENSG00000102468;ENSG00000102882;ENSG00000105329;ENSG00000105851;ENSG00000105974;ENSG00000108691;ENSG00000109339;ENSG00000111679;ENSG00000112038;ENSG00000112062;ENSG00000112715;ENSG00000113161;ENSG00000120907;ENSG00000125378;ENSG00000125538;ENSG00000128052;ENSG00000132155;ENSG00000136244;ENSG00000136869…
GO:0044248	biological process	cellular catabolic process	7.57226e-19	1.77632e-17	ENSG00000002330;ENSG00000005381;ENSG00000005421;ENSG00000007171;ENSG00000044574;ENSG00000064012;ENSG00000068976;ENSG00000069535;ENSG00000072062;ENSG00000072310;ENSG00000080824;ENSG00000082701;ENSG00000084674;ENSG00000087085;ENSG00000087088;ENSG00000089250;ENSG00000096717;ENSG00000100197;ENSG00000100292;ENSG00000100644;ENSG00000101412;ENSG00000102468;ENSG00000102882;ENSG00000105329;ENSG00000105851…
GO:0015850	biological process	organic hydroxy compound transport	9.18223e-19	2.14681e-17	ENSG00000005421;ENSG00000012504;ENSG00000057252;ENSG00000069535;ENSG00000084674;ENSG00000084676;ENSG00000089250;ENSG00000096717;ENSG00000100906;ENSG00000102468;ENSG00000103546;ENSG00000105974;ENSG00000108576;ENSG00000118785;ENSG00000130164;ENSG00000132170;ENSG00000136997;ENSG00000137869;ENSG00000138798;ENSG00000140396;ENSG00000142319;ENSG00000147571;ENSG00000150594;ENSG00000167780;ENSG00000181092…
GO:0046209	biological process	nitric oxide metabolic process	1.11638e-18	2.60142e-17	ENSG00000007171;ENSG00000073756;ENSG00000080824;ENSG00000089250;ENSG00000090339;ENSG00000096968;ENSG00000105974;ENSG00000111537;ENSG00000125538;ENSG00000127948;ENSG00000136634;ENSG00000136869;ENSG00000137462;ENSG00000138061;ENSG00000142208;ENSG00000164867;ENSG00000171105;ENSG00000181019;ENSG00000196689;ENSG00000206439
GO:0002376	biological process	immune system process	1.24766e-18	2.89771e-17	ENSG00000002330;ENSG00000005381;ENSG00000007171;ENSG00000007908;ENSG00000012504;ENSG00000012779;ENSG00000014257;ENSG00000030110;ENSG00000057593;ENSG00000064012;ENSG00000072062;ENSG00000080824;ENSG00000081041;ENSG00000084207;ENSG00000084674;ENSG00000087088;ENSG00000090339;ENSG00000090382;ENSG00000091831;ENSG00000096717;ENSG00000096968;ENSG00000100030;ENSG00000100292;ENSG00000100644;ENSG00000100906…
GO:0045860	biological process	positive regulation of protein kinase activity	1.30038e-18	3.01018e-17	ENSG00000065361;ENSG00000072062;ENSG00000080824;ENSG00000096717;ENSG00000096968;ENSG00000100030;ENSG00000102245;ENSG00000102468;ENSG00000102882;ENSG00000105329;ENSG00000105851;ENSG00000109339;ENSG00000110092;ENSG00000111537;ENSG00000112062;ENSG00000112715;ENSG00000113520;ENSG00000118971;ENSG00000120907;ENSG00000124762;ENSG00000125378;ENSG00000125538;ENSG00000132155;ENSG00000134057;ENSG00000136869…
GO:0050880	biological process	regulation of blood vessel size	1.40204e-18	3.23483e-17	ENSG00000043591;ENSG00000073756;ENSG00000089250;ENSG00000090339;ENSG00000100292;ENSG00000102468;ENSG00000105974;ENSG00000108576;ENSG00000112033;ENSG00000113161;ENSG00000120907;ENSG00000132693;ENSG00000133019;ENSG00000142168;ENSG00000142208;ENSG00000146648;ENSG00000150594;ENSG00000152661;ENSG00000156113;ENSG00000164867;ENSG00000169252;ENSG00000170214;ENSG00000184160;ENSG00000184845
GO:0002520	biological process	immune system development	1.50769e-18	3.4672e-17	ENSG00000002330;ENSG00000030110;ENSG00000064012;ENSG00000087088;ENSG00000096717;ENSG00000096968;ENSG00000100030;ENSG00000100644;ENSG00000100906;ENSG00000100985;ENSG00000102245;ENSG00000102882;ENSG00000104267;ENSG00000105329;ENSG00000105810;ENSG00000108344;ENSG00000109471;ENSG00000111537;ENSG00000111679;ENSG00000112062;ENSG00000112715;ENSG00000113520;ENSG00000115415;ENSG00000116044;ENSG00000118260…
GO:0044853	cellular component	plasma membrane raft	3.32828e-19	3.64446e-17	ENSG00000007908;ENSG00000072062;ENSG00000073756;ENSG00000089250;ENSG00000096968;ENSG00000100030;ENSG00000100292;ENSG00000102468;ENSG00000102882;ENSG00000105974;ENSG00000117394;ENSG00000117560;ENSG00000120907;ENSG00000142319;ENSG00000156113;ENSG00000164867;ENSG00000170214;ENSG00000170961;ENSG00000171105;ENSG00000175344;ENSG00000183873;ENSG00000197122
GO:0035150	biological process	regulation of tube size	1.64797e-18	3.7774e-17	ENSG00000043591;ENSG00000073756;ENSG00000089250;ENSG00000090339;ENSG00000100292;ENSG00000102468;ENSG00000105974;ENSG00000108576;ENSG00000112033;ENSG00000113161;ENSG00000120907;ENSG00000132693;ENSG00000133019;ENSG00000142168;ENSG00000142208;ENSG00000146648;ENSG00000150594;ENSG00000152661;ENSG00000156113;ENSG00000164867;ENSG00000169252;ENSG00000170214;ENSG00000184160;ENSG00000184845
GO:0048468	biological process	cell development	1.7114e-18	3.91002e-17	ENSG00000002330;ENSG00000008735;ENSG00000044574;ENSG00000072062;ENSG00000075426;ENSG00000077097;ENSG00000078018;ENSG00000080824;ENSG00000082175;ENSG00000082701;ENSG00000084207;ENSG00000084676;ENSG00000087085;ENSG00000087088;ENSG00000089250;ENSG00000090339;ENSG00000091831;ENSG00000096968;ENSG00000100030;ENSG00000100644;ENSG00000101412;ENSG00000102882;ENSG00000104365;ENSG00000105329;ENSG00000105810…
GO:0051093	biological process	negative regulation of developmental process	1.78779e-18	4.07128e-17	ENSG00000007968;ENSG00000043591;ENSG00000072062;ENSG00000078018;ENSG00000079102;ENSG00000082701;ENSG00000096717;ENSG00000100030;ENSG00000100644;ENSG00000100906;ENSG00000100985;ENSG00000101412;ENSG00000105329;ENSG00000105810;ENSG00000105974;ENSG00000106366;ENSG00000108576;ENSG00000109471;ENSG00000110092;ENSG00000111537;ENSG00000112033;ENSG00000113520;ENSG00000115415;ENSG00000115966;ENSG00000116044…
GO:0051347	biological process	positive regulation of transferase activity	1.93262e-18	4.38686e-17	ENSG00000002330;ENSG00000065361;ENSG00000072062;ENSG00000080824;ENSG00000096717;ENSG00000096968;ENSG00000100030;ENSG00000102245;ENSG00000102468;ENSG00000102882;ENSG00000105329;ENSG00000105851;ENSG00000109339;ENSG00000109471;ENSG00000110092;ENSG00000111537;ENSG00000112062;ENSG00000112715;ENSG00000113520;ENSG00000118971;ENSG00000120907;ENSG00000124762;ENSG00000125378;ENSG00000125538;ENSG00000132155…
GO:1901576	biological process	organic substance biosynthetic process	1.95204e-18	4.41665e-17	ENSG00000007171;ENSG00000007968;ENSG00000012504;ENSG00000012779;ENSG00000044574;ENSG00000057252;ENSG00000072310;ENSG00000073756;ENSG00000075426;ENSG00000079102;ENSG00000080824;ENSG00000082175;ENSG00000082701;ENSG00000084207;ENSG00000084674;ENSG00000084676;ENSG00000085662;ENSG00000087085;ENSG00000087088;ENSG00000089250;ENSG00000089685;ENSG00000090339;ENSG00000091831;ENSG00000095303;ENSG00000096717…
GO:2001057	biological process	reactive nitrogen species metabolic process	2.26212e-18	5.10176e-17	ENSG00000007171;ENSG00000073756;ENSG00000080824;ENSG00000089250;ENSG00000090339;ENSG00000096968;ENSG00000105974;ENSG00000111537;ENSG00000125538;ENSG00000127948;ENSG00000136634;ENSG00000136869;ENSG00000137462;ENSG00000138061;ENSG00000142208;ENSG00000164867;ENSG00000171105;ENSG00000181019;ENSG00000196689;ENSG00000206439
GO:0030097	biological process	hemopoiesis	2.55349e-18	5.74044e-17	ENSG00000002330;ENSG00000030110;ENSG00000064012;ENSG00000087088;ENSG00000096717;ENSG00000096968;ENSG00000100644;ENSG00000100906;ENSG00000100985;ENSG00000102245;ENSG00000104267;ENSG00000105329;ENSG00000105810;ENSG00000108344;ENSG00000109471;ENSG00000111537;ENSG00000111679;ENSG00000112062;ENSG00000112715;ENSG00000113520;ENSG00000115415;ENSG00000116044;ENSG00000118260;ENSG00000124813;ENSG00000125347…
GO:0045597	biological process	positive regulation of cell differentiation	2.61344e-18	5.8378e-17	ENSG00000002330;ENSG00000044574;ENSG00000064012;ENSG00000073756;ENSG00000084674;ENSG00000084676;ENSG00000096717;ENSG00000096968;ENSG00000100644;ENSG00000101412;ENSG00000102468;ENSG00000104267;ENSG00000105329;ENSG00000106366;ENSG00000108821;ENSG00000109193;ENSG00000109471;ENSG00000111537;ENSG00000112033;ENSG00000112038;ENSG00000112062;ENSG00000112715;ENSG00000113520;ENSG00000115415;ENSG00000116044…
GO:0071375	biological process	cellular response to peptide hormone stimulus	2.60788e-18	5.8378e-17	ENSG00000012504;ENSG00000072062;ENSG00000072310;ENSG00000084207;ENSG00000096717;ENSG00000096968;ENSG00000104267;ENSG00000105329;ENSG00000105974;ENSG00000115415;ENSG00000116044;ENSG00000118260;ENSG00000120053;ENSG00000125538;ENSG00000127948;ENSG00000132170;ENSG00000135446;ENSG00000136997;ENSG00000142208;ENSG00000143799;ENSG00000145386;ENSG00000166501;ENSG00000167244;ENSG00000168610;ENSG00000171105…
GO:0071702	biological process	organic substance transport	3.10987e-18	6.92464e-17	ENSG00000002330;ENSG00000005421;ENSG00000007171;ENSG00000012504;ENSG00000044574;ENSG00000057252;ENSG00000069535;ENSG00000072062;ENSG00000072310;ENSG00000073756;ENSG00000080824;ENSG00000082701;ENSG00000084674;ENSG00000084676;ENSG00000087085;ENSG00000089250;ENSG00000089685;ENSG00000096717;ENSG00000096968;ENSG00000100030;ENSG00000100644;ENSG00000100906;ENSG00000102245;ENSG00000102468;ENSG00000102882…
GO:0009968	biological process	negative regulation of signal transduction	3.14595e-18	6.98282e-17	ENSG00000008735;ENSG00000012504;ENSG00000044574;ENSG00000064012;ENSG00000065361;ENSG00000072062;ENSG00000073756;ENSG00000082701;ENSG00000084207;ENSG00000087088;ENSG00000090339;ENSG00000091831;ENSG00000096717;ENSG00000100292;ENSG00000100644;ENSG00000100906;ENSG00000100985;ENSG00000105329;ENSG00000105974;ENSG00000106211;ENSG00000106366;ENSG00000108344;ENSG00000111679;ENSG00000112038;ENSG00000112062…
GO:0046686	biological process	response to cadmium ion	3.39036e-18	7.50157e-17	ENSG00000100030;ENSG00000100292;ENSG00000100985;ENSG00000102882;ENSG00000107643;ENSG00000120053;ENSG00000121691;ENSG00000125148;ENSG00000140505;ENSG00000142168;ENSG00000142208;ENSG00000146648;ENSG00000170312;ENSG00000170345;ENSG00000177606;ENSG00000185122;ENSG00000196139;ENSG00000213341
GO:0055082	biological process	cellular chemical homeostasis	3.43372e-18	7.57362e-17	ENSG00000002330;ENSG00000012504;ENSG00000030110;ENSG00000050628;ENSG00000072062;ENSG00000087088;ENSG00000089250;ENSG00000089685;ENSG00000090339;ENSG00000091831;ENSG00000096717;ENSG00000096968;ENSG00000100030;ENSG00000100292;ENSG00000100644;ENSG00000102468;ENSG00000102882;ENSG00000104267;ENSG00000105329;ENSG00000105851;ENSG00000105974;ENSG00000109471;ENSG00000110955;ENSG00000111679;ENSG00000113161…
GO:2001234	biological process	negative regulation of apoptotic signaling pathway	3.56736e-18	7.84372e-17	ENSG00000008735;ENSG00000064012;ENSG00000073756;ENSG00000084207;ENSG00000087088;ENSG00000090339;ENSG00000096717;ENSG00000100292;ENSG00000100644;ENSG00000100985;ENSG00000106211;ENSG00000106366;ENSG00000115008;ENSG00000116044;ENSG00000117560;ENSG00000125378;ENSG00000125538;ENSG00000132155;ENSG00000142208;ENSG00000143384;ENSG00000164400;ENSG00000164867;ENSG00000169083;ENSG00000171552;ENSG00000171791…
GO:0002682	biological process	regulation of immune system process	3.79065e-18	8.30864e-17	ENSG00000002330;ENSG00000012504;ENSG00000057593;ENSG00000064012;ENSG00000072062;ENSG00000080824;ENSG00000084674;ENSG00000087088;ENSG00000090339;ENSG00000091831;ENSG00000096717;ENSG00000096968;ENSG00000100030;ENSG00000100292;ENSG00000100644;ENSG00000100906;ENSG00000102245;ENSG00000102882;ENSG00000104267;ENSG00000104365;ENSG00000105329;ENSG00000105810;ENSG00000105974;ENSG00000106366;ENSG00000106546…
GO:0071241	biological process	cellular response to inorganic substance	4.29082e-18	9.37564e-17	ENSG00000002330;ENSG00000044574;ENSG00000073756;ENSG00000100030;ENSG00000100292;ENSG00000100985;ENSG00000102882;ENSG00000107643;ENSG00000116044;ENSG00000118260;ENSG00000123374;ENSG00000125148;ENSG00000134057;ENSG00000140465;ENSG00000140505;ENSG00000142168;ENSG00000142208;ENSG00000143799;ENSG00000145386;ENSG00000146648;ENSG00000149968;ENSG00000170345;ENSG00000177606;ENSG00000181019;ENSG00000183873…
GO:0006928	biological process	movement of cell or subcellular component	4.31249e-18	9.39373e-17	ENSG00000007908;ENSG00000044574;ENSG00000055118;ENSG00000057593;ENSG00000065361;ENSG00000073756;ENSG00000077097;ENSG00000078018;ENSG00000081041;ENSG00000084207;ENSG00000084674;ENSG00000087088;ENSG00000090339;ENSG00000096717;ENSG00000096968;ENSG00000100030;ENSG00000100292;ENSG00000100644;ENSG00000100985;ENSG00000102882;ENSG00000103222;ENSG00000104368;ENSG00000105329;ENSG00000105810;ENSG00000105851…
GO:0007399	biological process	nervous system development	5.38156e-18	1.16861e-16	ENSG00000002330;ENSG00000008735;ENSG00000022355;ENSG00000030110;ENSG00000044574;ENSG00000065361;ENSG00000069535;ENSG00000072062;ENSG00000077097;ENSG00000078018;ENSG00000080824;ENSG00000082701;ENSG00000084207;ENSG00000084674;ENSG00000084676;ENSG00000087085;ENSG00000087088;ENSG00000089250;ENSG00000096968;ENSG00000100030;ENSG00000100644;ENSG00000101412;ENSG00000102882;ENSG00000105329;ENSG00000105810…
GO:0009889	biological process	regulation of biosynthetic process	6.15446e-18	1.3294e-16	ENSG00000007171;ENSG00000007968;ENSG00000012504;ENSG00000044574;ENSG00000057252;ENSG00000072310;ENSG00000073756;ENSG00000075426;ENSG00000079102;ENSG00000080824;ENSG00000082175;ENSG00000082701;ENSG00000084207;ENSG00000084674;ENSG00000084676;ENSG00000089250;ENSG00000089685;ENSG00000090339;ENSG00000091831;ENSG00000096717;ENSG00000096968;ENSG00000100030;ENSG00000100084;ENSG00000100292;ENSG00000100644…
GO:0044092	biological process	negative regulation of molecular function	6.15992e-18	1.3294e-16	ENSG00000012504;ENSG00000044574;ENSG00000064012;ENSG00000073756;ENSG00000078018;ENSG00000082701;ENSG00000084207;ENSG00000087088;ENSG00000089250;ENSG00000089685;ENSG00000091831;ENSG00000096717;ENSG00000096968;ENSG00000099937;ENSG00000100197;ENSG00000100292;ENSG00000100906;ENSG00000100985;ENSG00000101412;ENSG00000102882;ENSG00000104365;ENSG00000105974;ENSG00000106211;ENSG00000106366;ENSG00000107643…
GO:0071276	biological process	cellular response to cadmium ion	1.06423e-17	2.28973e-16	ENSG00000100030;ENSG00000100292;ENSG00000100985;ENSG00000102882;ENSG00000107643;ENSG00000125148;ENSG00000140505;ENSG00000142168;ENSG00000142208;ENSG00000146648;ENSG00000170345;ENSG00000177606;ENSG00000185122;ENSG00000196139;ENSG00000213341
GO:1901362	biological process	organic cyclic compound biosynthetic process	1.14486e-17	2.45567e-16	ENSG00000007171;ENSG00000007968;ENSG00000012504;ENSG00000044574;ENSG00000072310;ENSG00000073756;ENSG00000075426;ENSG00000079102;ENSG00000080824;ENSG00000082175;ENSG00000084674;ENSG00000084676;ENSG00000085662;ENSG00000087088;ENSG00000089250;ENSG00000089685;ENSG00000090339;ENSG00000091831;ENSG00000096717;ENSG00000096968;ENSG00000100030;ENSG00000100084;ENSG00000100292;ENSG00000100644;ENSG00000100906…
GO:0044706	biological process	multi-multicellular organism process	1.33321e-17	2.85095e-16	ENSG00000073756;ENSG00000082175;ENSG00000085662;ENSG00000087245;ENSG00000091831;ENSG00000100030;ENSG00000100985;ENSG00000102882;ENSG00000105329;ENSG00000108576;ENSG00000112033;ENSG00000117394;ENSG00000118785;ENSG00000125538;ENSG00000140465;ENSG00000142168;ENSG00000142208;ENSG00000147571;ENSG00000152661;ENSG00000164733;ENSG00000169083;ENSG00000170345;ENSG00000171791;ENSG00000178726;ENSG00000184160…
GO:0050708	biological process	regulation of protein secretion	1.53934e-17	3.28174e-16	ENSG00000002330;ENSG00000007171;ENSG00000012504;ENSG00000072310;ENSG00000087085;ENSG00000089685;ENSG00000096968;ENSG00000100644;ENSG00000102245;ENSG00000102882;ENSG00000105329;ENSG00000109471;ENSG00000111537;ENSG00000112033;ENSG00000112038;ENSG00000112062;ENSG00000113161;ENSG00000115008;ENSG00000117394;ENSG00000125538;ENSG00000132693;ENSG00000136244;ENSG00000136634;ENSG00000136869;ENSG00000137462…
GO:0006464	biological process	cellular protein modification process	1.63444e-17	3.46343e-16	ENSG00000007171;ENSG00000008735;ENSG00000012504;ENSG00000030110;ENSG00000044574;ENSG00000065361;ENSG00000072062;ENSG00000072310;ENSG00000073756;ENSG00000080824;ENSG00000082701;ENSG00000084207;ENSG00000084674;ENSG00000084676;ENSG00000087088;ENSG00000089250;ENSG00000089685;ENSG00000090339;ENSG00000091831;ENSG00000096717;ENSG00000096968;ENSG00000099937;ENSG00000100030;ENSG00000100644;ENSG00000100906…
GO:0036211	biological process	protein modification process	1.63444e-17	3.46343e-16	ENSG00000007171;ENSG00000008735;ENSG00000012504;ENSG00000030110;ENSG00000044574;ENSG00000065361;ENSG00000072062;ENSG00000072310;ENSG00000073756;ENSG00000080824;ENSG00000082701;ENSG00000084207;ENSG00000084674;ENSG00000084676;ENSG00000087088;ENSG00000089250;ENSG00000089685;ENSG00000090339;ENSG00000091831;ENSG00000096717;ENSG00000096968;ENSG00000099937;ENSG00000100030;ENSG00000100644;ENSG00000100906…
GO:0048660	biological process	regulation of smooth muscle cell proliferation	2.04763e-17	4.32592e-16	ENSG00000073756;ENSG00000084207;ENSG00000085662;ENSG00000087245;ENSG00000096968;ENSG00000100292;ENSG00000100985;ENSG00000111537;ENSG00000112033;ENSG00000113161;ENSG00000115415;ENSG00000124762;ENSG00000125378;ENSG00000132170;ENSG00000136244;ENSG00000136634;ENSG00000136997;ENSG00000138685;ENSG00000142208;ENSG00000146648;ENSG00000146674;ENSG00000171862;ENSG00000177606;ENSG00000181092;ENSG00000206439
GO:0005901	cellular component	caveola	4.76389e-18	4.47125e-16	ENSG00000007908;ENSG00000073756;ENSG00000089250;ENSG00000096968;ENSG00000100030;ENSG00000100292;ENSG00000102468;ENSG00000102882;ENSG00000105974;ENSG00000117394;ENSG00000117560;ENSG00000120907;ENSG00000142319;ENSG00000156113;ENSG00000164867;ENSG00000170214;ENSG00000171105;ENSG00000183873;ENSG00000197122
GO:1904951	biological process	positive regulation of establishment of protein localization	2.35036e-17	4.95058e-16	ENSG00000002330;ENSG00000012504;ENSG00000064012;ENSG00000072062;ENSG00000073756;ENSG00000082701;ENSG00000087085;ENSG00000096968;ENSG00000100030;ENSG00000100644;ENSG00000101412;ENSG00000102882;ENSG00000105329;ENSG00000107643;ENSG00000109471;ENSG00000111537;ENSG00000112033;ENSG00000112062;ENSG00000115008;ENSG00000125538;ENSG00000136244;ENSG00000136634;ENSG00000136869;ENSG00000137462;ENSG00000137752…
GO:0048659	biological process	smooth muscle cell proliferation	2.66202e-17	5.59024e-16	ENSG00000073756;ENSG00000084207;ENSG00000085662;ENSG00000087245;ENSG00000096968;ENSG00000100292;ENSG00000100985;ENSG00000111537;ENSG00000112033;ENSG00000113161;ENSG00000115415;ENSG00000124762;ENSG00000125378;ENSG00000132170;ENSG00000136244;ENSG00000136634;ENSG00000136997;ENSG00000138685;ENSG00000142208;ENSG00000146648;ENSG00000146674;ENSG00000171862;ENSG00000177606;ENSG00000181092;ENSG00000206439
GO:0007565	biological process	female pregnancy	3.26326e-17	6.83238e-16	ENSG00000073756;ENSG00000082175;ENSG00000085662;ENSG00000087245;ENSG00000091831;ENSG00000100030;ENSG00000100985;ENSG00000102882;ENSG00000105329;ENSG00000112033;ENSG00000117394;ENSG00000118785;ENSG00000125538;ENSG00000142168;ENSG00000142208;ENSG00000147571;ENSG00000152661;ENSG00000164733;ENSG00000169083;ENSG00000170345;ENSG00000171791;ENSG00000178726;ENSG00000184160;ENSG00000185122;ENSG00000186350…
GO:0023061	biological process	signal release	3.31174e-17	6.91326e-16	ENSG00000002330;ENSG00000007171;ENSG00000012504;ENSG00000072310;ENSG00000082701;ENSG00000089685;ENSG00000096968;ENSG00000100644;ENSG00000102468;ENSG00000111537;ENSG00000112033;ENSG00000112038;ENSG00000113161;ENSG00000117394;ENSG00000118260;ENSG00000118785;ENSG00000120907;ENSG00000125538;ENSG00000126583;ENSG00000132155;ENSG00000136244;ENSG00000137869;ENSG00000138814;ENSG00000146648;ENSG00000147571…
GO:0070542	biological process	response to fatty acid	3.66908e-17	7.63647e-16	ENSG00000002330;ENSG00000005421;ENSG00000012504;ENSG00000072310;ENSG00000073756;ENSG00000084674;ENSG00000101412;ENSG00000118260;ENSG00000121691;ENSG00000130164;ENSG00000132170;ENSG00000134057;ENSG00000135446;ENSG00000137462;ENSG00000142208;ENSG00000175445;ENSG00000181092;ENSG00000196139;ENSG00000197122
GO:0051172	biological process	negative regulation of nitrogen compound metabolic process	3.71942e-17	7.71835e-16	ENSG00000007171;ENSG00000007968;ENSG00000012504;ENSG00000030110;ENSG00000072310;ENSG00000073756;ENSG00000079102;ENSG00000082701;ENSG00000084207;ENSG00000087088;ENSG00000089685;ENSG00000091831;ENSG00000096717;ENSG00000099937;ENSG00000100084;ENSG00000100985;ENSG00000101412;ENSG00000104365;ENSG00000104368;ENSG00000105329;ENSG00000105810;ENSG00000105974;ENSG00000106211;ENSG00000106366;ENSG00000106546…
GO:0050801	biological process	ion homeostasis	4.67936e-17	9.68173e-16	ENSG00000012504;ENSG00000030110;ENSG00000050628;ENSG00000055118;ENSG00000072062;ENSG00000087088;ENSG00000089250;ENSG00000091831;ENSG00000096717;ENSG00000096968;ENSG00000100030;ENSG00000100292;ENSG00000100644;ENSG00000102468;ENSG00000102882;ENSG00000104267;ENSG00000105329;ENSG00000105851;ENSG00000105974;ENSG00000109471;ENSG00000110955;ENSG00000111679;ENSG00000117560;ENSG00000118777;ENSG00000120053…
GO:0071260	biological process	cellular response to mechanical stimulus	4.76471e-17	9.82931e-16	ENSG00000002330;ENSG00000030110;ENSG00000064012;ENSG00000073756;ENSG00000102882;ENSG00000105329;ENSG00000107643;ENSG00000108821;ENSG00000117394;ENSG00000120053;ENSG00000125347;ENSG00000125538;ENSG00000136869;ENSG00000137752;ENSG00000142208;ENSG00000146648;ENSG00000149554;ENSG00000152661
GO:0006082	biological process	organic acid metabolic process	5.94131e-17	1.22206e-15	ENSG00000005381;ENSG00000005421;ENSG00000007171;ENSG00000012504;ENSG00000012779;ENSG00000072310;ENSG00000073756;ENSG00000084207;ENSG00000089250;ENSG00000095303;ENSG00000096717;ENSG00000100197;ENSG00000100644;ENSG00000102468;ENSG00000102882;ENSG00000103222;ENSG00000105329;ENSG00000105974;ENSG00000108344;ENSG00000109193;ENSG00000111144;ENSG00000111669;ENSG00000112033;ENSG00000112062;ENSG00000115758…
GO:0030879	biological process	mammary gland development	6.59525e-17	1.34866e-15	ENSG00000082175;ENSG00000084676;ENSG00000087088;ENSG00000091831;ENSG00000096968;ENSG00000100030;ENSG00000100644;ENSG00000105329;ENSG00000105974;ENSG00000110092;ENSG00000112715;ENSG00000118260;ENSG00000125378;ENSG00000137869;ENSG00000138798;ENSG00000142208;ENSG00000142319;ENSG00000152661;ENSG00000158125;ENSG00000159399;ENSG00000169083;ENSG00000169710;ENSG00000197122
GO:0060078	biological process	regulation of postsynaptic membrane potential	6.59525e-17	1.34866e-15	ENSG00000008735;ENSG00000011677;ENSG00000022355;ENSG00000043591;ENSG00000082701;ENSG00000112038;ENSG00000120903;ENSG00000138814;ENSG00000142208;ENSG00000145863;ENSG00000151834;ENSG00000164418;ENSG00000166736;ENSG00000168539;ENSG00000169252;ENSG00000171862;ENSG00000175344;ENSG00000176884;ENSG00000183044;ENSG00000186297;ENSG00000196689;ENSG00000198785;ENSG00000206466
GO:0019752	biological process	carboxylic acid metabolic process	7.01034e-17	1.42938e-15	ENSG00000005421;ENSG00000007171;ENSG00000012504;ENSG00000012779;ENSG00000072310;ENSG00000073756;ENSG00000084207;ENSG00000089250;ENSG00000095303;ENSG00000096717;ENSG00000100197;ENSG00000100644;ENSG00000102468;ENSG00000102882;ENSG00000103222;ENSG00000105329;ENSG00000105974;ENSG00000108344;ENSG00000111144;ENSG00000111669;ENSG00000112033;ENSG00000112062;ENSG00000115758;ENSG00000117394;ENSG00000120053…
GO:0004879	molecular function	nuclear receptor activity	1.06663e-17	1.43995e-15	ENSG00000012504;ENSG00000072310;ENSG00000082175;ENSG00000091831;ENSG00000106546;ENSG00000112033;ENSG00000113580;ENSG00000132170;ENSG00000140009;ENSG00000143257;ENSG00000144852;ENSG00000167034;ENSG00000168610;ENSG00000169083;ENSG00000186350;ENSG00000186951
GO:0098531	molecular function	transcription factor activity, direct ligand regulated sequence-specific DNA binding	1.06663e-17	1.43995e-15	ENSG00000012504;ENSG00000072310;ENSG00000082175;ENSG00000091831;ENSG00000106546;ENSG00000112033;ENSG00000113580;ENSG00000132170;ENSG00000140009;ENSG00000143257;ENSG00000144852;ENSG00000167034;ENSG00000168610;ENSG00000169083;ENSG00000186350;ENSG00000186951
GO:0030155	biological process	regulation of cell adhesion	7.89662e-17	1.60542e-15	ENSG00000002330;ENSG00000065361;ENSG00000082701;ENSG00000090339;ENSG00000096968;ENSG00000102245;ENSG00000105329;ENSG00000105810;ENSG00000105851;ENSG00000105974;ENSG00000106366;ENSG00000108691;ENSG00000108821;ENSG00000109471;ENSG00000110955;ENSG00000111537;ENSG00000111679;ENSG00000112062;ENSG00000112715;ENSG00000113520;ENSG00000122861;ENSG00000125347;ENSG00000125378;ENSG00000125538;ENSG00000128052…
GO:0006725	biological process	cellular aromatic compound metabolic process	8.05963e-17	1.63382e-15	ENSG00000002330;ENSG00000005421;ENSG00000007171;ENSG00000007968;ENSG00000012504;ENSG00000014257;ENSG00000044574;ENSG00000069535;ENSG00000072062;ENSG00000072310;ENSG00000073756;ENSG00000075426;ENSG00000077097;ENSG00000079102;ENSG00000080824;ENSG00000082175;ENSG00000084676;ENSG00000085662;ENSG00000087085;ENSG00000087088;ENSG00000089250;ENSG00000089685;ENSG00000090339;ENSG00000091831;ENSG00000096717…
GO:0051384	biological process	response to glucocorticoid	8.79683e-17	1.77812e-15	ENSG00000002330;ENSG00000069535;ENSG00000073756;ENSG00000084207;ENSG00000090339;ENSG00000105329;ENSG00000110092;ENSG00000113580;ENSG00000114200;ENSG00000120053;ENSG00000124762;ENSG00000132906;ENSG00000136244;ENSG00000136634;ENSG00000146648;ENSG00000147571;ENSG00000164305;ENSG00000170345;ENSG00000171791;ENSG00000181092;ENSG00000203857;ENSG00000203859;ENSG00000206439
GO:1901575	biological process	organic substance catabolic process	9.07248e-17	1.82857e-15	ENSG00000002330;ENSG00000005421;ENSG00000007171;ENSG00000044574;ENSG00000064012;ENSG00000068976;ENSG00000069535;ENSG00000072062;ENSG00000080824;ENSG00000082701;ENSG00000084674;ENSG00000087085;ENSG00000087088;ENSG00000089250;ENSG00000096717;ENSG00000100197;ENSG00000100292;ENSG00000100644;ENSG00000101412;ENSG00000102468;ENSG00000105329;ENSG00000105851;ENSG00000105974;ENSG00000106211;ENSG00000108344…
GO:0034612	biological process	response to tumor necrosis factor	9.78e-17	1.96553e-15	ENSG00000007908;ENSG00000012504;ENSG00000064012;ENSG00000073756;ENSG00000084207;ENSG00000084674;ENSG00000090339;ENSG00000096717;ENSG00000096968;ENSG00000100030;ENSG00000100906;ENSG00000102245;ENSG00000102882;ENSG00000104365;ENSG00000108344;ENSG00000108691;ENSG00000108821;ENSG00000112062;ENSG00000115415;ENSG00000116044;ENSG00000117560;ENSG00000137752;ENSG00000142208;ENSG00000162692;ENSG00000164305…
GO:0002791	biological process	regulation of peptide secretion	9.87438e-17	1.97883e-15	ENSG00000002330;ENSG00000007171;ENSG00000012504;ENSG00000072310;ENSG00000087085;ENSG00000089685;ENSG00000096968;ENSG00000100644;ENSG00000102245;ENSG00000102882;ENSG00000105329;ENSG00000109471;ENSG00000111537;ENSG00000112033;ENSG00000112038;ENSG00000112062;ENSG00000113161;ENSG00000115008;ENSG00000117394;ENSG00000125538;ENSG00000132693;ENSG00000136244;ENSG00000136634;ENSG00000136869;ENSG00000137462…
GO:0060359	biological process	response to ammonium ion	1.09123e-16	2.1806e-15	ENSG00000022355;ENSG00000044574;ENSG00000100030;ENSG00000102468;ENSG00000102882;ENSG00000112038;ENSG00000126583;ENSG00000133019;ENSG00000136997;ENSG00000142319;ENSG00000145386;ENSG00000147571;ENSG00000164305;ENSG00000166736;ENSG00000168539;ENSG00000173039;ENSG00000175344;ENSG00000176884;ENSG00000181072;ENSG00000183044;ENSG00000184845;ENSG00000184984
GO:0043436	biological process	oxoacid metabolic process	1.17664e-16	2.34458e-15	ENSG00000005381;ENSG00000005421;ENSG00000007171;ENSG00000012504;ENSG00000012779;ENSG00000072310;ENSG00000073756;ENSG00000084207;ENSG00000089250;ENSG00000095303;ENSG00000096717;ENSG00000100197;ENSG00000100644;ENSG00000102468;ENSG00000102882;ENSG00000103222;ENSG00000105329;ENSG00000105974;ENSG00000108344;ENSG00000109193;ENSG00000111144;ENSG00000111669;ENSG00000112033;ENSG00000112062;ENSG00000115758…
GO:0007596	biological process	blood coagulation	1.49504e-16	2.97059e-15	ENSG00000057593;ENSG00000072062;ENSG00000096968;ENSG00000099937;ENSG00000100030;ENSG00000102245;ENSG00000102882;ENSG00000104368;ENSG00000105851;ENSG00000105974;ENSG00000106211;ENSG00000106366;ENSG00000108821;ENSG00000111679;ENSG00000116044;ENSG00000117525;ENSG00000122861;ENSG00000125347;ENSG00000126218;ENSG00000126583;ENSG00000132155;ENSG00000136244;ENSG00000136869;ENSG00000150594;ENSG00000154229…
GO:0044267	biological process	cellular protein metabolic process	1.55137e-16	3.07382e-15	ENSG00000002330;ENSG00000007171;ENSG00000008735;ENSG00000012504;ENSG00000030110;ENSG00000044574;ENSG00000064012;ENSG00000065361;ENSG00000072062;ENSG00000072310;ENSG00000073756;ENSG00000080824;ENSG00000082701;ENSG00000084207;ENSG00000084674;ENSG00000084676;ENSG00000087088;ENSG00000087245;ENSG00000089250;ENSG00000089685;ENSG00000090339;ENSG00000090382;ENSG00000091831;ENSG00000096717;ENSG00000096968…
GO:0048871	biological process	multicellular organismal homeostasis	1.57347e-16	3.10881e-15	ENSG00000043591;ENSG00000050628;ENSG00000072062;ENSG00000073756;ENSG00000085662;ENSG00000087085;ENSG00000087088;ENSG00000090382;ENSG00000096968;ENSG00000102468;ENSG00000104267;ENSG00000105974;ENSG00000106211;ENSG00000112715;ENSG00000113520;ENSG00000115008;ENSG00000118785;ENSG00000125538;ENSG00000136244;ENSG00000136869;ENSG00000139687;ENSG00000142168;ENSG00000146648;ENSG00000152661;ENSG00000154229…
GO:0019216	biological process	regulation of lipid metabolic process	1.92296e-16	3.78867e-15	ENSG00000012504;ENSG00000072310;ENSG00000073756;ENSG00000084674;ENSG00000084676;ENSG00000096717;ENSG00000102468;ENSG00000105329;ENSG00000105851;ENSG00000105974;ENSG00000111537;ENSG00000112033;ENSG00000113161;ENSG00000118260;ENSG00000125538;ENSG00000127948;ENSG00000130164;ENSG00000132170;ENSG00000135446;ENSG00000138685;ENSG00000139687;ENSG00000140396;ENSG00000140465;ENSG00000142168;ENSG00000142208…
GO:0006809	biological process	nitric oxide biosynthetic process	1.93351e-16	3.79878e-15	ENSG00000007171;ENSG00000073756;ENSG00000080824;ENSG00000089250;ENSG00000090339;ENSG00000096968;ENSG00000105974;ENSG00000111537;ENSG00000125538;ENSG00000136634;ENSG00000136869;ENSG00000138061;ENSG00000142208;ENSG00000164867;ENSG00000171105;ENSG00000181019;ENSG00000196689;ENSG00000206439
GO:0032868	biological process	response to insulin	2.02653e-16	3.97042e-15	ENSG00000012504;ENSG00000072310;ENSG00000084207;ENSG00000090339;ENSG00000096717;ENSG00000115415;ENSG00000117394;ENSG00000120053;ENSG00000121691;ENSG00000125538;ENSG00000132170;ENSG00000135446;ENSG00000136634;ENSG00000136997;ENSG00000137462;ENSG00000142208;ENSG00000143799;ENSG00000165458;ENSG00000166501;ENSG00000167244;ENSG00000171105;ENSG00000171862;ENSG00000173039;ENSG00000175445;ENSG00000181092…
GO:0007599	biological process	hemostasis	2.22998e-16	4.35686e-15	ENSG00000057593;ENSG00000072062;ENSG00000096968;ENSG00000099937;ENSG00000100030;ENSG00000102245;ENSG00000102882;ENSG00000104368;ENSG00000105851;ENSG00000105974;ENSG00000106211;ENSG00000106366;ENSG00000108821;ENSG00000111679;ENSG00000116044;ENSG00000117525;ENSG00000122861;ENSG00000125347;ENSG00000126218;ENSG00000126583;ENSG00000132155;ENSG00000136244;ENSG00000136869;ENSG00000150594;ENSG00000154229…
GO:0009894	biological process	regulation of catabolic process	2.25108e-16	4.38585e-15	ENSG00000002330;ENSG00000007171;ENSG00000072062;ENSG00000072310;ENSG00000080824;ENSG00000082701;ENSG00000087088;ENSG00000096717;ENSG00000100292;ENSG00000100644;ENSG00000101412;ENSG00000102468;ENSG00000102882;ENSG00000105851;ENSG00000105974;ENSG00000106211;ENSG00000107643;ENSG00000108344;ENSG00000111537;ENSG00000112062;ENSG00000113161;ENSG00000113520;ENSG00000115758;ENSG00000116044;ENSG00000120907…
GO:0050817	biological process	coagulation	2.61188e-16	5.07472e-15	ENSG00000057593;ENSG00000072062;ENSG00000096968;ENSG00000099937;ENSG00000100030;ENSG00000102245;ENSG00000102882;ENSG00000104368;ENSG00000105851;ENSG00000105974;ENSG00000106211;ENSG00000106366;ENSG00000108821;ENSG00000111679;ENSG00000116044;ENSG00000117525;ENSG00000122861;ENSG00000125347;ENSG00000126218;ENSG00000126583;ENSG00000132155;ENSG00000136244;ENSG00000136869;ENSG00000150594;ENSG00000154229…
GO:0071383	biological process	cellular response to steroid hormone stimulus	2.66658e-16	5.16668e-15	ENSG00000012504;ENSG00000082175;ENSG00000084207;ENSG00000084676;ENSG00000090339;ENSG00000091831;ENSG00000096717;ENSG00000096968;ENSG00000105329;ENSG00000112033;ENSG00000113580;ENSG00000125378;ENSG00000132170;ENSG00000132906;ENSG00000139687;ENSG00000140009;ENSG00000143257;ENSG00000143799;ENSG00000144852;ENSG00000146648;ENSG00000147571;ENSG00000151623;ENSG00000167034;ENSG00000169083;ENSG00000186350…
GO:0007346	biological process	regulation of mitotic cell cycle	2.8441e-16	5.49546e-15	ENSG00000072062;ENSG00000077097;ENSG00000080824;ENSG00000087088;ENSG00000089685;ENSG00000096717;ENSG00000101412;ENSG00000105329;ENSG00000105810;ENSG00000108344;ENSG00000108691;ENSG00000110092;ENSG00000111679;ENSG00000115008;ENSG00000115966;ENSG00000118971;ENSG00000123374;ENSG00000124762;ENSG00000125378;ENSG00000125538;ENSG00000131747;ENSG00000134057;ENSG00000135446;ENSG00000136634;ENSG00000136997…
GO:0098794	cellular component	postsynapse	7.02689e-17	5.77083e-15	ENSG00000008735;ENSG00000011677;ENSG00000022355;ENSG00000043591;ENSG00000072062;ENSG00000078018;ENSG00000082701;ENSG00000089250;ENSG00000096968;ENSG00000100030;ENSG00000102468;ENSG00000108576;ENSG00000112038;ENSG00000116329;ENSG00000120251;ENSG00000120903;ENSG00000120907;ENSG00000126583;ENSG00000133019;ENSG00000138814;ENSG00000142208;ENSG00000142319;ENSG00000145863;ENSG00000151834;ENSG00000156113…
GO:0097237	biological process	cellular response to toxic substance	3.23212e-16	6.22805e-15	ENSG00000002330;ENSG00000005381;ENSG00000073756;ENSG00000084207;ENSG00000095303;ENSG00000096717;ENSG00000100292;ENSG00000104687;ENSG00000116044;ENSG00000116329;ENSG00000121691;ENSG00000128052;ENSG00000134184;ENSG00000136244;ENSG00000136634;ENSG00000136997;ENSG00000138061;ENSG00000140279;ENSG00000142168;ENSG00000164867;ENSG00000170312;ENSG00000171862;ENSG00000173039;ENSG00000181019;ENSG00000185122…
GO:0009743	biological process	response to carbohydrate	3.34534e-16	6.42855e-15	ENSG00000002330;ENSG00000012504;ENSG00000072062;ENSG00000072310;ENSG00000073756;ENSG00000084207;ENSG00000084674;ENSG00000089685;ENSG00000090339;ENSG00000100644;ENSG00000105329;ENSG00000112033;ENSG00000113161;ENSG00000120053;ENSG00000121691;ENSG00000125538;ENSG00000132155;ENSG00000136997;ENSG00000138814;ENSG00000147571;ENSG00000150594;ENSG00000152661;ENSG00000164305;ENSG00000166501;ENSG00000171862…
GO:0042803	molecular function	protein homodimerization activity	6.04947e-17	7.25937e-15	ENSG00000005421;ENSG00000007171;ENSG00000014257;ENSG00000030110;ENSG00000055118;ENSG00000065361;ENSG00000069535;ENSG00000073756;ENSG00000080824;ENSG00000087085;ENSG00000087088;ENSG00000100292;ENSG00000104365;ENSG00000105329;ENSG00000106211;ENSG00000106546;ENSG00000108576;ENSG00000111669;ENSG00000112715;ENSG00000113161;ENSG00000115415;ENSG00000115758;ENSG00000118777;ENSG00000121691;ENSG00000131747…
GO:0031668	biological process	cellular response to extracellular stimulus	3.91103e-16	7.49506e-15	ENSG00000012504;ENSG00000044574;ENSG00000072310;ENSG00000073756;ENSG00000084207;ENSG00000084676;ENSG00000090339;ENSG00000096717;ENSG00000100030;ENSG00000100292;ENSG00000102882;ENSG00000107643;ENSG00000108821;ENSG00000116044;ENSG00000117394;ENSG00000124762;ENSG00000132170;ENSG00000137193;ENSG00000141510;ENSG00000142168;ENSG00000162692;ENSG00000170345;ENSG00000171791;ENSG00000175445;ENSG00000177606…
GO:0043412	biological process	macromolecule modification	3.95868e-16	7.56572e-15	ENSG00000007171;ENSG00000008735;ENSG00000012504;ENSG00000030110;ENSG00000044574;ENSG00000065361;ENSG00000072062;ENSG00000072310;ENSG00000073756;ENSG00000080824;ENSG00000082701;ENSG00000084207;ENSG00000084674;ENSG00000084676;ENSG00000087088;ENSG00000089250;ENSG00000089685;ENSG00000090339;ENSG00000091831;ENSG00000096717;ENSG00000096968;ENSG00000099937;ENSG00000100030;ENSG00000100644;ENSG00000100906…
GO:0014074	biological process	response to purine-containing compound	4.14196e-16	7.89448e-15	ENSG00000044574;ENSG00000072310;ENSG00000073756;ENSG00000105851;ENSG00000106546;ENSG00000108576;ENSG00000108821;ENSG00000115415;ENSG00000125538;ENSG00000132170;ENSG00000140279;ENSG00000142168;ENSG00000142319;ENSG00000170345;ENSG00000171862;ENSG00000172572;ENSG00000173039;ENSG00000177606;ENSG00000178726;ENSG00000181092;ENSG00000196689;ENSG00000213366
GO:2001236	biological process	regulation of extrinsic apoptotic signaling pathway	4.54975e-16	8.64823e-15	ENSG00000064012;ENSG00000084207;ENSG00000090339;ENSG00000100292;ENSG00000105974;ENSG00000106366;ENSG00000115008;ENSG00000117560;ENSG00000125378;ENSG00000125538;ENSG00000132155;ENSG00000135916;ENSG00000142208;ENSG00000143384;ENSG00000164400;ENSG00000164867;ENSG00000169083;ENSG00000171552;ENSG00000171791;ENSG00000171862;ENSG00000173039;ENSG00000197122;ENSG00000206439
GO:2001237	biological process	negative regulation of extrinsic apoptotic signaling pathway	4.70767e-16	8.92422e-15	ENSG00000064012;ENSG00000084207;ENSG00000090339;ENSG00000100292;ENSG00000106366;ENSG00000115008;ENSG00000117560;ENSG00000125378;ENSG00000125538;ENSG00000132155;ENSG00000142208;ENSG00000143384;ENSG00000164400;ENSG00000164867;ENSG00000169083;ENSG00000171552;ENSG00000171791;ENSG00000173039;ENSG00000197122;ENSG00000206439
GO:0046982	molecular function	protein heterodimerization activity	9.42488e-17	1.01789e-14	ENSG00000002330;ENSG00000030110;ENSG00000043591;ENSG00000065361;ENSG00000077097;ENSG00000087088;ENSG00000100644;ENSG00000104365;ENSG00000105329;ENSG00000105974;ENSG00000106546;ENSG00000112033;ENSG00000112715;ENSG00000115966;ENSG00000120907;ENSG00000131747;ENSG00000132155;ENSG00000132170;ENSG00000136869;ENSG00000136997;ENSG00000137462;ENSG00000138814;ENSG00000138823;ENSG00000141510;ENSG00000141736…
GO:0030594	molecular function	neurotransmitter receptor activity	1.05333e-16	1.03418e-14	ENSG00000011677;ENSG00000022355;ENSG00000043591;ENSG00000102468;ENSG00000112038;ENSG00000120251;ENSG00000120903;ENSG00000133019;ENSG00000145863;ENSG00000151834;ENSG00000164418;ENSG00000166736;ENSG00000168539;ENSG00000175344;ENSG00000176884;ENSG00000181072;ENSG00000184845;ENSG00000184984;ENSG00000186297;ENSG00000198785;ENSG00000206466
GO:0009306	biological process	protein secretion	5.79549e-16	1.09568e-14	ENSG00000002330;ENSG00000007171;ENSG00000012504;ENSG00000072310;ENSG00000087085;ENSG00000089685;ENSG00000096968;ENSG00000100644;ENSG00000102245;ENSG00000102882;ENSG00000105329;ENSG00000109471;ENSG00000111537;ENSG00000112033;ENSG00000112038;ENSG00000112062;ENSG00000113161;ENSG00000115008;ENSG00000117394;ENSG00000125538;ENSG00000132155;ENSG00000132693;ENSG00000136244;ENSG00000136634;ENSG00000136869…
GO:0046683	biological process	response to organophosphorus	5.96051e-16	1.12385e-14	ENSG00000044574;ENSG00000072310;ENSG00000073756;ENSG00000105851;ENSG00000106546;ENSG00000108576;ENSG00000108821;ENSG00000115415;ENSG00000125538;ENSG00000140279;ENSG00000142168;ENSG00000142319;ENSG00000170345;ENSG00000171862;ENSG00000172572;ENSG00000173039;ENSG00000177606;ENSG00000178726;ENSG00000181092;ENSG00000187134;ENSG00000196689
GO:0033036	biological process	macromolecule localization	5.97919e-16	1.12434e-14	ENSG00000002330;ENSG00000005421;ENSG00000007171;ENSG00000012504;ENSG00000044574;ENSG00000057252;ENSG00000064012;ENSG00000072062;ENSG00000072310;ENSG00000073756;ENSG00000078018;ENSG00000080824;ENSG00000082701;ENSG00000084674;ENSG00000084676;ENSG00000087085;ENSG00000087088;ENSG00000089685;ENSG00000091831;ENSG00000096717;ENSG00000096968;ENSG00000100030;ENSG00000100644;ENSG00000100906;ENSG00000101412…
GO:0002790	biological process	peptide secretion	7.10356e-16	1.3322e-14	ENSG00000002330;ENSG00000007171;ENSG00000012504;ENSG00000072310;ENSG00000087085;ENSG00000089685;ENSG00000096968;ENSG00000100644;ENSG00000102245;ENSG00000102882;ENSG00000105329;ENSG00000109471;ENSG00000111537;ENSG00000112033;ENSG00000112038;ENSG00000112062;ENSG00000113161;ENSG00000115008;ENSG00000117394;ENSG00000125538;ENSG00000132155;ENSG00000132693;ENSG00000136244;ENSG00000136634;ENSG00000136869…
GO:0002573	biological process	myeloid leukocyte differentiation	7.45458e-16	1.3943e-14	ENSG00000064012;ENSG00000096717;ENSG00000100985;ENSG00000104267;ENSG00000105329;ENSG00000105810;ENSG00000111537;ENSG00000112062;ENSG00000112715;ENSG00000113520;ENSG00000118260;ENSG00000125378;ENSG00000132170;ENSG00000136869;ENSG00000136997;ENSG00000137462;ENSG00000139687;ENSG00000143799;ENSG00000154229;ENSG00000164400;ENSG00000169710;ENSG00000170345;ENSG00000177606;ENSG00000181092;ENSG00000197122…
GO:0030099	biological process	myeloid cell differentiation	8.0968e-16	1.5104e-14	ENSG00000064012;ENSG00000096717;ENSG00000096968;ENSG00000100644;ENSG00000100906;ENSG00000100985;ENSG00000104267;ENSG00000105329;ENSG00000105810;ENSG00000111537;ENSG00000111679;ENSG00000112062;ENSG00000112715;ENSG00000113520;ENSG00000115415;ENSG00000118260;ENSG00000125378;ENSG00000132170;ENSG00000132906;ENSG00000136869;ENSG00000136997;ENSG00000137462;ENSG00000139687;ENSG00000143799;ENSG00000154229…
GO:0001525	biological process	angiogenesis	8.78754e-16	1.63446e-14	ENSG00000007968;ENSG00000073756;ENSG00000087245;ENSG00000096717;ENSG00000100292;ENSG00000100644;ENSG00000105851;ENSG00000105974;ENSG00000106211;ENSG00000106366;ENSG00000108691;ENSG00000110955;ENSG00000112062;ENSG00000112715;ENSG00000115008;ENSG00000115415;ENSG00000115966;ENSG00000116044;ENSG00000117525;ENSG00000117560;ENSG00000125378;ENSG00000125538;ENSG00000128052;ENSG00000132170;ENSG00000136244…
GO:0048638	biological process	regulation of developmental growth	8.80849e-16	1.63446e-14	ENSG00000043591;ENSG00000078018;ENSG00000082701;ENSG00000100030;ENSG00000108576;ENSG00000112033;ENSG00000112062;ENSG00000112715;ENSG00000118260;ENSG00000118785;ENSG00000124762;ENSG00000125378;ENSG00000127948;ENSG00000134057;ENSG00000135446;ENSG00000137193;ENSG00000138685;ENSG00000142168;ENSG00000142208;ENSG00000142319;ENSG00000152661;ENSG00000167244;ENSG00000168610;ENSG00000169083;ENSG00000169252…
GO:0051402	biological process	neuron apoptotic process	9.91572e-16	1.83506e-14	ENSG00000044574;ENSG00000065361;ENSG00000087088;ENSG00000089685;ENSG00000096968;ENSG00000100292;ENSG00000100644;ENSG00000108691;ENSG00000115966;ENSG00000117560;ENSG00000126583;ENSG00000132906;ENSG00000139687;ENSG00000141510;ENSG00000142168;ENSG00000143384;ENSG00000143799;ENSG00000145715;ENSG00000164305;ENSG00000164418;ENSG00000171552;ENSG00000171791;ENSG00000176884;ENSG00000177606;ENSG00000181019…
GO:0010605	biological process	negative regulation of macromolecule metabolic process	1.07563e-15	1.98539e-14	ENSG00000007171;ENSG00000007968;ENSG00000012504;ENSG00000030110;ENSG00000072310;ENSG00000073756;ENSG00000079102;ENSG00000082175;ENSG00000082701;ENSG00000084207;ENSG00000087088;ENSG00000089685;ENSG00000091831;ENSG00000096717;ENSG00000099937;ENSG00000100084;ENSG00000100644;ENSG00000100985;ENSG00000101412;ENSG00000104365;ENSG00000104368;ENSG00000105329;ENSG00000105810;ENSG00000105974;ENSG00000106211…
GO:0080135	biological process	regulation of cellular response to stress	1.09844e-15	2.02216e-14	ENSG00000002330;ENSG00000008735;ENSG00000030110;ENSG00000044574;ENSG00000073756;ENSG00000080824;ENSG00000082701;ENSG00000084207;ENSG00000087088;ENSG00000096717;ENSG00000100030;ENSG00000100644;ENSG00000102245;ENSG00000102882;ENSG00000105810;ENSG00000105974;ENSG00000106211;ENSG00000112038;ENSG00000112715;ENSG00000113161;ENSG00000116044;ENSG00000118785;ENSG00000125538;ENSG00000126583;ENSG00000132906…
GO:0043235	cellular component	receptor complex	3.17067e-16	2.31459e-14	ENSG00000011677;ENSG00000022355;ENSG00000065361;ENSG00000104365;ENSG00000106546;ENSG00000111679;ENSG00000120251;ENSG00000120903;ENSG00000128052;ENSG00000130164;ENSG00000136244;ENSG00000136869;ENSG00000137462;ENSG00000138798;ENSG00000138823;ENSG00000141736;ENSG00000145863;ENSG00000146648;ENSG00000150594;ENSG00000151623;ENSG00000151834;ENSG00000164418;ENSG00000166736;ENSG00000169252;ENSG00000171105…
GO:0043405	biological process	regulation of MAP kinase activity	1.29901e-15	2.38514e-14	ENSG00000084207;ENSG00000096968;ENSG00000100030;ENSG00000102245;ENSG00000102468;ENSG00000102882;ENSG00000105329;ENSG00000105851;ENSG00000105974;ENSG00000109339;ENSG00000111679;ENSG00000112062;ENSG00000112715;ENSG00000113161;ENSG00000125378;ENSG00000125538;ENSG00000132155;ENSG00000136869;ENSG00000138685;ENSG00000138798;ENSG00000141736;ENSG00000142168;ENSG00000146648;ENSG00000150594;ENSG00000170312…
GO:0097193	biological process	intrinsic apoptotic signaling pathway	1.5463e-15	2.83179e-14	ENSG00000002330;ENSG00000007968;ENSG00000030110;ENSG00000073756;ENSG00000087088;ENSG00000096717;ENSG00000096968;ENSG00000100292;ENSG00000100644;ENSG00000100985;ENSG00000101412;ENSG00000105974;ENSG00000106211;ENSG00000116044;ENSG00000124762;ENSG00000132906;ENSG00000138061;ENSG00000141510;ENSG00000142168;ENSG00000142208;ENSG00000143384;ENSG00000143799;ENSG00000164305;ENSG00000167034;ENSG00000171552…
GO:0044255	biological process	cellular lipid metabolic process	1.58356e-15	2.89248e-14	ENSG00000005421;ENSG00000012504;ENSG00000012779;ENSG00000057252;ENSG00000072310;ENSG00000073756;ENSG00000084207;ENSG00000084674;ENSG00000085662;ENSG00000087085;ENSG00000087088;ENSG00000095303;ENSG00000096717;ENSG00000100197;ENSG00000102468;ENSG00000102882;ENSG00000105329;ENSG00000105851;ENSG00000105974;ENSG00000111144;ENSG00000112033;ENSG00000112062;ENSG00000113161;ENSG00000121691;ENSG00000125538…
GO:0051726	biological process	regulation of cell cycle	1.59536e-15	2.90646e-14	ENSG00000002330;ENSG00000007968;ENSG00000030110;ENSG00000068028;ENSG00000072062;ENSG00000073756;ENSG00000077097;ENSG00000080824;ENSG00000087088;ENSG00000089685;ENSG00000096717;ENSG00000101412;ENSG00000105329;ENSG00000105810;ENSG00000108344;ENSG00000108576;ENSG00000108691;ENSG00000110092;ENSG00000111537;ENSG00000111679;ENSG00000112062;ENSG00000115008;ENSG00000115966;ENSG00000118971;ENSG00000123374…
GO:0045596	biological process	negative regulation of cell differentiation	1.60622e-15	2.91866e-14	ENSG00000078018;ENSG00000079102;ENSG00000082701;ENSG00000096717;ENSG00000100030;ENSG00000100906;ENSG00000100985;ENSG00000101412;ENSG00000105329;ENSG00000105810;ENSG00000105974;ENSG00000108576;ENSG00000109471;ENSG00000110092;ENSG00000111537;ENSG00000112033;ENSG00000113520;ENSG00000115415;ENSG00000116044;ENSG00000118785;ENSG00000125347;ENSG00000125378;ENSG00000125538;ENSG00000130164;ENSG00000132170…
GO:0071248	biological process	cellular response to metal ion	1.811e-15	3.28226e-14	ENSG00000044574;ENSG00000073756;ENSG00000100030;ENSG00000100292;ENSG00000100985;ENSG00000102882;ENSG00000107643;ENSG00000116044;ENSG00000118260;ENSG00000125148;ENSG00000134057;ENSG00000140465;ENSG00000140505;ENSG00000142168;ENSG00000142208;ENSG00000143799;ENSG00000146648;ENSG00000170345;ENSG00000177606;ENSG00000181019;ENSG00000183873;ENSG00000185122;ENSG00000196139;ENSG00000213341
GO:0012505	cellular component	endomembrane system	5.24639e-16	3.44688e-14	ENSG00000005381;ENSG00000007908;ENSG00000012779;ENSG00000014257;ENSG00000030110;ENSG00000043591;ENSG00000044574;ENSG00000050628;ENSG00000057252;ENSG00000057593;ENSG00000072062;ENSG00000072310;ENSG00000073756;ENSG00000080824;ENSG00000084207;ENSG00000084674;ENSG00000087085;ENSG00000087088;ENSG00000089250;ENSG00000090382;ENSG00000091831;ENSG00000095303;ENSG00000096717;ENSG00000096968;ENSG00000099937…
GO:0019904	molecular function	protein domain specific binding	3.92209e-16	3.52988e-14	ENSG00000030110;ENSG00000043591;ENSG00000044574;ENSG00000055118;ENSG00000064012;ENSG00000072062;ENSG00000080824;ENSG00000087088;ENSG00000096717;ENSG00000096968;ENSG00000100644;ENSG00000111679;ENSG00000112038;ENSG00000116044;ENSG00000123374;ENSG00000124813;ENSG00000125538;ENSG00000132170;ENSG00000132906;ENSG00000137752;ENSG00000139687;ENSG00000140396;ENSG00000141510;ENSG00000143384;ENSG00000145386…
GO:0045321	biological process	leukocyte activation	2.04924e-15	3.70448e-14	ENSG00000002330;ENSG00000005381;ENSG00000012779;ENSG00000014257;ENSG00000030110;ENSG00000064012;ENSG00000080824;ENSG00000084207;ENSG00000087088;ENSG00000090339;ENSG00000090382;ENSG00000100030;ENSG00000100292;ENSG00000100985;ENSG00000102245;ENSG00000105329;ENSG00000105810;ENSG00000105851;ENSG00000105974;ENSG00000106546;ENSG00000108344;ENSG00000108691;ENSG00000109471;ENSG00000111144;ENSG00000111537…
GO:0048589	biological process	developmental growth	2.32183e-15	4.18645e-14	ENSG00000043591;ENSG00000078018;ENSG00000080824;ENSG00000082701;ENSG00000091831;ENSG00000100030;ENSG00000105329;ENSG00000108576;ENSG00000112033;ENSG00000112062;ENSG00000112715;ENSG00000118260;ENSG00000118785;ENSG00000120907;ENSG00000124762;ENSG00000125378;ENSG00000127948;ENSG00000134057;ENSG00000135446;ENSG00000137193;ENSG00000137869;ENSG00000138685;ENSG00000138814;ENSG00000140279;ENSG00000141510…
GO:0016043	biological process	cellular component organization	2.41631e-15	4.34564e-14	ENSG00000002330;ENSG00000005381;ENSG00000007171;ENSG00000007908;ENSG00000008735;ENSG00000012504;ENSG00000014257;ENSG00000022355;ENSG00000030110;ENSG00000044574;ENSG00000057252;ENSG00000064012;ENSG00000068028;ENSG00000072062;ENSG00000072310;ENSG00000077097;ENSG00000078018;ENSG00000080824;ENSG00000082701;ENSG00000084674;ENSG00000084676;ENSG00000087085;ENSG00000087088;ENSG00000087245;ENSG00000089250…
GO:1904019	biological process	epithelial cell apoptotic process	2.7873e-15	5.00003e-14	ENSG00000002330;ENSG00000007968;ENSG00000090339;ENSG00000096968;ENSG00000100292;ENSG00000101412;ENSG00000102245;ENSG00000105851;ENSG00000106366;ENSG00000108691;ENSG00000113520;ENSG00000116044;ENSG00000117560;ENSG00000128052;ENSG00000136244;ENSG00000136634;ENSG00000139687;ENSG00000171552;ENSG00000196139;ENSG00000206439
GO:0051222	biological process	positive regulation of protein transport	2.93814e-15	5.25718e-14	ENSG00000002330;ENSG00000012504;ENSG00000072062;ENSG00000073756;ENSG00000082701;ENSG00000087085;ENSG00000096968;ENSG00000100030;ENSG00000100644;ENSG00000102882;ENSG00000105329;ENSG00000109471;ENSG00000111537;ENSG00000112033;ENSG00000112062;ENSG00000115008;ENSG00000125538;ENSG00000136244;ENSG00000136634;ENSG00000136869;ENSG00000137462;ENSG00000137752;ENSG00000141279;ENSG00000141510;ENSG00000141736…
GO:0008144	molecular function	drug binding	6.58352e-16	5.46938e-14	ENSG00000007171;ENSG00000022355;ENSG00000044574;ENSG00000065361;ENSG00000068976;ENSG00000072062;ENSG00000077097;ENSG00000080824;ENSG00000082701;ENSG00000084207;ENSG00000087085;ENSG00000089250;ENSG00000096968;ENSG00000100030;ENSG00000100197;ENSG00000102468;ENSG00000102882;ENSG00000103222;ENSG00000104365;ENSG00000105810;ENSG00000105851;ENSG00000107643;ENSG00000108576;ENSG00000109339;ENSG00000110955…
GO:0097458	cellular component	neuron part	1.09962e-15	6.0204e-14	ENSG00000008735;ENSG00000011677;ENSG00000022355;ENSG00000043591;ENSG00000064012;ENSG00000072062;ENSG00000073756;ENSG00000078018;ENSG00000080824;ENSG00000082701;ENSG00000084674;ENSG00000084676;ENSG00000089250;ENSG00000095303;ENSG00000100030;ENSG00000100644;ENSG00000102468;ENSG00000103546;ENSG00000104267;ENSG00000105329;ENSG00000106211;ENSG00000107643;ENSG00000108576;ENSG00000109339;ENSG00000112038…
GO:0043005	cellular component	neuron projection	1.07753e-15	6.0204e-14	ENSG00000011677;ENSG00000022355;ENSG00000064012;ENSG00000072062;ENSG00000073756;ENSG00000078018;ENSG00000080824;ENSG00000082701;ENSG00000084676;ENSG00000089250;ENSG00000095303;ENSG00000100030;ENSG00000100644;ENSG00000102468;ENSG00000103546;ENSG00000104267;ENSG00000105329;ENSG00000106211;ENSG00000107643;ENSG00000108576;ENSG00000109339;ENSG00000112038;ENSG00000115415;ENSG00000116329;ENSG00000118260…
GO:0006508	biological process	proteolysis	3.50356e-15	6.25292e-14	ENSG00000002330;ENSG00000030110;ENSG00000044574;ENSG00000057593;ENSG00000064012;ENSG00000072062;ENSG00000073756;ENSG00000082701;ENSG00000087088;ENSG00000087245;ENSG00000089685;ENSG00000091831;ENSG00000096717;ENSG00000096968;ENSG00000099937;ENSG00000100644;ENSG00000100906;ENSG00000100985;ENSG00000102882;ENSG00000104368;ENSG00000105329;ENSG00000105974;ENSG00000106333;ENSG00000106366;ENSG00000108344…
GO:0032787	biological process	monocarboxylic acid metabolic process	3.931e-15	6.99797e-14	ENSG00000005421;ENSG00000012504;ENSG00000012779;ENSG00000072310;ENSG00000073756;ENSG00000084207;ENSG00000095303;ENSG00000096717;ENSG00000100197;ENSG00000100644;ENSG00000102468;ENSG00000102882;ENSG00000105974;ENSG00000111144;ENSG00000111669;ENSG00000112033;ENSG00000112062;ENSG00000125538;ENSG00000127948;ENSG00000130649;ENSG00000132170;ENSG00000136997;ENSG00000138061;ENSG00000140465;ENSG00000140505…
GO:0043523	biological process	regulation of neuron apoptotic process	4.17232e-15	7.40877e-14	ENSG00000065361;ENSG00000087088;ENSG00000089685;ENSG00000096968;ENSG00000100292;ENSG00000100644;ENSG00000108691;ENSG00000115966;ENSG00000117560;ENSG00000126583;ENSG00000132906;ENSG00000141510;ENSG00000142168;ENSG00000143384;ENSG00000143799;ENSG00000145715;ENSG00000164305;ENSG00000164418;ENSG00000171552;ENSG00000171791;ENSG00000176884;ENSG00000177606;ENSG00000181019;ENSG00000186297;ENSG00000206439
GO:0043279	biological process	response to alkaloid	4.25479e-15	7.53614e-14	ENSG00000044574;ENSG00000090339;ENSG00000102468;ENSG00000112038;ENSG00000114200;ENSG00000126583;ENSG00000132170;ENSG00000142319;ENSG00000145386;ENSG00000147571;ENSG00000164305;ENSG00000166736;ENSG00000171552;ENSG00000173039;ENSG00000176884;ENSG00000183044;ENSG00000184845;ENSG00000196689;ENSG00000213366
GO:0045862	biological process	positive regulation of proteolysis	4.68569e-15	8.27844e-14	ENSG00000002330;ENSG00000030110;ENSG00000064012;ENSG00000082701;ENSG00000087088;ENSG00000096717;ENSG00000096968;ENSG00000102882;ENSG00000105974;ENSG00000106333;ENSG00000111537;ENSG00000112062;ENSG00000116044;ENSG00000117525;ENSG00000117560;ENSG00000125538;ENSG00000132170;ENSG00000132906;ENSG00000136997;ENSG00000137752;ENSG00000138798;ENSG00000142208;ENSG00000147889;ENSG00000150594;ENSG00000158125…
GO:0031326	biological process	regulation of cellular biosynthetic process	5.2568e-15	9.26411e-14	ENSG00000007171;ENSG00000007968;ENSG00000012504;ENSG00000044574;ENSG00000057252;ENSG00000072310;ENSG00000073756;ENSG00000075426;ENSG00000079102;ENSG00000080824;ENSG00000082175;ENSG00000082701;ENSG00000084676;ENSG00000089250;ENSG00000089685;ENSG00000090339;ENSG00000091831;ENSG00000096717;ENSG00000096968;ENSG00000100030;ENSG00000100084;ENSG00000100292;ENSG00000100644;ENSG00000100906;ENSG00000101412…
GO:0071356	biological process	cellular response to tumor necrosis factor	5.47632e-15	9.62679e-14	ENSG00000012504;ENSG00000064012;ENSG00000084207;ENSG00000084674;ENSG00000090339;ENSG00000096717;ENSG00000096968;ENSG00000100030;ENSG00000100906;ENSG00000102245;ENSG00000102882;ENSG00000104365;ENSG00000108344;ENSG00000108691;ENSG00000108821;ENSG00000112062;ENSG00000115415;ENSG00000116044;ENSG00000117560;ENSG00000137752;ENSG00000142208;ENSG00000162692;ENSG00000167034;ENSG00000170961;ENSG00000173039…
GO:1901655	biological process	cellular response to ketone	5.83931e-15	1.02392e-13	ENSG00000085662;ENSG00000090339;ENSG00000096717;ENSG00000105329;ENSG00000106546;ENSG00000113580;ENSG00000118785;ENSG00000126767;ENSG00000132170;ENSG00000132906;ENSG00000135446;ENSG00000136997;ENSG00000142208;ENSG00000146648;ENSG00000147571;ENSG00000169083;ENSG00000196139;ENSG00000197122
GO:0006066	biological process	alcohol metabolic process	6.19857e-15	1.08421e-13	ENSG00000005421;ENSG00000012504;ENSG00000057252;ENSG00000072310;ENSG00000084674;ENSG00000085662;ENSG00000109193;ENSG00000111537;ENSG00000111669;ENSG00000112033;ENSG00000113161;ENSG00000113520;ENSG00000120053;ENSG00000121691;ENSG00000125538;ENSG00000127948;ENSG00000130164;ENSG00000138061;ENSG00000138685;ENSG00000142168;ENSG00000160868;ENSG00000163803;ENSG00000165458;ENSG00000167780;ENSG00000169710…
GO:0005615	cellular component	extracellular space	2.36383e-15	1.10931e-13	ENSG00000005381;ENSG00000005421;ENSG00000007908;ENSG00000012779;ENSG00000014257;ENSG00000044574;ENSG00000057593;ENSG00000065361;ENSG00000068976;ENSG00000072062;ENSG00000080824;ENSG00000081041;ENSG00000084207;ENSG00000084674;ENSG00000085662;ENSG00000087085;ENSG00000087088;ENSG00000087245;ENSG00000090339;ENSG00000090382;ENSG00000095303;ENSG00000099937;ENSG00000100084;ENSG00000100292;ENSG00000100591…
GO:0036477	cellular component	somatodendritic compartment	2.26815e-15	1.10931e-13	ENSG00000008735;ENSG00000011677;ENSG00000022355;ENSG00000072062;ENSG00000078018;ENSG00000080824;ENSG00000082701;ENSG00000084674;ENSG00000089250;ENSG00000100030;ENSG00000102468;ENSG00000103546;ENSG00000105329;ENSG00000107643;ENSG00000109339;ENSG00000112038;ENSG00000115415;ENSG00000116329;ENSG00000120251;ENSG00000126583;ENSG00000126767;ENSG00000130164;ENSG00000133019;ENSG00000138814;ENSG00000142168…
GO:0051235	biological process	maintenance of location	6.36915e-15	1.11127e-13	ENSG00000044574;ENSG00000057252;ENSG00000072062;ENSG00000084674;ENSG00000087088;ENSG00000089250;ENSG00000096717;ENSG00000100906;ENSG00000102468;ENSG00000105329;ENSG00000105974;ENSG00000111679;ENSG00000112033;ENSG00000117560;ENSG00000125538;ENSG00000132170;ENSG00000132693;ENSG00000136244;ENSG00000136634;ENSG00000138685;ENSG00000142208;ENSG00000159399;ENSG00000169245;ENSG00000169248;ENSG00000175445…
GO:0031099	biological process	regeneration	6.74449e-15	1.17384e-13	ENSG00000030110;ENSG00000057593;ENSG00000084207;ENSG00000096968;ENSG00000100292;ENSG00000105329;ENSG00000110092;ENSG00000112033;ENSG00000118785;ENSG00000124762;ENSG00000132170;ENSG00000134057;ENSG00000135446;ENSG00000136634;ENSG00000136997;ENSG00000138814;ENSG00000145386;ENSG00000146648;ENSG00000152661;ENSG00000170312;ENSG00000171791;ENSG00000171862;ENSG00000172020;ENSG00000177606
GO:0048646	biological process	anatomical structure formation involved in morphogenesis	7.4414e-15	1.29193e-13	ENSG00000007968;ENSG00000072062;ENSG00000073756;ENSG00000087245;ENSG00000089250;ENSG00000096717;ENSG00000100030;ENSG00000100292;ENSG00000100644;ENSG00000100985;ENSG00000102882;ENSG00000105329;ENSG00000105851;ENSG00000105974;ENSG00000106211;ENSG00000106366;ENSG00000108691;ENSG00000108821;ENSG00000110955;ENSG00000111679;ENSG00000112062;ENSG00000112715;ENSG00000115008;ENSG00000115415;ENSG00000115966…
GO:0010212	biological process	response to ionizing radiation	7.70028e-15	1.33357e-13	ENSG00000030110;ENSG00000044574;ENSG00000087088;ENSG00000090339;ENSG00000096717;ENSG00000105329;ENSG00000110092;ENSG00000112062;ENSG00000124762;ENSG00000126767;ENSG00000136997;ENSG00000141510;ENSG00000143799;ENSG00000162692;ENSG00000164305;ENSG00000169245;ENSG00000171552;ENSG00000171791;ENSG00000178726;ENSG00000183765;ENSG00000185122
GO:0050804	biological process	modulation of chemical synaptic transmission	7.92108e-15	1.36843e-13	ENSG00000008735;ENSG00000072062;ENSG00000073756;ENSG00000082701;ENSG00000087085;ENSG00000096968;ENSG00000100030;ENSG00000102468;ENSG00000104267;ENSG00000104368;ENSG00000108576;ENSG00000108691;ENSG00000114200;ENSG00000118260;ENSG00000120907;ENSG00000125538;ENSG00000126583;ENSG00000138814;ENSG00000146648;ENSG00000147571;ENSG00000164418;ENSG00000166501;ENSG00000168610;ENSG00000169252;ENSG00000171862…
GO:0022603	biological process	regulation of anatomical structure morphogenesis	8.39013e-15	1.44591e-13	ENSG00000007968;ENSG00000073756;ENSG00000078018;ENSG00000082701;ENSG00000087088;ENSG00000090339;ENSG00000091831;ENSG00000096717;ENSG00000100292;ENSG00000100644;ENSG00000105329;ENSG00000106211;ENSG00000106366;ENSG00000108344;ENSG00000108691;ENSG00000112062;ENSG00000112715;ENSG00000115008;ENSG00000115415;ENSG00000115966;ENSG00000116044;ENSG00000117525;ENSG00000117560;ENSG00000118785;ENSG00000124813…
GO:0099177	biological process	regulation of trans-synaptic signaling	8.43218e-15	1.44959e-13	ENSG00000008735;ENSG00000072062;ENSG00000073756;ENSG00000082701;ENSG00000087085;ENSG00000096968;ENSG00000100030;ENSG00000102468;ENSG00000104267;ENSG00000104368;ENSG00000108576;ENSG00000108691;ENSG00000114200;ENSG00000118260;ENSG00000120907;ENSG00000125538;ENSG00000126583;ENSG00000138814;ENSG00000146648;ENSG00000147571;ENSG00000164418;ENSG00000166501;ENSG00000168610;ENSG00000169252;ENSG00000171862…
GO:0044456	cellular component	synapse part	3.72674e-15	1.63231e-13	ENSG00000008735;ENSG00000011677;ENSG00000022355;ENSG00000043591;ENSG00000072062;ENSG00000078018;ENSG00000082701;ENSG00000087085;ENSG00000089250;ENSG00000096968;ENSG00000100030;ENSG00000102468;ENSG00000103546;ENSG00000108576;ENSG00000112038;ENSG00000116329;ENSG00000120053;ENSG00000120251;ENSG00000120903;ENSG00000120907;ENSG00000126583;ENSG00000126767;ENSG00000133019;ENSG00000138814;ENSG00000142208…
GO:0055114	biological process	oxidation-reduction process	9.86011e-15	1.69092e-13	ENSG00000005381;ENSG00000007171;ENSG00000012779;ENSG00000068976;ENSG00000069535;ENSG00000073756;ENSG00000082701;ENSG00000085662;ENSG00000089250;ENSG00000095303;ENSG00000100197;ENSG00000100292;ENSG00000100644;ENSG00000104687;ENSG00000111669;ENSG00000112033;ENSG00000112062;ENSG00000113161;ENSG00000113555;ENSG00000121691;ENSG00000127948;ENSG00000130649;ENSG00000132170;ENSG00000134057;ENSG00000136997…
GO:0010556	biological process	regulation of macromolecule biosynthetic process	1.00989e-14	1.72765e-13	ENSG00000007968;ENSG00000012504;ENSG00000044574;ENSG00000057252;ENSG00000072310;ENSG00000075426;ENSG00000079102;ENSG00000080824;ENSG00000082175;ENSG00000082701;ENSG00000084207;ENSG00000084676;ENSG00000089250;ENSG00000089685;ENSG00000090339;ENSG00000091831;ENSG00000096717;ENSG00000096968;ENSG00000100030;ENSG00000100084;ENSG00000100292;ENSG00000100644;ENSG00000100906;ENSG00000101412;ENSG00000102245…
GO:0048145	biological process	regulation of fibroblast proliferation	1.02763e-14	1.75372e-13	ENSG00000075426;ENSG00000084207;ENSG00000087088;ENSG00000091831;ENSG00000101412;ENSG00000105329;ENSG00000105810;ENSG00000118260;ENSG00000124762;ENSG00000132170;ENSG00000134057;ENSG00000135446;ENSG00000136997;ENSG00000141510;ENSG00000145386;ENSG00000146648;ENSG00000177606
GO:0007610	biological process	behavior	1.10963e-14	1.88907e-13	ENSG00000008735;ENSG00000073756;ENSG00000084676;ENSG00000100030;ENSG00000100644;ENSG00000102468;ENSG00000108576;ENSG00000112038;ENSG00000113161;ENSG00000114200;ENSG00000116329;ENSG00000118260;ENSG00000126583;ENSG00000130164;ENSG00000137462;ENSG00000140396;ENSG00000141510;ENSG00000142168;ENSG00000142319;ENSG00000146648;ENSG00000147571;ENSG00000152661;ENSG00000164305;ENSG00000164400;ENSG00000164418…
GO:0001890	biological process	placenta development	1.14003e-14	1.93612e-13	ENSG00000064012;ENSG00000073756;ENSG00000084676;ENSG00000100030;ENSG00000100644;ENSG00000102882;ENSG00000112033;ENSG00000112062;ENSG00000113555;ENSG00000118785;ENSG00000132170;ENSG00000136634;ENSG00000142168;ENSG00000142208;ENSG00000146648;ENSG00000152661;ENSG00000164400;ENSG00000164733;ENSG00000167244;ENSG00000185122;ENSG00000186350
GO:0044703	biological process	multi-organism reproductive process	1.14366e-14	1.9376e-13	ENSG00000002330;ENSG00000008735;ENSG00000072062;ENSG00000073756;ENSG00000082175;ENSG00000084674;ENSG00000084676;ENSG00000085662;ENSG00000087088;ENSG00000087245;ENSG00000091831;ENSG00000096717;ENSG00000100030;ENSG00000100985;ENSG00000101412;ENSG00000102882;ENSG00000105329;ENSG00000108576;ENSG00000112033;ENSG00000117394;ENSG00000118785;ENSG00000125378;ENSG00000125538;ENSG00000131747;ENSG00000134057…
GO:0060429	biological process	epithelium development	1.18081e-14	1.9957e-13	ENSG00000002330;ENSG00000072062;ENSG00000075426;ENSG00000082175;ENSG00000082701;ENSG00000087088;ENSG00000090339;ENSG00000091831;ENSG00000096968;ENSG00000100030;ENSG00000100644;ENSG00000100985;ENSG00000104267;ENSG00000104365;ENSG00000105329;ENSG00000105810;ENSG00000105974;ENSG00000106366;ENSG00000108344;ENSG00000110092;ENSG00000111537;ENSG00000112715;ENSG00000115415;ENSG00000118260;ENSG00000121691…
GO:0031669	biological process	cellular response to nutrient levels	1.23637e-14	2.08458e-13	ENSG00000012504;ENSG00000044574;ENSG00000072310;ENSG00000073756;ENSG00000084676;ENSG00000090339;ENSG00000096717;ENSG00000100030;ENSG00000100292;ENSG00000102882;ENSG00000107643;ENSG00000108821;ENSG00000116044;ENSG00000117394;ENSG00000124762;ENSG00000132170;ENSG00000137193;ENSG00000141510;ENSG00000142168;ENSG00000171791;ENSG00000175445;ENSG00000177606;ENSG00000185122;ENSG00000196139;ENSG00000196689
GO:0048144	biological process	fibroblast proliferation	1.2476e-14	2.09848e-13	ENSG00000075426;ENSG00000084207;ENSG00000087088;ENSG00000091831;ENSG00000101412;ENSG00000105329;ENSG00000105810;ENSG00000118260;ENSG00000124762;ENSG00000132170;ENSG00000134057;ENSG00000135446;ENSG00000136997;ENSG00000141510;ENSG00000145386;ENSG00000146648;ENSG00000177606
GO:0071229	biological process	cellular response to acid chemical	1.26006e-14	2.11437e-13	ENSG00000012504;ENSG00000072310;ENSG00000084674;ENSG00000087245;ENSG00000101412;ENSG00000108576;ENSG00000108821;ENSG00000112715;ENSG00000118260;ENSG00000128052;ENSG00000130164;ENSG00000132170;ENSG00000134057;ENSG00000135446;ENSG00000136997;ENSG00000142208;ENSG00000146648;ENSG00000168542;ENSG00000171552;ENSG00000175445;ENSG00000185122;ENSG00000187134;ENSG00000196139;ENSG00000197122
GO:0030522	biological process	intracellular receptor signaling pathway	1.28959e-14	2.15876e-13	ENSG00000012504;ENSG00000064012;ENSG00000072310;ENSG00000082175;ENSG00000084676;ENSG00000091831;ENSG00000096717;ENSG00000096968;ENSG00000100906;ENSG00000106546;ENSG00000112033;ENSG00000113580;ENSG00000132170;ENSG00000136869;ENSG00000137193;ENSG00000139687;ENSG00000140009;ENSG00000143257;ENSG00000143799;ENSG00000144852;ENSG00000167034;ENSG00000168610;ENSG00000169083;ENSG00000173039;ENSG00000186350…
GO:0045211	cellular component	postsynaptic membrane	5.52012e-15	2.2667e-13	ENSG00000011677;ENSG00000022355;ENSG00000043591;ENSG00000102468;ENSG00000108576;ENSG00000112038;ENSG00000116329;ENSG00000120251;ENSG00000120903;ENSG00000120907;ENSG00000133019;ENSG00000142319;ENSG00000145863;ENSG00000151834;ENSG00000156113;ENSG00000164418;ENSG00000166736;ENSG00000168539;ENSG00000171862;ENSG00000175344;ENSG00000176884;ENSG00000181072;ENSG00000184160;ENSG00000184845;ENSG00000184984…
GO:0022008	biological process	neurogenesis	1.39976e-14	2.33759e-13	ENSG00000008735;ENSG00000044574;ENSG00000065361;ENSG00000077097;ENSG00000078018;ENSG00000080824;ENSG00000082701;ENSG00000084207;ENSG00000084676;ENSG00000087088;ENSG00000089250;ENSG00000096968;ENSG00000100030;ENSG00000100644;ENSG00000101412;ENSG00000102882;ENSG00000105329;ENSG00000105810;ENSG00000107643;ENSG00000108576;ENSG00000108691;ENSG00000109471;ENSG00000112038;ENSG00000112715;ENSG00000113555…
GO:0051091	biological process	positive regulation of DNA-binding transcription factor activity	1.5141e-14	2.52254e-13	ENSG00000090339;ENSG00000091831;ENSG00000096968;ENSG00000102245;ENSG00000104365;ENSG00000105329;ENSG00000105974;ENSG00000112715;ENSG00000115966;ENSG00000116329;ENSG00000121691;ENSG00000125538;ENSG00000132170;ENSG00000136244;ENSG00000136634;ENSG00000136869;ENSG00000137462;ENSG00000138814;ENSG00000140009;ENSG00000142208;ENSG00000166501;ENSG00000167034;ENSG00000168610;ENSG00000169083;ENSG00000171862…
GO:1903034	biological process	regulation of response to wounding	1.54787e-14	2.57269e-13	ENSG00000057593;ENSG00000104368;ENSG00000105974;ENSG00000106366;ENSG00000112033;ENSG00000113161;ENSG00000116044;ENSG00000117525;ENSG00000118785;ENSG00000122861;ENSG00000124762;ENSG00000136634;ENSG00000136869;ENSG00000138685;ENSG00000140279;ENSG00000150594;ENSG00000152661;ENSG00000154229;ENSG00000164867;ENSG00000171862;ENSG00000178726;ENSG00000183044
GO:0046883	biological process	regulation of hormone secretion	1.61293e-14	2.6745e-13	ENSG00000002330;ENSG00000007171;ENSG00000012504;ENSG00000072310;ENSG00000089685;ENSG00000096968;ENSG00000100644;ENSG00000111537;ENSG00000112033;ENSG00000113161;ENSG00000117394;ENSG00000118260;ENSG00000118785;ENSG00000125538;ENSG00000137869;ENSG00000138814;ENSG00000146648;ENSG00000147571;ENSG00000150594;ENSG00000152661;ENSG00000154229;ENSG00000167034;ENSG00000181092;ENSG00000183044;ENSG00000184160…
GO:0009266	biological process	response to temperature stimulus	1.76471e-14	2.91927e-13	ENSG00000043591;ENSG00000044574;ENSG00000064012;ENSG00000072062;ENSG00000073756;ENSG00000080824;ENSG00000082701;ENSG00000089250;ENSG00000096717;ENSG00000100030;ENSG00000100292;ENSG00000100906;ENSG00000102468;ENSG00000102882;ENSG00000115008;ENSG00000124762;ENSG00000132170;ENSG00000142168;ENSG00000142208;ENSG00000164867;ENSG00000169245;ENSG00000169252;ENSG00000170345;ENSG00000175445;ENSG00000185122…
GO:0007417	biological process	central nervous system development	1.778e-14	2.93432e-13	ENSG00000002330;ENSG00000030110;ENSG00000044574;ENSG00000069535;ENSG00000077097;ENSG00000078018;ENSG00000080824;ENSG00000082701;ENSG00000084207;ENSG00000084676;ENSG00000087088;ENSG00000100030;ENSG00000100644;ENSG00000101412;ENSG00000102882;ENSG00000105329;ENSG00000105810;ENSG00000108576;ENSG00000117394;ENSG00000118260;ENSG00000125378;ENSG00000125538;ENSG00000130164;ENSG00000132170;ENSG00000136244…
GO:0006367	biological process	transcription initiation from RNA polymerase II promoter	1.8902e-14	3.11217e-13	ENSG00000007968;ENSG00000012504;ENSG00000082175;ENSG00000087088;ENSG00000091831;ENSG00000110092;ENSG00000112033;ENSG00000113580;ENSG00000118260;ENSG00000124762;ENSG00000124813;ENSG00000132170;ENSG00000134057;ENSG00000135446;ENSG00000140009;ENSG00000141510;ENSG00000143257;ENSG00000144852;ENSG00000151623;ENSG00000169083;ENSG00000170312;ENSG00000171862;ENSG00000186350;ENSG00000186951
GO:0046879	biological process	hormone secretion	2.12437e-14	3.48953e-13	ENSG00000002330;ENSG00000007171;ENSG00000012504;ENSG00000072310;ENSG00000089685;ENSG00000096968;ENSG00000100644;ENSG00000111537;ENSG00000112033;ENSG00000113161;ENSG00000117394;ENSG00000118260;ENSG00000118785;ENSG00000125538;ENSG00000132155;ENSG00000136244;ENSG00000137869;ENSG00000138814;ENSG00000146648;ENSG00000147571;ENSG00000150594;ENSG00000152661;ENSG00000154229;ENSG00000167034;ENSG00000181092…
GO:0031347	biological process	regulation of defense response	2.13036e-14	3.4912e-13	ENSG00000007171;ENSG00000007908;ENSG00000012504;ENSG00000050628;ENSG00000064012;ENSG00000072062;ENSG00000073756;ENSG00000084207;ENSG00000084674;ENSG00000091831;ENSG00000096968;ENSG00000100906;ENSG00000100985;ENSG00000102882;ENSG00000104365;ENSG00000105851;ENSG00000105974;ENSG00000106366;ENSG00000108344;ENSG00000109471;ENSG00000111537;ENSG00000111679;ENSG00000112033;ENSG00000112062;ENSG00000113520…
GO:1901216	biological process	positive regulation of neuron death	2.31962e-14	3.79249e-13	ENSG00000002330;ENSG00000064012;ENSG00000082701;ENSG00000087088;ENSG00000115966;ENSG00000117560;ENSG00000126767;ENSG00000132906;ENSG00000136869;ENSG00000141510;ENSG00000143384;ENSG00000143799;ENSG00000164305;ENSG00000164418;ENSG00000170345;ENSG00000177606;ENSG00000181019;ENSG00000206439
GO:0001817	biological process	regulation of cytokine production	2.45959e-14	4.012e-13	ENSG00000007171;ENSG00000012504;ENSG00000073756;ENSG00000084207;ENSG00000096968;ENSG00000100292;ENSG00000100644;ENSG00000102245;ENSG00000102882;ENSG00000105329;ENSG00000106211;ENSG00000106366;ENSG00000109471;ENSG00000111537;ENSG00000111679;ENSG00000112062;ENSG00000113520;ENSG00000115008;ENSG00000115415;ENSG00000115966;ENSG00000118260;ENSG00000125347;ENSG00000125538;ENSG00000132693;ENSG00000136244…
GO:0019219	biological process	regulation of nucleobase-containing compound metabolic process	2.48333e-14	4.04132e-13	ENSG00000007171;ENSG00000007968;ENSG00000012504;ENSG00000044574;ENSG00000072310;ENSG00000075426;ENSG00000079102;ENSG00000080824;ENSG00000082175;ENSG00000084676;ENSG00000087088;ENSG00000089250;ENSG00000089685;ENSG00000090339;ENSG00000091831;ENSG00000096717;ENSG00000096968;ENSG00000100030;ENSG00000100084;ENSG00000100292;ENSG00000100644;ENSG00000100906;ENSG00000101412;ENSG00000102245;ENSG00000102468…
GO:0010876	biological process	lipid localization	2.50545e-14	4.06788e-13	ENSG00000005421;ENSG00000007171;ENSG00000012504;ENSG00000057252;ENSG00000084674;ENSG00000084676;ENSG00000096717;ENSG00000100906;ENSG00000103222;ENSG00000105974;ENSG00000112033;ENSG00000118785;ENSG00000125538;ENSG00000130164;ENSG00000132170;ENSG00000132693;ENSG00000136244;ENSG00000137869;ENSG00000138798;ENSG00000138823;ENSG00000140396;ENSG00000142208;ENSG00000147571;ENSG00000167034;ENSG00000167780…
GO:0001816	biological process	cytokine production	2.59641e-14	4.20583e-13	ENSG00000007171;ENSG00000012504;ENSG00000073756;ENSG00000084207;ENSG00000096717;ENSG00000096968;ENSG00000100292;ENSG00000100644;ENSG00000102245;ENSG00000102882;ENSG00000105329;ENSG00000105851;ENSG00000106211;ENSG00000106366;ENSG00000109471;ENSG00000111537;ENSG00000111679;ENSG00000112062;ENSG00000113520;ENSG00000115008;ENSG00000115415;ENSG00000115966;ENSG00000118260;ENSG00000125347;ENSG00000125538…
GO:0006352	biological process	DNA-templated transcription, initiation	2.65572e-14	4.29199e-13	ENSG00000007968;ENSG00000012504;ENSG00000082175;ENSG00000087088;ENSG00000091831;ENSG00000102882;ENSG00000110092;ENSG00000112033;ENSG00000113580;ENSG00000118260;ENSG00000124762;ENSG00000124813;ENSG00000132170;ENSG00000134057;ENSG00000135446;ENSG00000136997;ENSG00000140009;ENSG00000141510;ENSG00000143257;ENSG00000144852;ENSG00000151623;ENSG00000169083;ENSG00000170312;ENSG00000171862;ENSG00000177606…
GO:0008134	molecular function	transcription factor binding	5.78661e-15	4.46395e-13	ENSG00000007968;ENSG00000012504;ENSG00000082701;ENSG00000084676;ENSG00000091831;ENSG00000096717;ENSG00000100030;ENSG00000100644;ENSG00000100906;ENSG00000101412;ENSG00000106546;ENSG00000110092;ENSG00000112033;ENSG00000112062;ENSG00000115415;ENSG00000115966;ENSG00000116044;ENSG00000118260;ENSG00000124813;ENSG00000126767;ENSG00000132170;ENSG00000136997;ENSG00000137193;ENSG00000139687;ENSG00000140396…
GO:0034762	biological process	regulation of transmembrane transport	2.90427e-14	4.68288e-13	ENSG00000008735;ENSG00000055118;ENSG00000072062;ENSG00000087088;ENSG00000089250;ENSG00000100985;ENSG00000104267;ENSG00000105329;ENSG00000105851;ENSG00000105974;ENSG00000111679;ENSG00000112038;ENSG00000112062;ENSG00000116044;ENSG00000117394;ENSG00000120251;ENSG00000125538;ENSG00000136997;ENSG00000142208;ENSG00000147571;ENSG00000150594;ENSG00000152661;ENSG00000156113;ENSG00000159399;ENSG00000166501…
GO:0043406	biological process	positive regulation of MAP kinase activity	3.5443e-14	5.70177e-13	ENSG00000096968;ENSG00000100030;ENSG00000102245;ENSG00000102468;ENSG00000102882;ENSG00000105329;ENSG00000105851;ENSG00000109339;ENSG00000112062;ENSG00000112715;ENSG00000125378;ENSG00000125538;ENSG00000132155;ENSG00000136869;ENSG00000138685;ENSG00000138798;ENSG00000141736;ENSG00000142168;ENSG00000146648;ENSG00000150594;ENSG00000170312;ENSG00000171105;ENSG00000175344;ENSG00000196396;ENSG00000197122…
GO:0051130	biological process	positive regulation of cellular component organization	3.57149e-14	5.73236e-13	ENSG00000002330;ENSG00000007908;ENSG00000030110;ENSG00000044574;ENSG00000064012;ENSG00000072310;ENSG00000080824;ENSG00000082701;ENSG00000087088;ENSG00000089250;ENSG00000090339;ENSG00000091831;ENSG00000096717;ENSG00000100030;ENSG00000100644;ENSG00000100985;ENSG00000101412;ENSG00000102882;ENSG00000105329;ENSG00000105974;ENSG00000106366;ENSG00000107643;ENSG00000108691;ENSG00000109471;ENSG00000111537…
GO:0042542	biological process	response to hydrogen peroxide	3.60342e-14	5.75726e-13	ENSG00000002330;ENSG00000030110;ENSG00000096717;ENSG00000100292;ENSG00000108821;ENSG00000115415;ENSG00000116044;ENSG00000121691;ENSG00000136244;ENSG00000136634;ENSG00000138061;ENSG00000142168;ENSG00000164305;ENSG00000170312;ENSG00000171791;ENSG00000173039;ENSG00000177606;ENSG00000181019;ENSG00000185122;ENSG00000197122
GO:0061041	biological process	regulation of wound healing	3.60342e-14	5.75726e-13	ENSG00000057593;ENSG00000104368;ENSG00000105974;ENSG00000106366;ENSG00000112033;ENSG00000113161;ENSG00000116044;ENSG00000117525;ENSG00000122861;ENSG00000124762;ENSG00000136869;ENSG00000138685;ENSG00000140279;ENSG00000150594;ENSG00000152661;ENSG00000154229;ENSG00000164867;ENSG00000171862;ENSG00000178726;ENSG00000183044
GO:0071840	biological process	cellular component organization or biogenesis	3.71966e-14	5.92947e-13	ENSG00000002330;ENSG00000005381;ENSG00000007171;ENSG00000007908;ENSG00000008735;ENSG00000012504;ENSG00000014257;ENSG00000022355;ENSG00000030110;ENSG00000044574;ENSG00000057252;ENSG00000064012;ENSG00000068028;ENSG00000072062;ENSG00000072310;ENSG00000077097;ENSG00000078018;ENSG00000080824;ENSG00000082701;ENSG00000084674;ENSG00000084676;ENSG00000087085;ENSG00000087088;ENSG00000087245;ENSG00000089250…
GO:2000112	biological process	regulation of cellular macromolecule biosynthetic process	3.91671e-14	6.2164e-13	ENSG00000007968;ENSG00000012504;ENSG00000044574;ENSG00000057252;ENSG00000072310;ENSG00000075426;ENSG00000079102;ENSG00000080824;ENSG00000082175;ENSG00000082701;ENSG00000084676;ENSG00000089250;ENSG00000089685;ENSG00000090339;ENSG00000091831;ENSG00000096717;ENSG00000096968;ENSG00000100030;ENSG00000100084;ENSG00000100292;ENSG00000100644;ENSG00000100906;ENSG00000101412;ENSG00000102245;ENSG00000102882…
GO:0030003	biological process	cellular cation homeostasis	3.91738e-14	6.2164e-13	ENSG00000030110;ENSG00000050628;ENSG00000072062;ENSG00000087088;ENSG00000089250;ENSG00000091831;ENSG00000096968;ENSG00000100030;ENSG00000100292;ENSG00000100644;ENSG00000102468;ENSG00000102882;ENSG00000104267;ENSG00000105329;ENSG00000105851;ENSG00000105974;ENSG00000109471;ENSG00000110955;ENSG00000111679;ENSG00000117560;ENSG00000118777;ENSG00000120053;ENSG00000120907;ENSG00000125148;ENSG00000136997…
GO:0043281	biological process	regulation of cysteine-type endopeptidase activity involved in apoptotic process	4.56475e-14	7.22735e-13	ENSG00000002330;ENSG00000030110;ENSG00000064012;ENSG00000073756;ENSG00000087088;ENSG00000096717;ENSG00000096968;ENSG00000100985;ENSG00000112715;ENSG00000117525;ENSG00000117560;ENSG00000127948;ENSG00000132155;ENSG00000132170;ENSG00000132906;ENSG00000136997;ENSG00000137752;ENSG00000142208;ENSG00000147889;ENSG00000158125;ENSG00000167034;ENSG00000185122;ENSG00000197122;ENSG00000206439
GO:0019438	biological process	aromatic compound biosynthetic process	4.63573e-14	7.32319e-13	ENSG00000007171;ENSG00000007968;ENSG00000012504;ENSG00000044574;ENSG00000072310;ENSG00000073756;ENSG00000075426;ENSG00000079102;ENSG00000080824;ENSG00000082175;ENSG00000084676;ENSG00000087088;ENSG00000089250;ENSG00000089685;ENSG00000090339;ENSG00000091831;ENSG00000096717;ENSG00000096968;ENSG00000100030;ENSG00000100084;ENSG00000100292;ENSG00000100644;ENSG00000100906;ENSG00000101412;ENSG00000102245…
GO:0009914	biological process	hormone transport	4.75833e-14	7.49998e-13	ENSG00000002330;ENSG00000007171;ENSG00000012504;ENSG00000072310;ENSG00000089685;ENSG00000096968;ENSG00000100644;ENSG00000111537;ENSG00000112033;ENSG00000113161;ENSG00000117394;ENSG00000118260;ENSG00000118785;ENSG00000125538;ENSG00000132155;ENSG00000136244;ENSG00000137869;ENSG00000138814;ENSG00000146648;ENSG00000147571;ENSG00000150594;ENSG00000152661;ENSG00000154229;ENSG00000167034;ENSG00000181092…
GO:0005737	cellular component	cytoplasm	2.06307e-14	7.97315e-13	ENSG00000002330;ENSG00000005381;ENSG00000007171;ENSG00000007908;ENSG00000008735;ENSG00000012779;ENSG00000014257;ENSG00000022355;ENSG00000030110;ENSG00000043591;ENSG00000044574;ENSG00000055118;ENSG00000057252;ENSG00000057593;ENSG00000064012;ENSG00000068028;ENSG00000068976;ENSG00000069535;ENSG00000072062;ENSG00000072310;ENSG00000073756;ENSG00000077097;ENSG00000078018;ENSG00000080824;ENSG00000082175…
GO:0006816	biological process	calcium ion transport	5.66305e-14	8.89872e-13	ENSG00000030110;ENSG00000072062;ENSG00000073756;ENSG00000087088;ENSG00000089250;ENSG00000090339;ENSG00000102468;ENSG00000105329;ENSG00000105851;ENSG00000105974;ENSG00000108691;ENSG00000111679;ENSG00000112038;ENSG00000116329;ENSG00000117560;ENSG00000120907;ENSG00000138685;ENSG00000138798;ENSG00000138814;ENSG00000147571;ENSG00000150594;ENSG00000152661;ENSG00000164867;ENSG00000166501;ENSG00000169245…
GO:0051100	biological process	negative regulation of binding	5.67112e-14	8.89872e-13	ENSG00000044574;ENSG00000078018;ENSG00000082701;ENSG00000087088;ENSG00000096968;ENSG00000100197;ENSG00000100292;ENSG00000100906;ENSG00000101412;ENSG00000102882;ENSG00000105974;ENSG00000107643;ENSG00000124107;ENSG00000136634;ENSG00000138814;ENSG00000142208;ENSG00000167034;ENSG00000169252;ENSG00000177606;ENSG00000181092;ENSG00000186951
GO:0006351	biological process	transcription, DNA-templated	5.73598e-14	8.98039e-13	ENSG00000007968;ENSG00000012504;ENSG00000044574;ENSG00000072310;ENSG00000075426;ENSG00000079102;ENSG00000082175;ENSG00000084676;ENSG00000087088;ENSG00000089250;ENSG00000089685;ENSG00000090339;ENSG00000091831;ENSG00000096717;ENSG00000096968;ENSG00000100030;ENSG00000100084;ENSG00000100292;ENSG00000100644;ENSG00000100906;ENSG00000101412;ENSG00000102245;ENSG00000102882;ENSG00000104365;ENSG00000105329…
GO:0001659	biological process	temperature homeostasis	5.99076e-14	9.3584e-13	ENSG00000043591;ENSG00000050628;ENSG00000073756;ENSG00000087085;ENSG00000096968;ENSG00000102468;ENSG00000105974;ENSG00000112715;ENSG00000113520;ENSG00000115008;ENSG00000125538;ENSG00000136869;ENSG00000139687;ENSG00000152661;ENSG00000168610;ENSG00000169252;ENSG00000181092;ENSG00000183044;ENSG00000184845;ENSG00000185122;ENSG00000196689;ENSG00000206439
GO:0055080	biological process	cation homeostasis	6.252e-14	9.74479e-13	ENSG00000030110;ENSG00000050628;ENSG00000055118;ENSG00000072062;ENSG00000087088;ENSG00000089250;ENSG00000091831;ENSG00000096968;ENSG00000100030;ENSG00000100292;ENSG00000100644;ENSG00000102468;ENSG00000102882;ENSG00000104267;ENSG00000105329;ENSG00000105851;ENSG00000105974;ENSG00000109471;ENSG00000110955;ENSG00000111679;ENSG00000117560;ENSG00000118777;ENSG00000120053;ENSG00000120907;ENSG00000125148…
GO:0098805	cellular component	whole membrane	2.74673e-14	1.00255e-12	ENSG00000002330;ENSG00000007908;ENSG00000014257;ENSG00000030110;ENSG00000064012;ENSG00000069535;ENSG00000072062;ENSG00000072310;ENSG00000073756;ENSG00000082175;ENSG00000084674;ENSG00000087088;ENSG00000089250;ENSG00000090339;ENSG00000096968;ENSG00000100030;ENSG00000100292;ENSG00000102468;ENSG00000102882;ENSG00000103222;ENSG00000103546;ENSG00000104365;ENSG00000105974;ENSG00000108576;ENSG00000112038…
GO:0071453	biological process	cellular response to oxygen levels	7.07187e-14	1.09982e-12	ENSG00000002330;ENSG00000073756;ENSG00000090339;ENSG00000096717;ENSG00000100292;ENSG00000100644;ENSG00000101412;ENSG00000105974;ENSG00000108344;ENSG00000112033;ENSG00000112715;ENSG00000116044;ENSG00000116329;ENSG00000132170;ENSG00000134057;ENSG00000136997;ENSG00000141279;ENSG00000141510;ENSG00000142208;ENSG00000145386;ENSG00000167034;ENSG00000171791;ENSG00000171862;ENSG00000181856;ENSG00000197122
GO:0006873	biological process	cellular ion homeostasis	7.56983e-14	1.17466e-12	ENSG00000030110;ENSG00000050628;ENSG00000072062;ENSG00000087088;ENSG00000089250;ENSG00000091831;ENSG00000096968;ENSG00000100030;ENSG00000100292;ENSG00000100644;ENSG00000102468;ENSG00000102882;ENSG00000104267;ENSG00000105329;ENSG00000105851;ENSG00000105974;ENSG00000109471;ENSG00000110955;ENSG00000111679;ENSG00000117560;ENSG00000118777;ENSG00000120053;ENSG00000120907;ENSG00000125148;ENSG00000136997…
GO:0045202	cellular component	synapse	3.41104e-14	1.1795e-12	ENSG00000008735;ENSG00000011677;ENSG00000022355;ENSG00000043591;ENSG00000072062;ENSG00000078018;ENSG00000082701;ENSG00000087085;ENSG00000089250;ENSG00000096968;ENSG00000100030;ENSG00000102468;ENSG00000103546;ENSG00000104368;ENSG00000108576;ENSG00000109339;ENSG00000112038;ENSG00000112062;ENSG00000116329;ENSG00000120053;ENSG00000120251;ENSG00000120903;ENSG00000120907;ENSG00000126583;ENSG00000126767…
GO:0044421	cellular component	extracellular region part	3.63432e-14	1.19387e-12	ENSG00000005381;ENSG00000005421;ENSG00000007908;ENSG00000012779;ENSG00000014257;ENSG00000044574;ENSG00000057593;ENSG00000065361;ENSG00000068976;ENSG00000072062;ENSG00000080824;ENSG00000081041;ENSG00000084207;ENSG00000084674;ENSG00000085662;ENSG00000087085;ENSG00000087088;ENSG00000087245;ENSG00000090339;ENSG00000090382;ENSG00000095303;ENSG00000099937;ENSG00000100084;ENSG00000100292;ENSG00000100591…
GO:0010742	biological process	macrophage derived foam cell differentiation	8.00891e-14	1.23732e-12	ENSG00000057252;ENSG00000084674;ENSG00000100906;ENSG00000105329;ENSG00000115415;ENSG00000132170;ENSG00000132693;ENSG00000164400;ENSG00000167780;ENSG00000175445;ENSG00000181092;ENSG00000186951
GO:0090077	biological process	foam cell differentiation	8.00891e-14	1.23732e-12	ENSG00000057252;ENSG00000084674;ENSG00000100906;ENSG00000105329;ENSG00000115415;ENSG00000132170;ENSG00000132693;ENSG00000164400;ENSG00000167780;ENSG00000175445;ENSG00000181092;ENSG00000186951
GO:0051186	biological process	cofactor metabolic process	8.06131e-14	1.24268e-12	ENSG00000005381;ENSG00000069535;ENSG00000073756;ENSG00000080824;ENSG00000084207;ENSG00000085662;ENSG00000100292;ENSG00000100644;ENSG00000102468;ENSG00000103222;ENSG00000104687;ENSG00000111669;ENSG00000113161;ENSG00000116044;ENSG00000117394;ENSG00000120053;ENSG00000121691;ENSG00000134184;ENSG00000136997;ENSG00000140279;ENSG00000140465;ENSG00000140505;ENSG00000141510;ENSG00000142168;ENSG00000142208…
GO:0006355	biological process	regulation of transcription, DNA-templated	8.14071e-14	1.25217e-12	ENSG00000007968;ENSG00000012504;ENSG00000044574;ENSG00000072310;ENSG00000075426;ENSG00000079102;ENSG00000082175;ENSG00000084676;ENSG00000089250;ENSG00000089685;ENSG00000090339;ENSG00000091831;ENSG00000096717;ENSG00000096968;ENSG00000100030;ENSG00000100084;ENSG00000100292;ENSG00000100644;ENSG00000100906;ENSG00000101412;ENSG00000102245;ENSG00000102882;ENSG00000104365;ENSG00000105329;ENSG00000105810…
GO:0034654	biological process	nucleobase-containing compound biosynthetic process	8.26013e-14	1.26776e-12	ENSG00000007171;ENSG00000007968;ENSG00000012504;ENSG00000044574;ENSG00000072310;ENSG00000073756;ENSG00000075426;ENSG00000079102;ENSG00000080824;ENSG00000082175;ENSG00000084676;ENSG00000087088;ENSG00000089250;ENSG00000089685;ENSG00000090339;ENSG00000091831;ENSG00000096717;ENSG00000096968;ENSG00000100030;ENSG00000100084;ENSG00000100292;ENSG00000100644;ENSG00000100906;ENSG00000101412;ENSG00000102245…
GO:0005515	molecular function	protein binding	1.81934e-14	1.30993e-12	ENSG00000002330;ENSG00000005421;ENSG00000007171;ENSG00000007908;ENSG00000007968;ENSG00000008735;ENSG00000011677;ENSG00000012504;ENSG00000012779;ENSG00000014257;ENSG00000030110;ENSG00000043591;ENSG00000044574;ENSG00000055118;ENSG00000057252;ENSG00000057593;ENSG00000064012;ENSG00000065361;ENSG00000068028;ENSG00000068976;ENSG00000069535;ENSG00000072062;ENSG00000072310;ENSG00000073756;ENSG00000075426…
GO:0051336	biological process	regulation of hydrolase activity	8.69591e-14	1.33173e-12	ENSG00000002330;ENSG00000007908;ENSG00000030110;ENSG00000043591;ENSG00000064012;ENSG00000073756;ENSG00000078018;ENSG00000082701;ENSG00000087088;ENSG00000089250;ENSG00000089685;ENSG00000090339;ENSG00000091831;ENSG00000096717;ENSG00000096968;ENSG00000099937;ENSG00000100591;ENSG00000100985;ENSG00000102468;ENSG00000102882;ENSG00000104365;ENSG00000105974;ENSG00000106333;ENSG00000106366;ENSG00000107643…
GO:0032102	biological process	negative regulation of response to external stimulus	8.74536e-14	1.33638e-12	ENSG00000012504;ENSG00000084207;ENSG00000104368;ENSG00000106366;ENSG00000108691;ENSG00000109471;ENSG00000112033;ENSG00000113161;ENSG00000113520;ENSG00000118785;ENSG00000122861;ENSG00000124762;ENSG00000130164;ENSG00000132170;ENSG00000136634;ENSG00000137869;ENSG00000138685;ENSG00000139687;ENSG00000142168;ENSG00000142319;ENSG00000152661;ENSG00000164867;ENSG00000171862;ENSG00000176884;ENSG00000178726…
GO:0048699	biological process	generation of neurons	8.80715e-14	1.34116e-12	ENSG00000008735;ENSG00000044574;ENSG00000077097;ENSG00000078018;ENSG00000080824;ENSG00000082701;ENSG00000084676;ENSG00000087088;ENSG00000089250;ENSG00000096968;ENSG00000100030;ENSG00000100644;ENSG00000101412;ENSG00000102882;ENSG00000105329;ENSG00000105810;ENSG00000107643;ENSG00000108576;ENSG00000109471;ENSG00000112038;ENSG00000112715;ENSG00000113555;ENSG00000114200;ENSG00000116044;ENSG00000118260…
GO:1901215	biological process	negative regulation of neuron death	8.81488e-14	1.34116e-12	ENSG00000065361;ENSG00000082701;ENSG00000087088;ENSG00000089685;ENSG00000096717;ENSG00000096968;ENSG00000100292;ENSG00000100644;ENSG00000108691;ENSG00000118260;ENSG00000126583;ENSG00000136634;ENSG00000142168;ENSG00000142208;ENSG00000145715;ENSG00000164418;ENSG00000168610;ENSG00000171552;ENSG00000171791;ENSG00000176884;ENSG00000177606;ENSG00000185122;ENSG00000186297;ENSG00000186951
GO:0052547	biological process	regulation of peptidase activity	9.04102e-14	1.37259e-12	ENSG00000002330;ENSG00000030110;ENSG00000064012;ENSG00000073756;ENSG00000087088;ENSG00000089685;ENSG00000096717;ENSG00000096968;ENSG00000099937;ENSG00000100985;ENSG00000102882;ENSG00000105974;ENSG00000106333;ENSG00000106366;ENSG00000112062;ENSG00000112715;ENSG00000117525;ENSG00000117560;ENSG00000124107;ENSG00000127948;ENSG00000132155;ENSG00000132170;ENSG00000132906;ENSG00000136997;ENSG00000137752…
GO:0043269	biological process	regulation of ion transport	9.09262e-14	1.37744e-12	ENSG00000008735;ENSG00000030110;ENSG00000055118;ENSG00000069535;ENSG00000072062;ENSG00000073756;ENSG00000087088;ENSG00000089250;ENSG00000090339;ENSG00000100985;ENSG00000102468;ENSG00000104267;ENSG00000105329;ENSG00000105851;ENSG00000105974;ENSG00000108576;ENSG00000108691;ENSG00000111679;ENSG00000112038;ENSG00000116329;ENSG00000120251;ENSG00000125538;ENSG00000138798;ENSG00000142208;ENSG00000147571…
GO:0010952	biological process	positive regulation of peptidase activity	9.40287e-14	1.42137e-12	ENSG00000002330;ENSG00000030110;ENSG00000064012;ENSG00000087088;ENSG00000096717;ENSG00000096968;ENSG00000102882;ENSG00000105974;ENSG00000106333;ENSG00000112062;ENSG00000117525;ENSG00000117560;ENSG00000132170;ENSG00000132906;ENSG00000136997;ENSG00000137752;ENSG00000147889;ENSG00000158125;ENSG00000167034;ENSG00000168610;ENSG00000176884;ENSG00000185122;ENSG00000206439
GO:0061614	biological process	pri-miRNA transcription by RNA polymerase II	1.00742e-13	1.51958e-12	ENSG00000100644;ENSG00000105329;ENSG00000112033;ENSG00000113580;ENSG00000125378;ENSG00000132170;ENSG00000136634;ENSG00000141510;ENSG00000168610;ENSG00000170345;ENSG00000173039;ENSG00000177606;ENSG00000186951
GO:0018130	biological process	heterocycle biosynthetic process	1.0227e-13	1.53932e-12	ENSG00000007171;ENSG00000007968;ENSG00000012504;ENSG00000044574;ENSG00000072310;ENSG00000073756;ENSG00000075426;ENSG00000079102;ENSG00000080824;ENSG00000082175;ENSG00000084676;ENSG00000087088;ENSG00000089250;ENSG00000089685;ENSG00000090339;ENSG00000091831;ENSG00000096717;ENSG00000096968;ENSG00000100030;ENSG00000100084;ENSG00000100292;ENSG00000100644;ENSG00000100906;ENSG00000101412;ENSG00000102245…
GO:0009887	biological process	animal organ morphogenesis	1.04028e-13	1.56242e-12	ENSG00000030110;ENSG00000082175;ENSG00000087088;ENSG00000087245;ENSG00000091831;ENSG00000100030;ENSG00000100644;ENSG00000102882;ENSG00000104267;ENSG00000105329;ENSG00000105974;ENSG00000106366;ENSG00000108344;ENSG00000108576;ENSG00000108691;ENSG00000108821;ENSG00000112062;ENSG00000112715;ENSG00000115415;ENSG00000115966;ENSG00000117560;ENSG00000124813;ENSG00000125378;ENSG00000127948;ENSG00000136997…
GO:0010468	biological process	regulation of gene expression	1.04532e-13	1.56663e-12	ENSG00000007171;ENSG00000007968;ENSG00000012504;ENSG00000030110;ENSG00000044574;ENSG00000065361;ENSG00000072062;ENSG00000072310;ENSG00000075426;ENSG00000079102;ENSG00000082175;ENSG00000082701;ENSG00000084674;ENSG00000084676;ENSG00000089250;ENSG00000089685;ENSG00000090339;ENSG00000091831;ENSG00000096717;ENSG00000096968;ENSG00000100030;ENSG00000100084;ENSG00000100292;ENSG00000100644;ENSG00000100906…
GO:2000116	biological process	regulation of cysteine-type endopeptidase activity	1.09115e-13	1.63183e-12	ENSG00000002330;ENSG00000030110;ENSG00000064012;ENSG00000073756;ENSG00000087088;ENSG00000096717;ENSG00000096968;ENSG00000100985;ENSG00000112715;ENSG00000117525;ENSG00000117560;ENSG00000127948;ENSG00000132155;ENSG00000132170;ENSG00000132906;ENSG00000136997;ENSG00000137752;ENSG00000142208;ENSG00000147889;ENSG00000158125;ENSG00000167034;ENSG00000176884;ENSG00000185122;ENSG00000197122;ENSG00000206439
GO:0098771	biological process	inorganic ion homeostasis	1.10321e-13	1.64637e-12	ENSG00000030110;ENSG00000050628;ENSG00000055118;ENSG00000072062;ENSG00000087088;ENSG00000089250;ENSG00000091831;ENSG00000096968;ENSG00000100030;ENSG00000100292;ENSG00000100644;ENSG00000102468;ENSG00000102882;ENSG00000104267;ENSG00000105329;ENSG00000105851;ENSG00000105974;ENSG00000109471;ENSG00000110955;ENSG00000111679;ENSG00000117560;ENSG00000118777;ENSG00000120053;ENSG00000120907;ENSG00000125148…
GO:0038034	biological process	signal transduction in absence of ligand	1.19121e-13	1.77017e-12	ENSG00000002330;ENSG00000030110;ENSG00000065361;ENSG00000082701;ENSG00000087088;ENSG00000109471;ENSG00000115008;ENSG00000125538;ENSG00000132906;ENSG00000142208;ENSG00000143384;ENSG00000164305;ENSG00000164400;ENSG00000171552;ENSG00000171791;ENSG00000206439
GO:0097192	biological process	extrinsic apoptotic signaling pathway in absence of ligand	1.19121e-13	1.77017e-12	ENSG00000002330;ENSG00000030110;ENSG00000065361;ENSG00000082701;ENSG00000087088;ENSG00000109471;ENSG00000115008;ENSG00000125538;ENSG00000132906;ENSG00000142208;ENSG00000143384;ENSG00000164305;ENSG00000164400;ENSG00000171552;ENSG00000171791;ENSG00000206439
GO:0097659	biological process	nucleic acid-templated transcription	1.22993e-13	1.82383e-12	ENSG00000007968;ENSG00000012504;ENSG00000044574;ENSG00000072310;ENSG00000075426;ENSG00000079102;ENSG00000082175;ENSG00000084676;ENSG00000087088;ENSG00000089250;ENSG00000089685;ENSG00000090339;ENSG00000091831;ENSG00000096717;ENSG00000096968;ENSG00000100030;ENSG00000100084;ENSG00000100292;ENSG00000100644;ENSG00000100906;ENSG00000101412;ENSG00000102245;ENSG00000102882;ENSG00000104365;ENSG00000105329…
GO:0033555	biological process	multicellular organismal response to stress	1.3054e-13	1.93166e-12	ENSG00000008735;ENSG00000043591;ENSG00000089250;ENSG00000103546;ENSG00000126583;ENSG00000138814;ENSG00000147571;ENSG00000152661;ENSG00000164418;ENSG00000171791;ENSG00000171862;ENSG00000184845;ENSG00000186297;ENSG00000196689;ENSG00000197635
GO:1903532	biological process	positive regulation of secretion by cell	1.42658e-13	2.10653e-12	ENSG00000002330;ENSG00000012504;ENSG00000087085;ENSG00000096968;ENSG00000100644;ENSG00000102882;ENSG00000105329;ENSG00000108576;ENSG00000109471;ENSG00000111537;ENSG00000112033;ENSG00000112062;ENSG00000115008;ENSG00000118260;ENSG00000118785;ENSG00000125538;ENSG00000136244;ENSG00000136634;ENSG00000136869;ENSG00000137462;ENSG00000137752;ENSG00000137869;ENSG00000146648;ENSG00000147571;ENSG00000152661…
GO:0051047	biological process	positive regulation of secretion	1.53042e-13	2.25512e-12	ENSG00000002330;ENSG00000012504;ENSG00000087085;ENSG00000096968;ENSG00000100644;ENSG00000102882;ENSG00000105329;ENSG00000108576;ENSG00000109471;ENSG00000111537;ENSG00000112033;ENSG00000112062;ENSG00000115008;ENSG00000118260;ENSG00000118785;ENSG00000125538;ENSG00000136244;ENSG00000136634;ENSG00000136869;ENSG00000137462;ENSG00000137752;ENSG00000137869;ENSG00000146648;ENSG00000147571;ENSG00000152661…
GO:0050730	biological process	regulation of peptidyl-tyrosine phosphorylation	1.66728e-13	2.45164e-12	ENSG00000065361;ENSG00000090339;ENSG00000096968;ENSG00000102468;ENSG00000105329;ENSG00000105974;ENSG00000109471;ENSG00000111537;ENSG00000111679;ENSG00000112715;ENSG00000113520;ENSG00000120907;ENSG00000136244;ENSG00000138798;ENSG00000141510;ENSG00000146648;ENSG00000150594;ENSG00000164400;ENSG00000167244;ENSG00000168610;ENSG00000181092;ENSG00000185122;ENSG00000196396;ENSG00000197122;ENSG00000206439
GO:0099055	cellular component	integral component of postsynaptic membrane	8.09338e-14	2.53207e-12	ENSG00000011677;ENSG00000022355;ENSG00000043591;ENSG00000102468;ENSG00000108576;ENSG00000112038;ENSG00000116329;ENSG00000120907;ENSG00000133019;ENSG00000142319;ENSG00000151834;ENSG00000166736;ENSG00000168539;ENSG00000176884;ENSG00000181072;ENSG00000184160;ENSG00000184845;ENSG00000186297
GO:0032774	biological process	RNA biosynthetic process	1.85307e-13	2.71913e-12	ENSG00000007968;ENSG00000012504;ENSG00000044574;ENSG00000072310;ENSG00000075426;ENSG00000079102;ENSG00000082175;ENSG00000084676;ENSG00000087088;ENSG00000089250;ENSG00000089685;ENSG00000090339;ENSG00000091831;ENSG00000096717;ENSG00000096968;ENSG00000100030;ENSG00000100084;ENSG00000100292;ENSG00000100644;ENSG00000100906;ENSG00000101412;ENSG00000102245;ENSG00000102882;ENSG00000104365;ENSG00000105329…
GO:0043167	molecular function	ion binding	4.03899e-14	2.72632e-12	ENSG00000002330;ENSG00000005381;ENSG00000005421;ENSG00000007171;ENSG00000007908;ENSG00000012504;ENSG00000012779;ENSG00000030110;ENSG00000044574;ENSG00000057252;ENSG00000057593;ENSG00000065361;ENSG00000068028;ENSG00000068976;ENSG00000069535;ENSG00000072062;ENSG00000073756;ENSG00000077097;ENSG00000079102;ENSG00000080824;ENSG00000082175;ENSG00000082701;ENSG00000084207;ENSG00000084674;ENSG00000087085…
GO:0042063	biological process	gliogenesis	1.87391e-13	2.74397e-12	ENSG00000065361;ENSG00000084207;ENSG00000100030;ENSG00000101412;ENSG00000102882;ENSG00000105329;ENSG00000105810;ENSG00000108691;ENSG00000118260;ENSG00000125538;ENSG00000130164;ENSG00000132170;ENSG00000136244;ENSG00000136869;ENSG00000136997;ENSG00000137462;ENSG00000141736;ENSG00000142168;ENSG00000142208;ENSG00000146648;ENSG00000168610;ENSG00000170312;ENSG00000171862;ENSG00000172020;ENSG00000173039…
GO:0045787	biological process	positive regulation of cell cycle	1.95811e-13	2.86129e-12	ENSG00000072062;ENSG00000087088;ENSG00000101412;ENSG00000105329;ENSG00000108576;ENSG00000110092;ENSG00000115008;ENSG00000118971;ENSG00000123374;ENSG00000124762;ENSG00000125538;ENSG00000134057;ENSG00000135446;ENSG00000136634;ENSG00000136997;ENSG00000138798;ENSG00000139687;ENSG00000140465;ENSG00000141510;ENSG00000142208;ENSG00000145386;ENSG00000146648;ENSG00000149554;ENSG00000154229;ENSG00000167034…
GO:0006366	biological process	transcription by RNA polymerase II	1.97538e-13	2.88053e-12	ENSG00000007968;ENSG00000012504;ENSG00000044574;ENSG00000072310;ENSG00000075426;ENSG00000082175;ENSG00000084676;ENSG00000087088;ENSG00000089250;ENSG00000091831;ENSG00000096717;ENSG00000100084;ENSG00000100292;ENSG00000100644;ENSG00000100906;ENSG00000101412;ENSG00000102882;ENSG00000104365;ENSG00000105329;ENSG00000105810;ENSG00000105974;ENSG00000106366;ENSG00000106546;ENSG00000108344;ENSG00000109339…
GO:0031329	biological process	regulation of cellular catabolic process	2.00957e-13	2.9243e-12	ENSG00000002330;ENSG00000072062;ENSG00000072310;ENSG00000080824;ENSG00000082701;ENSG00000087088;ENSG00000096717;ENSG00000100292;ENSG00000100644;ENSG00000101412;ENSG00000102468;ENSG00000102882;ENSG00000105851;ENSG00000105974;ENSG00000106211;ENSG00000107643;ENSG00000108344;ENSG00000111537;ENSG00000112062;ENSG00000113520;ENSG00000116044;ENSG00000120907;ENSG00000125538;ENSG00000126583;ENSG00000128052…
GO:0009416	biological process	response to light stimulus	2.01843e-13	2.93111e-12	ENSG00000030110;ENSG00000073756;ENSG00000087088;ENSG00000096717;ENSG00000100644;ENSG00000107643;ENSG00000109339;ENSG00000110092;ENSG00000113161;ENSG00000118260;ENSG00000121691;ENSG00000124762;ENSG00000126767;ENSG00000132906;ENSG00000136997;ENSG00000141510;ENSG00000142208;ENSG00000143799;ENSG00000146648;ENSG00000149554;ENSG00000163207;ENSG00000164305;ENSG00000170345;ENSG00000171791;ENSG00000173039…
GO:0002684	biological process	positive regulation of immune system process	2.16579e-13	3.1386e-12	ENSG00000002330;ENSG00000012504;ENSG00000057593;ENSG00000064012;ENSG00000072062;ENSG00000080824;ENSG00000084674;ENSG00000087088;ENSG00000090339;ENSG00000091831;ENSG00000096717;ENSG00000100030;ENSG00000100292;ENSG00000100644;ENSG00000100906;ENSG00000102245;ENSG00000102882;ENSG00000104267;ENSG00000104365;ENSG00000105329;ENSG00000105974;ENSG00000106366;ENSG00000108344;ENSG00000108691;ENSG00000109471…
GO:1903506	biological process	regulation of nucleic acid-templated transcription	2.29625e-13	3.3208e-12	ENSG00000007968;ENSG00000012504;ENSG00000044574;ENSG00000072310;ENSG00000075426;ENSG00000079102;ENSG00000082175;ENSG00000084676;ENSG00000089250;ENSG00000089685;ENSG00000090339;ENSG00000091831;ENSG00000096717;ENSG00000096968;ENSG00000100030;ENSG00000100084;ENSG00000100292;ENSG00000100644;ENSG00000100906;ENSG00000101412;ENSG00000102245;ENSG00000102882;ENSG00000104365;ENSG00000105329;ENSG00000105810…
GO:0044283	biological process	small molecule biosynthetic process	2.31103e-13	3.33529e-12	ENSG00000005381;ENSG00000012504;ENSG00000012779;ENSG00000072310;ENSG00000073756;ENSG00000084674;ENSG00000085662;ENSG00000095303;ENSG00000096717;ENSG00000100197;ENSG00000100644;ENSG00000102468;ENSG00000105329;ENSG00000111144;ENSG00000111537;ENSG00000111669;ENSG00000113161;ENSG00000120053;ENSG00000125538;ENSG00000127948;ENSG00000130649;ENSG00000135423;ENSG00000136997;ENSG00000137869;ENSG00000138685…
GO:0050731	biological process	positive regulation of peptidyl-tyrosine phosphorylation	2.32782e-13	3.35264e-12	ENSG00000065361;ENSG00000090339;ENSG00000096968;ENSG00000102468;ENSG00000105329;ENSG00000109471;ENSG00000111537;ENSG00000112715;ENSG00000113520;ENSG00000120907;ENSG00000136244;ENSG00000138798;ENSG00000141510;ENSG00000150594;ENSG00000164400;ENSG00000167244;ENSG00000168610;ENSG00000181092;ENSG00000185122;ENSG00000196396;ENSG00000197122;ENSG00000206439
GO:0031974	cellular component	membrane-enclosed lumen	1.27601e-13	3.49307e-12	ENSG00000005381;ENSG00000007171;ENSG00000007968;ENSG00000012504;ENSG00000012779;ENSG00000044574;ENSG00000057593;ENSG00000064012;ENSG00000072062;ENSG00000072310;ENSG00000073756;ENSG00000075426;ENSG00000077097;ENSG00000078018;ENSG00000079102;ENSG00000080824;ENSG00000082175;ENSG00000082701;ENSG00000084207;ENSG00000084674;ENSG00000084676;ENSG00000085662;ENSG00000089250;ENSG00000089685;ENSG00000090382…
GO:0043233	cellular component	organelle lumen	1.27601e-13	3.49307e-12	ENSG00000005381;ENSG00000007171;ENSG00000007968;ENSG00000012504;ENSG00000012779;ENSG00000044574;ENSG00000057593;ENSG00000064012;ENSG00000072062;ENSG00000072310;ENSG00000073756;ENSG00000075426;ENSG00000077097;ENSG00000078018;ENSG00000079102;ENSG00000080824;ENSG00000082175;ENSG00000082701;ENSG00000084207;ENSG00000084674;ENSG00000084676;ENSG00000085662;ENSG00000089250;ENSG00000089685;ENSG00000090382…
GO:0070013	cellular component	intracellular organelle lumen	1.27601e-13	3.49307e-12	ENSG00000005381;ENSG00000007171;ENSG00000007968;ENSG00000012504;ENSG00000012779;ENSG00000044574;ENSG00000057593;ENSG00000064012;ENSG00000072062;ENSG00000072310;ENSG00000073756;ENSG00000075426;ENSG00000077097;ENSG00000078018;ENSG00000079102;ENSG00000080824;ENSG00000082175;ENSG00000082701;ENSG00000084207;ENSG00000084674;ENSG00000084676;ENSG00000085662;ENSG00000089250;ENSG00000089685;ENSG00000090382…
GO:0042995	cellular component	cell projection	1.34546e-13	3.53588e-12	ENSG00000011677;ENSG00000014257;ENSG00000022355;ENSG00000064012;ENSG00000072062;ENSG00000073756;ENSG00000078018;ENSG00000080824;ENSG00000082701;ENSG00000084676;ENSG00000085662;ENSG00000089250;ENSG00000095303;ENSG00000100030;ENSG00000100644;ENSG00000102468;ENSG00000102882;ENSG00000103546;ENSG00000104267;ENSG00000105329;ENSG00000105810;ENSG00000105974;ENSG00000106211;ENSG00000107643;ENSG00000108576…
GO:0070371	biological process	ERK1 and ERK2 cascade	2.57325e-13	3.69852e-12	ENSG00000084207;ENSG00000090339;ENSG00000100030;ENSG00000102468;ENSG00000102882;ENSG00000105329;ENSG00000108691;ENSG00000111679;ENSG00000112038;ENSG00000113161;ENSG00000120907;ENSG00000125378;ENSG00000125538;ENSG00000128052;ENSG00000136869;ENSG00000136997;ENSG00000138685;ENSG00000138798;ENSG00000141736;ENSG00000146648;ENSG00000154229;ENSG00000171862;ENSG00000175344;ENSG00000177606;ENSG00000181092…
GO:0007507	biological process	heart development	2.64811e-13	3.79833e-12	ENSG00000065361;ENSG00000100030;ENSG00000100644;ENSG00000102882;ENSG00000105329;ENSG00000112033;ENSG00000112062;ENSG00000112715;ENSG00000115966;ENSG00000118260;ENSG00000120907;ENSG00000124762;ENSG00000125378;ENSG00000132155;ENSG00000132170;ENSG00000134057;ENSG00000137193;ENSG00000138685;ENSG00000139687;ENSG00000141510;ENSG00000141736;ENSG00000146648;ENSG00000152661;ENSG00000162692;ENSG00000164305…
GO:1901342	biological process	regulation of vasculature development	2.65553e-13	3.80121e-12	ENSG00000007968;ENSG00000073756;ENSG00000096717;ENSG00000100292;ENSG00000100644;ENSG00000106211;ENSG00000106366;ENSG00000112715;ENSG00000115008;ENSG00000115415;ENSG00000115966;ENSG00000116044;ENSG00000117525;ENSG00000117560;ENSG00000125378;ENSG00000125538;ENSG00000128052;ENSG00000132170;ENSG00000136244;ENSG00000136634;ENSG00000138061;ENSG00000138685;ENSG00000141736;ENSG00000154229;ENSG00000158125…
GO:0009411	biological process	response to UV	2.8216e-13	4.03069e-12	ENSG00000030110;ENSG00000073756;ENSG00000087088;ENSG00000096717;ENSG00000107643;ENSG00000110092;ENSG00000121691;ENSG00000124762;ENSG00000132906;ENSG00000136997;ENSG00000141510;ENSG00000142208;ENSG00000143799;ENSG00000146648;ENSG00000149554;ENSG00000163207;ENSG00000164305;ENSG00000171791;ENSG00000173039
GO:2001141	biological process	regulation of RNA biosynthetic process	2.92487e-13	4.16973e-12	ENSG00000007968;ENSG00000012504;ENSG00000044574;ENSG00000072310;ENSG00000075426;ENSG00000079102;ENSG00000082175;ENSG00000084676;ENSG00000089250;ENSG00000089685;ENSG00000090339;ENSG00000091831;ENSG00000096717;ENSG00000096968;ENSG00000100030;ENSG00000100084;ENSG00000100292;ENSG00000100644;ENSG00000100906;ENSG00000101412;ENSG00000102245;ENSG00000102882;ENSG00000104365;ENSG00000105329;ENSG00000105810…
GO:0006805	biological process	xenobiotic metabolic process	3.04789e-13	4.33629e-12	ENSG00000084207;ENSG00000095303;ENSG00000100197;ENSG00000106546;ENSG00000114200;ENSG00000127948;ENSG00000130649;ENSG00000134184;ENSG00000138061;ENSG00000140465;ENSG00000140505;ENSG00000144852;ENSG00000160868;ENSG00000167165;ENSG00000176884;ENSG00000181019;ENSG00000187134;ENSG00000213366
GO:0097060	cellular component	synaptic membrane	1.71614e-13	4.33654e-12	ENSG00000011677;ENSG00000022355;ENSG00000043591;ENSG00000102468;ENSG00000103546;ENSG00000108576;ENSG00000112038;ENSG00000116329;ENSG00000120251;ENSG00000120903;ENSG00000120907;ENSG00000126583;ENSG00000133019;ENSG00000142319;ENSG00000145863;ENSG00000151834;ENSG00000156113;ENSG00000164418;ENSG00000166736;ENSG00000168539;ENSG00000171862;ENSG00000175344;ENSG00000176884;ENSG00000181072;ENSG00000184160…
GO:0098936	cellular component	intrinsic component of postsynaptic membrane	1.86243e-13	4.53191e-12	ENSG00000011677;ENSG00000022355;ENSG00000043591;ENSG00000102468;ENSG00000108576;ENSG00000112038;ENSG00000116329;ENSG00000120907;ENSG00000133019;ENSG00000142319;ENSG00000151834;ENSG00000166736;ENSG00000168539;ENSG00000176884;ENSG00000181072;ENSG00000184160;ENSG00000184845;ENSG00000186297
GO:0019932	biological process	second-messenger-mediated signaling	3.43177e-13	4.87255e-12	ENSG00000007171;ENSG00000007908;ENSG00000043591;ENSG00000050628;ENSG00000065361;ENSG00000072062;ENSG00000082701;ENSG00000089250;ENSG00000106546;ENSG00000112038;ENSG00000112715;ENSG00000120907;ENSG00000125148;ENSG00000128052;ENSG00000138814;ENSG00000146648;ENSG00000147571;ENSG00000150594;ENSG00000154229;ENSG00000162692;ENSG00000164867;ENSG00000169245;ENSG00000169248;ENSG00000169252;ENSG00000170214…
GO:0010001	biological process	glial cell differentiation	3.54712e-13	5.02615e-12	ENSG00000065361;ENSG00000084207;ENSG00000100030;ENSG00000102882;ENSG00000105329;ENSG00000105810;ENSG00000125538;ENSG00000130164;ENSG00000132170;ENSG00000136244;ENSG00000136869;ENSG00000137462;ENSG00000141736;ENSG00000142168;ENSG00000142208;ENSG00000146648;ENSG00000168610;ENSG00000170312;ENSG00000171862;ENSG00000172020;ENSG00000173039;ENSG00000184845;ENSG00000206439
GO:0050679	biological process	positive regulation of epithelial cell proliferation	3.81881e-13	5.40022e-12	ENSG00000002330;ENSG00000096717;ENSG00000100292;ENSG00000100644;ENSG00000105329;ENSG00000110092;ENSG00000112715;ENSG00000117525;ENSG00000125378;ENSG00000128052;ENSG00000136634;ENSG00000136997;ENSG00000138685;ENSG00000141736;ENSG00000142208;ENSG00000146648;ENSG00000154229;ENSG00000168610;ENSG00000169083;ENSG00000170961;ENSG00000177606;ENSG00000183873
GO:0120025	cellular component	plasma membrane bounded cell projection	2.43497e-13	5.71347e-12	ENSG00000011677;ENSG00000014257;ENSG00000022355;ENSG00000064012;ENSG00000072062;ENSG00000073756;ENSG00000078018;ENSG00000080824;ENSG00000082701;ENSG00000084676;ENSG00000085662;ENSG00000089250;ENSG00000095303;ENSG00000100030;ENSG00000100644;ENSG00000102468;ENSG00000102882;ENSG00000103546;ENSG00000104267;ENSG00000105329;ENSG00000105810;ENSG00000105974;ENSG00000106211;ENSG00000107643;ENSG00000108576…
GO:0042110	biological process	T cell activation	4.15288e-13	5.86082e-12	ENSG00000002330;ENSG00000064012;ENSG00000087088;ENSG00000090339;ENSG00000102245;ENSG00000105329;ENSG00000105810;ENSG00000105851;ENSG00000105974;ENSG00000108691;ENSG00000109471;ENSG00000111537;ENSG00000111679;ENSG00000113520;ENSG00000124813;ENSG00000125347;ENSG00000125378;ENSG00000125538;ENSG00000136244;ENSG00000136634;ENSG00000138814;ENSG00000141510;ENSG00000141736;ENSG00000142168;ENSG00000142208…
GO:0018108	biological process	peptidyl-tyrosine phosphorylation	4.21869e-13	5.94174e-12	ENSG00000065361;ENSG00000090339;ENSG00000096968;ENSG00000102468;ENSG00000102882;ENSG00000105329;ENSG00000105974;ENSG00000109471;ENSG00000111537;ENSG00000111679;ENSG00000112715;ENSG00000113520;ENSG00000120907;ENSG00000128052;ENSG00000136244;ENSG00000138798;ENSG00000141510;ENSG00000141736;ENSG00000146648;ENSG00000150594;ENSG00000164400;ENSG00000167244;ENSG00000168610;ENSG00000171105;ENSG00000181092…
GO:0071456	biological process	cellular response to hypoxia	4.25442e-13	5.98006e-12	ENSG00000002330;ENSG00000073756;ENSG00000090339;ENSG00000096717;ENSG00000100292;ENSG00000100644;ENSG00000101412;ENSG00000108344;ENSG00000112033;ENSG00000112715;ENSG00000116044;ENSG00000116329;ENSG00000134057;ENSG00000136997;ENSG00000141279;ENSG00000141510;ENSG00000142208;ENSG00000145386;ENSG00000167034;ENSG00000171791;ENSG00000171862;ENSG00000181856;ENSG00000197122
GO:0006875	biological process	cellular metal ion homeostasis	4.34365e-13	6.09328e-12	ENSG00000030110;ENSG00000050628;ENSG00000072062;ENSG00000087088;ENSG00000089250;ENSG00000091831;ENSG00000096968;ENSG00000100292;ENSG00000100644;ENSG00000102468;ENSG00000105329;ENSG00000105851;ENSG00000105974;ENSG00000109471;ENSG00000111679;ENSG00000117560;ENSG00000118777;ENSG00000120053;ENSG00000120907;ENSG00000125148;ENSG00000136997;ENSG00000138685;ENSG00000142168;ENSG00000152661;ENSG00000156113…
GO:1902893	biological process	regulation of pri-miRNA transcription by RNA polymerase II	4.48555e-13	6.27978e-12	ENSG00000100644;ENSG00000105329;ENSG00000112033;ENSG00000113580;ENSG00000125378;ENSG00000136634;ENSG00000141510;ENSG00000168610;ENSG00000170345;ENSG00000173039;ENSG00000177606;ENSG00000186951
GO:0001819	biological process	positive regulation of cytokine production	4.78943e-13	6.69185e-12	ENSG00000073756;ENSG00000096968;ENSG00000100292;ENSG00000100644;ENSG00000102245;ENSG00000102882;ENSG00000105329;ENSG00000106211;ENSG00000106366;ENSG00000109471;ENSG00000111537;ENSG00000112062;ENSG00000113520;ENSG00000115008;ENSG00000115415;ENSG00000115966;ENSG00000118260;ENSG00000125347;ENSG00000125538;ENSG00000136244;ENSG00000136634;ENSG00000136869;ENSG00000137462;ENSG00000137752;ENSG00000138061…
GO:0048037	molecular function	cofactor binding	1.12555e-13	6.75327e-12	ENSG00000005381;ENSG00000007171;ENSG00000057252;ENSG00000068976;ENSG00000069535;ENSG00000073756;ENSG00000084207;ENSG00000089250;ENSG00000095303;ENSG00000096717;ENSG00000096968;ENSG00000100197;ENSG00000100292;ENSG00000104687;ENSG00000113161;ENSG00000120053;ENSG00000121691;ENSG00000127948;ENSG00000130649;ENSG00000134184;ENSG00000137869;ENSG00000138061;ENSG00000140279;ENSG00000140287;ENSG00000140465…
GO:0003707	molecular function	steroid hormone receptor activity	1.12335e-13	6.75327e-12	ENSG00000012504;ENSG00000082175;ENSG00000091831;ENSG00000112033;ENSG00000113580;ENSG00000132170;ENSG00000140009;ENSG00000143257;ENSG00000144852;ENSG00000151623;ENSG00000167034;ENSG00000169083;ENSG00000186350;ENSG00000186951
GO:0018212	biological process	peptidyl-tyrosine modification	5.11739e-13	7.13586e-12	ENSG00000065361;ENSG00000090339;ENSG00000096968;ENSG00000102468;ENSG00000102882;ENSG00000105329;ENSG00000105974;ENSG00000109471;ENSG00000111537;ENSG00000111679;ENSG00000112715;ENSG00000113520;ENSG00000120907;ENSG00000128052;ENSG00000136244;ENSG00000138798;ENSG00000141510;ENSG00000141736;ENSG00000146648;ENSG00000150594;ENSG00000164400;ENSG00000167244;ENSG00000168610;ENSG00000171105;ENSG00000181092…
GO:0030168	biological process	platelet activation	5.20846e-13	7.24844e-12	ENSG00000100030;ENSG00000102245;ENSG00000102882;ENSG00000105851;ENSG00000106211;ENSG00000108821;ENSG00000111679;ENSG00000126583;ENSG00000132155;ENSG00000136244;ENSG00000136869;ENSG00000150594;ENSG00000154229;ENSG00000164867;ENSG00000166501;ENSG00000168542;ENSG00000178726;ENSG00000183044;ENSG00000184160;ENSG00000197122
GO:0030162	biological process	regulation of proteolysis	5.31146e-13	7.37715e-12	ENSG00000002330;ENSG00000030110;ENSG00000064012;ENSG00000072062;ENSG00000073756;ENSG00000082701;ENSG00000087088;ENSG00000089685;ENSG00000096717;ENSG00000096968;ENSG00000099937;ENSG00000100985;ENSG00000102882;ENSG00000104368;ENSG00000105974;ENSG00000106333;ENSG00000106366;ENSG00000111537;ENSG00000112062;ENSG00000112715;ENSG00000116044;ENSG00000117525;ENSG00000117560;ENSG00000124107;ENSG00000125538…
GO:0051252	biological process	regulation of RNA metabolic process	5.4139e-13	7.50456e-12	ENSG00000007968;ENSG00000012504;ENSG00000044574;ENSG00000072310;ENSG00000075426;ENSG00000079102;ENSG00000082175;ENSG00000084676;ENSG00000089250;ENSG00000089685;ENSG00000090339;ENSG00000091831;ENSG00000096717;ENSG00000096968;ENSG00000100030;ENSG00000100084;ENSG00000100292;ENSG00000100644;ENSG00000100906;ENSG00000101412;ENSG00000102245;ENSG00000102882;ENSG00000104365;ENSG00000105329;ENSG00000105810…
GO:0010634	biological process	positive regulation of epithelial cell migration	5.82321e-13	8.04016e-12	ENSG00000073756;ENSG00000096717;ENSG00000100292;ENSG00000100644;ENSG00000100985;ENSG00000105329;ENSG00000106211;ENSG00000110955;ENSG00000111537;ENSG00000112715;ENSG00000116044;ENSG00000125378;ENSG00000128052;ENSG00000138685;ENSG00000142208;ENSG00000154229;ENSG00000164867;ENSG00000170961;ENSG00000177606;ENSG00000197122
GO:0033273	biological process	response to vitamin	5.8142e-13	8.04016e-12	ENSG00000057593;ENSG00000073756;ENSG00000084207;ENSG00000105329;ENSG00000108821;ENSG00000110092;ENSG00000112033;ENSG00000114200;ENSG00000118785;ENSG00000121691;ENSG00000132170;ENSG00000137193;ENSG00000140465;ENSG00000146648;ENSG00000169245;ENSG00000173039
GO:0022407	biological process	regulation of cell-cell adhesion	6.04322e-13	8.32754e-12	ENSG00000002330;ENSG00000090339;ENSG00000096968;ENSG00000102245;ENSG00000105329;ENSG00000105974;ENSG00000108691;ENSG00000109471;ENSG00000111537;ENSG00000111679;ENSG00000112062;ENSG00000113520;ENSG00000125347;ENSG00000125378;ENSG00000125538;ENSG00000136244;ENSG00000136634;ENSG00000141736;ENSG00000142208;ENSG00000147889;ENSG00000154229;ENSG00000162692;ENSG00000164305;ENSG00000167244;ENSG00000170961…
GO:0051051	biological process	negative regulation of transport	6.28939e-13	8.64976e-12	ENSG00000012504;ENSG00000050628;ENSG00000055118;ENSG00000065361;ENSG00000069535;ENSG00000072310;ENSG00000073756;ENSG00000089250;ENSG00000090339;ENSG00000100292;ENSG00000100985;ENSG00000102468;ENSG00000105329;ENSG00000105974;ENSG00000112038;ENSG00000113161;ENSG00000125538;ENSG00000136634;ENSG00000136997;ENSG00000137462;ENSG00000138798;ENSG00000138814;ENSG00000142208;ENSG00000147571;ENSG00000150594…
GO:0055065	biological process	metal ion homeostasis	6.41653e-13	8.80735e-12	ENSG00000030110;ENSG00000050628;ENSG00000055118;ENSG00000072062;ENSG00000087088;ENSG00000089250;ENSG00000091831;ENSG00000096968;ENSG00000100292;ENSG00000100644;ENSG00000102468;ENSG00000105329;ENSG00000105851;ENSG00000105974;ENSG00000109471;ENSG00000111679;ENSG00000117560;ENSG00000118777;ENSG00000120053;ENSG00000120907;ENSG00000125148;ENSG00000136997;ENSG00000138685;ENSG00000142168;ENSG00000146648…
GO:1903827	biological process	regulation of cellular protein localization	6.63538e-13	9.08995e-12	ENSG00000002330;ENSG00000064012;ENSG00000072062;ENSG00000072310;ENSG00000073756;ENSG00000078018;ENSG00000080824;ENSG00000082701;ENSG00000100030;ENSG00000101412;ENSG00000105329;ENSG00000107643;ENSG00000111537;ENSG00000112062;ENSG00000125378;ENSG00000125538;ENSG00000138798;ENSG00000139687;ENSG00000141279;ENSG00000141510;ENSG00000141736;ENSG00000142208;ENSG00000143799;ENSG00000146648;ENSG00000168539…
GO:0043170	biological process	macromolecule metabolic process	6.79049e-13	9.2843e-12	ENSG00000002330;ENSG00000007171;ENSG00000007908;ENSG00000007968;ENSG00000008735;ENSG00000012504;ENSG00000030110;ENSG00000044574;ENSG00000057252;ENSG00000057593;ENSG00000064012;ENSG00000065361;ENSG00000068976;ENSG00000072062;ENSG00000072310;ENSG00000073756;ENSG00000075426;ENSG00000077097;ENSG00000079102;ENSG00000080824;ENSG00000082175;ENSG00000082701;ENSG00000084207;ENSG00000084674;ENSG00000084676…
GO:0048661	biological process	positive regulation of smooth muscle cell proliferation	6.9619e-13	9.50015e-12	ENSG00000073756;ENSG00000085662;ENSG00000087245;ENSG00000096968;ENSG00000100292;ENSG00000100985;ENSG00000113161;ENSG00000115415;ENSG00000125378;ENSG00000136244;ENSG00000136634;ENSG00000136997;ENSG00000138685;ENSG00000142208;ENSG00000146648;ENSG00000177606;ENSG00000206439
GO:0071705	biological process	nitrogen compound transport	7.00487e-13	9.54022e-12	ENSG00000002330;ENSG00000007171;ENSG00000012504;ENSG00000044574;ENSG00000069535;ENSG00000072062;ENSG00000072310;ENSG00000073756;ENSG00000080824;ENSG00000082701;ENSG00000084674;ENSG00000087085;ENSG00000089250;ENSG00000089685;ENSG00000096968;ENSG00000100030;ENSG00000100644;ENSG00000100906;ENSG00000102245;ENSG00000102468;ENSG00000102882;ENSG00000103222;ENSG00000103546;ENSG00000104267;ENSG00000105329…
GO:0045765	biological process	regulation of angiogenesis	7.03189e-13	9.55846e-12	ENSG00000007968;ENSG00000073756;ENSG00000096717;ENSG00000100292;ENSG00000100644;ENSG00000106211;ENSG00000106366;ENSG00000112715;ENSG00000115008;ENSG00000115415;ENSG00000115966;ENSG00000116044;ENSG00000117525;ENSG00000117560;ENSG00000125538;ENSG00000128052;ENSG00000132170;ENSG00000136244;ENSG00000136634;ENSG00000138061;ENSG00000138685;ENSG00000141736;ENSG00000154229;ENSG00000159399;ENSG00000164867…
GO:0043491	biological process	protein kinase B signaling	7.69011e-13	1.0433e-11	ENSG00000057593;ENSG00000065361;ENSG00000080824;ENSG00000091831;ENSG00000096717;ENSG00000105329;ENSG00000105851;ENSG00000108691;ENSG00000117525;ENSG00000125538;ENSG00000126218;ENSG00000128052;ENSG00000138685;ENSG00000138798;ENSG00000141736;ENSG00000142208;ENSG00000146648;ENSG00000158125;ENSG00000167034;ENSG00000167244;ENSG00000171105;ENSG00000171862;ENSG00000196139;ENSG00000197122;ENSG00000206439
GO:2000045	biological process	regulation of G1/S transition of mitotic cell cycle	7.74496e-13	1.04871e-11	ENSG00000087088;ENSG00000101412;ENSG00000105810;ENSG00000108691;ENSG00000110092;ENSG00000111679;ENSG00000118971;ENSG00000123374;ENSG00000124762;ENSG00000134057;ENSG00000135446;ENSG00000139687;ENSG00000140465;ENSG00000141510;ENSG00000142208;ENSG00000146648;ENSG00000147889;ENSG00000170312;ENSG00000171791;ENSG00000171862;ENSG00000183765
GO:0050796	biological process	regulation of insulin secretion	8.56395e-13	1.15737e-11	ENSG00000002330;ENSG00000007171;ENSG00000012504;ENSG00000072310;ENSG00000089685;ENSG00000096968;ENSG00000100644;ENSG00000111537;ENSG00000112033;ENSG00000113161;ENSG00000117394;ENSG00000125538;ENSG00000138814;ENSG00000147571;ENSG00000150594;ENSG00000152661;ENSG00000154229;ENSG00000183044;ENSG00000184160;ENSG00000197635;ENSG00000206439
GO:0045907	biological process	positive regulation of vasoconstriction	9.21401e-13	1.24283e-11	ENSG00000073756;ENSG00000090339;ENSG00000102468;ENSG00000105974;ENSG00000120907;ENSG00000133019;ENSG00000142208;ENSG00000146648;ENSG00000152661;ENSG00000170214;ENSG00000184160
GO:0008585	biological process	female gonad development	9.49452e-13	1.27821e-11	ENSG00000044574;ENSG00000082175;ENSG00000087088;ENSG00000090339;ENSG00000091831;ENSG00000096717;ENSG00000112715;ENSG00000136997;ENSG00000137869;ENSG00000142168;ENSG00000164305;ENSG00000164867;ENSG00000171105;ENSG00000171552;ENSG00000171791;ENSG00000197122
GO:0036294	biological process	cellular response to decreased oxygen levels	1.02768e-12	1.38087e-11	ENSG00000002330;ENSG00000073756;ENSG00000090339;ENSG00000096717;ENSG00000100292;ENSG00000100644;ENSG00000101412;ENSG00000108344;ENSG00000112033;ENSG00000112715;ENSG00000116044;ENSG00000116329;ENSG00000134057;ENSG00000136997;ENSG00000141279;ENSG00000141510;ENSG00000142208;ENSG00000145386;ENSG00000167034;ENSG00000171791;ENSG00000171862;ENSG00000181856;ENSG00000197122
GO:0031226	cellular component	intrinsic component of plasma membrane	6.20336e-13	1.40538e-11	ENSG00000007908;ENSG00000011677;ENSG00000022355;ENSG00000043591;ENSG00000050628;ENSG00000055118;ENSG00000065361;ENSG00000090339;ENSG00000102245;ENSG00000102468;ENSG00000103222;ENSG00000103546;ENSG00000104365;ENSG00000105974;ENSG00000108576;ENSG00000112038;ENSG00000113555;ENSG00000116329;ENSG00000117394;ENSG00000117525;ENSG00000117560;ENSG00000120251;ENSG00000120903;ENSG00000120907;ENSG00000126218…
GO:0043062	biological process	extracellular structure organization	1.08106e-12	1.44982e-11	ENSG00000005381;ENSG00000057252;ENSG00000072062;ENSG00000084674;ENSG00000087245;ENSG00000090339;ENSG00000100985;ENSG00000105329;ENSG00000106366;ENSG00000108821;ENSG00000118785;ENSG00000128052;ENSG00000136244;ENSG00000138061;ENSG00000138685;ENSG00000138823;ENSG00000139687;ENSG00000149968;ENSG00000158769;ENSG00000162692;ENSG00000166670;ENSG00000167780;ENSG00000168542;ENSG00000168925;ENSG00000170961…
GO:0070838	biological process	divalent metal ion transport	1.09466e-12	1.46526e-11	ENSG00000030110;ENSG00000072062;ENSG00000073756;ENSG00000087088;ENSG00000089250;ENSG00000090339;ENSG00000102468;ENSG00000105329;ENSG00000105851;ENSG00000105974;ENSG00000108691;ENSG00000111679;ENSG00000112038;ENSG00000116329;ENSG00000117560;ENSG00000120907;ENSG00000138685;ENSG00000138798;ENSG00000138814;ENSG00000147571;ENSG00000150594;ENSG00000152661;ENSG00000164867;ENSG00000166501;ENSG00000169245…
GO:0050714	biological process	positive regulation of protein secretion	1.10889e-12	1.48147e-11	ENSG00000002330;ENSG00000012504;ENSG00000087085;ENSG00000096968;ENSG00000100644;ENSG00000102882;ENSG00000105329;ENSG00000109471;ENSG00000112033;ENSG00000112062;ENSG00000115008;ENSG00000125538;ENSG00000136244;ENSG00000136634;ENSG00000136869;ENSG00000137462;ENSG00000137752;ENSG00000146648;ENSG00000147571;ENSG00000152661;ENSG00000175445;ENSG00000183044;ENSG00000197122;ENSG00000206439;ENSG00000211898…
GO:0032103	biological process	positive regulation of response to external stimulus	1.1241e-12	1.49894e-11	ENSG00000050628;ENSG00000057593;ENSG00000073756;ENSG00000096968;ENSG00000100906;ENSG00000102882;ENSG00000105329;ENSG00000105851;ENSG00000106211;ENSG00000106366;ENSG00000109471;ENSG00000112038;ENSG00000112062;ENSG00000112715;ENSG00000117525;ENSG00000125538;ENSG00000128052;ENSG00000130164;ENSG00000136244;ENSG00000136869;ENSG00000137462;ENSG00000138685;ENSG00000146648;ENSG00000154229;ENSG00000169245…
GO:0035094	biological process	response to nicotine	1.13954e-12	1.51665e-11	ENSG00000002330;ENSG00000100030;ENSG00000100292;ENSG00000118260;ENSG00000142319;ENSG00000162692;ENSG00000164305;ENSG00000171791;ENSG00000173039;ENSG00000175344;ENSG00000183044;ENSG00000186951;ENSG00000206439
GO:0034284	biological process	response to monosaccharide	1.18535e-12	1.57463e-11	ENSG00000002330;ENSG00000012504;ENSG00000072062;ENSG00000072310;ENSG00000073756;ENSG00000084207;ENSG00000089685;ENSG00000090339;ENSG00000100644;ENSG00000105329;ENSG00000112033;ENSG00000113161;ENSG00000121691;ENSG00000132155;ENSG00000138814;ENSG00000147571;ENSG00000150594;ENSG00000152661;ENSG00000164305;ENSG00000171862;ENSG00000175445;ENSG00000181092
GO:0001503	biological process	ossification	1.23062e-12	1.63167e-11	ENSG00000072062;ENSG00000073756;ENSG00000087085;ENSG00000087245;ENSG00000100030;ENSG00000100084;ENSG00000100644;ENSG00000100985;ENSG00000102882;ENSG00000105329;ENSG00000105810;ENSG00000108821;ENSG00000110955;ENSG00000112062;ENSG00000118785;ENSG00000121691;ENSG00000124813;ENSG00000125378;ENSG00000136244;ENSG00000140279;ENSG00000142208;ENSG00000146648;ENSG00000146674;ENSG00000152661;ENSG00000165458…
GO:0006357	biological process	regulation of transcription by RNA polymerase II	1.25011e-12	1.65439e-11	ENSG00000007968;ENSG00000012504;ENSG00000044574;ENSG00000072310;ENSG00000075426;ENSG00000082175;ENSG00000084676;ENSG00000089250;ENSG00000091831;ENSG00000096717;ENSG00000100084;ENSG00000100292;ENSG00000100644;ENSG00000100906;ENSG00000101412;ENSG00000102882;ENSG00000104365;ENSG00000105329;ENSG00000105810;ENSG00000105974;ENSG00000106366;ENSG00000106546;ENSG00000108344;ENSG00000109339;ENSG00000109471…
GO:0000278	biological process	mitotic cell cycle	1.26763e-12	1.67441e-11	ENSG00000072062;ENSG00000077097;ENSG00000080824;ENSG00000087088;ENSG00000089685;ENSG00000096717;ENSG00000100084;ENSG00000101412;ENSG00000105329;ENSG00000105810;ENSG00000108344;ENSG00000108691;ENSG00000110092;ENSG00000111679;ENSG00000115008;ENSG00000115966;ENSG00000118971;ENSG00000123374;ENSG00000124762;ENSG00000125378;ENSG00000125538;ENSG00000131747;ENSG00000134057;ENSG00000135446;ENSG00000136634…
GO:0043401	biological process	steroid hormone mediated signaling pathway	1.27256e-12	1.67777e-11	ENSG00000012504;ENSG00000082175;ENSG00000084676;ENSG00000091831;ENSG00000096717;ENSG00000096968;ENSG00000112033;ENSG00000113580;ENSG00000125378;ENSG00000132170;ENSG00000139687;ENSG00000140009;ENSG00000143257;ENSG00000143799;ENSG00000144852;ENSG00000151623;ENSG00000167034;ENSG00000169083;ENSG00000186350;ENSG00000186951;ENSG00000197122
GO:1902532	biological process	negative regulation of intracellular signal transduction	1.31182e-12	1.72629e-11	ENSG00000012504;ENSG00000064012;ENSG00000073756;ENSG00000082701;ENSG00000084207;ENSG00000091831;ENSG00000096717;ENSG00000100644;ENSG00000100985;ENSG00000105974;ENSG00000106211;ENSG00000111679;ENSG00000112038;ENSG00000113161;ENSG00000115415;ENSG00000116044;ENSG00000120907;ENSG00000125378;ENSG00000125538;ENSG00000136869;ENSG00000136997;ENSG00000142208;ENSG00000143384;ENSG00000145715;ENSG00000158125…
GO:0072511	biological process	divalent inorganic cation transport	1.34766e-12	1.77013e-11	ENSG00000030110;ENSG00000072062;ENSG00000073756;ENSG00000087088;ENSG00000089250;ENSG00000090339;ENSG00000102468;ENSG00000105329;ENSG00000105851;ENSG00000105974;ENSG00000108691;ENSG00000111679;ENSG00000112038;ENSG00000116329;ENSG00000117560;ENSG00000120907;ENSG00000138685;ENSG00000138798;ENSG00000138814;ENSG00000147571;ENSG00000150594;ENSG00000152661;ENSG00000164867;ENSG00000166501;ENSG00000169245…
GO:0046660	biological process	female sex differentiation	1.42146e-12	1.86357e-11	ENSG00000030110;ENSG00000044574;ENSG00000082175;ENSG00000087088;ENSG00000090339;ENSG00000091831;ENSG00000096717;ENSG00000112715;ENSG00000136997;ENSG00000137869;ENSG00000142168;ENSG00000164305;ENSG00000164867;ENSG00000171105;ENSG00000171552;ENSG00000171791;ENSG00000197122
GO:0005887	cellular component	integral component of plasma membrane	8.67522e-13	1.89987e-11	ENSG00000007908;ENSG00000011677;ENSG00000022355;ENSG00000043591;ENSG00000050628;ENSG00000055118;ENSG00000065361;ENSG00000090339;ENSG00000102245;ENSG00000102468;ENSG00000103222;ENSG00000103546;ENSG00000104365;ENSG00000105974;ENSG00000108576;ENSG00000112038;ENSG00000113555;ENSG00000116329;ENSG00000117394;ENSG00000117560;ENSG00000120251;ENSG00000120903;ENSG00000120907;ENSG00000128052;ENSG00000130164…
GO:1903047	biological process	mitotic cell cycle process	1.57345e-12	2.05899e-11	ENSG00000072062;ENSG00000077097;ENSG00000080824;ENSG00000087088;ENSG00000089685;ENSG00000100084;ENSG00000101412;ENSG00000105329;ENSG00000105810;ENSG00000108344;ENSG00000108691;ENSG00000110092;ENSG00000111679;ENSG00000115008;ENSG00000115966;ENSG00000118971;ENSG00000123374;ENSG00000124762;ENSG00000125378;ENSG00000125538;ENSG00000131747;ENSG00000134057;ENSG00000135446;ENSG00000136997;ENSG00000138798…
GO:0030072	biological process	peptide hormone secretion	1.5982e-12	2.08748e-11	ENSG00000002330;ENSG00000007171;ENSG00000012504;ENSG00000072310;ENSG00000089685;ENSG00000096968;ENSG00000100644;ENSG00000111537;ENSG00000112033;ENSG00000113161;ENSG00000117394;ENSG00000125538;ENSG00000132155;ENSG00000136244;ENSG00000138814;ENSG00000146648;ENSG00000147571;ENSG00000150594;ENSG00000152661;ENSG00000154229;ENSG00000183044;ENSG00000184160;ENSG00000197635;ENSG00000206439
GO:0008104	biological process	protein localization	1.60565e-12	2.09332e-11	ENSG00000002330;ENSG00000007171;ENSG00000012504;ENSG00000044574;ENSG00000064012;ENSG00000072062;ENSG00000072310;ENSG00000073756;ENSG00000078018;ENSG00000080824;ENSG00000082701;ENSG00000084674;ENSG00000087085;ENSG00000087088;ENSG00000089685;ENSG00000091831;ENSG00000096968;ENSG00000100030;ENSG00000100644;ENSG00000100906;ENSG00000101412;ENSG00000102245;ENSG00000102468;ENSG00000102882;ENSG00000104365…
GO:0032147	biological process	activation of protein kinase activity	1.65829e-12	2.15794e-11	ENSG00000072062;ENSG00000096968;ENSG00000100030;ENSG00000102245;ENSG00000102882;ENSG00000109339;ENSG00000112062;ENSG00000112715;ENSG00000113520;ENSG00000125378;ENSG00000125538;ENSG00000132155;ENSG00000136869;ENSG00000138685;ENSG00000138798;ENSG00000142168;ENSG00000142208;ENSG00000146648;ENSG00000150594;ENSG00000169252;ENSG00000170312;ENSG00000171105;ENSG00000175344;ENSG00000184160;ENSG00000196396…
GO:0051345	biological process	positive regulation of hydrolase activity	1.7035e-12	2.20856e-11	ENSG00000002330;ENSG00000007908;ENSG00000030110;ENSG00000043591;ENSG00000064012;ENSG00000082701;ENSG00000087088;ENSG00000090339;ENSG00000091831;ENSG00000096717;ENSG00000096968;ENSG00000100591;ENSG00000102468;ENSG00000102882;ENSG00000105974;ENSG00000106333;ENSG00000107643;ENSG00000108691;ENSG00000111537;ENSG00000112062;ENSG00000112715;ENSG00000117525;ENSG00000117560;ENSG00000120907;ENSG00000132170…
GO:0008406	biological process	gonad development	1.7013e-12	2.20856e-11	ENSG00000044574;ENSG00000082175;ENSG00000084676;ENSG00000087088;ENSG00000090339;ENSG00000091831;ENSG00000096717;ENSG00000110092;ENSG00000112715;ENSG00000136997;ENSG00000137869;ENSG00000142168;ENSG00000152661;ENSG00000164305;ENSG00000164867;ENSG00000167034;ENSG00000169083;ENSG00000171105;ENSG00000171552;ENSG00000171791;ENSG00000196139;ENSG00000197122
GO:0055085	biological process	transmembrane transport	1.7667e-12	2.28628e-11	ENSG00000008735;ENSG00000011677;ENSG00000022355;ENSG00000030110;ENSG00000044574;ENSG00000055118;ENSG00000072062;ENSG00000087088;ENSG00000089250;ENSG00000100985;ENSG00000102468;ENSG00000103222;ENSG00000103546;ENSG00000104267;ENSG00000105329;ENSG00000105851;ENSG00000105974;ENSG00000108344;ENSG00000108576;ENSG00000110955;ENSG00000111679;ENSG00000112033;ENSG00000112038;ENSG00000112062;ENSG00000116044…
GO:0048609	biological process	multicellular organismal reproductive process	1.77252e-12	2.28958e-11	ENSG00000002330;ENSG00000008735;ENSG00000044574;ENSG00000072062;ENSG00000073756;ENSG00000082175;ENSG00000084674;ENSG00000084676;ENSG00000085662;ENSG00000087088;ENSG00000091831;ENSG00000096717;ENSG00000100030;ENSG00000101412;ENSG00000102882;ENSG00000105329;ENSG00000108576;ENSG00000112033;ENSG00000112038;ENSG00000118785;ENSG00000125378;ENSG00000131747;ENSG00000134057;ENSG00000136997;ENSG00000140465…
GO:0046394	biological process	carboxylic acid biosynthetic process	1.78754e-12	2.30474e-11	ENSG00000012504;ENSG00000012779;ENSG00000073756;ENSG00000095303;ENSG00000096717;ENSG00000100197;ENSG00000100644;ENSG00000102468;ENSG00000105329;ENSG00000111144;ENSG00000111669;ENSG00000120053;ENSG00000125538;ENSG00000130649;ENSG00000135423;ENSG00000136997;ENSG00000138798;ENSG00000140465;ENSG00000140505;ENSG00000141510;ENSG00000159399;ENSG00000160868;ENSG00000168610;ENSG00000169710;ENSG00000170961…
GO:0010332	biological process	response to gamma radiation	1.83629e-12	2.35892e-11	ENSG00000030110;ENSG00000044574;ENSG00000087088;ENSG00000124762;ENSG00000126767;ENSG00000136997;ENSG00000141510;ENSG00000143799;ENSG00000169245;ENSG00000171552;ENSG00000171791;ENSG00000183765;ENSG00000185122
GO:0071398	biological process	cellular response to fatty acid	1.83629e-12	2.35892e-11	ENSG00000012504;ENSG00000072310;ENSG00000084674;ENSG00000101412;ENSG00000118260;ENSG00000130164;ENSG00000132170;ENSG00000134057;ENSG00000135446;ENSG00000142208;ENSG00000175445;ENSG00000196139;ENSG00000197122
GO:0016053	biological process	organic acid biosynthetic process	1.88884e-12	2.42199e-11	ENSG00000012504;ENSG00000012779;ENSG00000073756;ENSG00000095303;ENSG00000096717;ENSG00000100197;ENSG00000100644;ENSG00000102468;ENSG00000105329;ENSG00000111144;ENSG00000111669;ENSG00000120053;ENSG00000125538;ENSG00000130649;ENSG00000135423;ENSG00000136997;ENSG00000138798;ENSG00000140465;ENSG00000140505;ENSG00000141510;ENSG00000159399;ENSG00000160868;ENSG00000168610;ENSG00000169710;ENSG00000170961…
GO:0097756	biological process	negative regulation of blood vessel diameter	1.89795e-12	2.42923e-11	ENSG00000073756;ENSG00000090339;ENSG00000102468;ENSG00000105974;ENSG00000108576;ENSG00000113161;ENSG00000120907;ENSG00000132693;ENSG00000133019;ENSG00000142208;ENSG00000146648;ENSG00000150594;ENSG00000152661;ENSG00000170214;ENSG00000184160
GO:1903706	biological process	regulation of hemopoiesis	1.92978e-12	2.46548e-11	ENSG00000002330;ENSG00000064012;ENSG00000100644;ENSG00000100906;ENSG00000104267;ENSG00000105329;ENSG00000105810;ENSG00000108344;ENSG00000109471;ENSG00000111537;ENSG00000111679;ENSG00000112062;ENSG00000113520;ENSG00000115415;ENSG00000116044;ENSG00000118260;ENSG00000125347;ENSG00000125378;ENSG00000136869;ENSG00000136997;ENSG00000137193;ENSG00000139687;ENSG00000141736;ENSG00000142168;ENSG00000147889…
GO:0071242	biological process	cellular response to ammonium ion	1.94192e-12	2.47648e-11	ENSG00000022355;ENSG00000100030;ENSG00000102882;ENSG00000112038;ENSG00000133019;ENSG00000136997;ENSG00000145386;ENSG00000147571;ENSG00000164305;ENSG00000168539;ENSG00000175344;ENSG00000181072;ENSG00000184845;ENSG00000184984
GO:0099529	molecular function	neurotransmitter receptor activity involved in regulation of postsynaptic membrane potential	4.42905e-13	2.51757e-11	ENSG00000011677;ENSG00000022355;ENSG00000043591;ENSG00000120903;ENSG00000145863;ENSG00000151834;ENSG00000164418;ENSG00000166736;ENSG00000168539;ENSG00000175344;ENSG00000176884;ENSG00000186297;ENSG00000198785
GO:0030073	biological process	insulin secretion	2.03237e-12	2.58712e-11	ENSG00000002330;ENSG00000007171;ENSG00000012504;ENSG00000072310;ENSG00000089685;ENSG00000096968;ENSG00000100644;ENSG00000111537;ENSG00000112033;ENSG00000113161;ENSG00000117394;ENSG00000125538;ENSG00000132155;ENSG00000138814;ENSG00000147571;ENSG00000150594;ENSG00000152661;ENSG00000154229;ENSG00000183044;ENSG00000184160;ENSG00000197635;ENSG00000206439
GO:0045766	biological process	positive regulation of angiogenesis	2.06061e-12	2.61832e-11	ENSG00000073756;ENSG00000096717;ENSG00000100292;ENSG00000100644;ENSG00000106211;ENSG00000106366;ENSG00000112715;ENSG00000115008;ENSG00000116044;ENSG00000117525;ENSG00000125538;ENSG00000128052;ENSG00000136634;ENSG00000138061;ENSG00000138685;ENSG00000154229;ENSG00000159399;ENSG00000164867;ENSG00000166501;ENSG00000168610;ENSG00000175344
GO:0046545	biological process	development of primary female sexual characteristics	2.07157e-12	2.62749e-11	ENSG00000044574;ENSG00000082175;ENSG00000087088;ENSG00000090339;ENSG00000091831;ENSG00000096717;ENSG00000112715;ENSG00000136997;ENSG00000137869;ENSG00000142168;ENSG00000164305;ENSG00000164867;ENSG00000171105;ENSG00000171552;ENSG00000171791;ENSG00000197122
GO:0006869	biological process	lipid transport	2.25815e-12	2.85896e-11	ENSG00000005421;ENSG00000007171;ENSG00000012504;ENSG00000057252;ENSG00000084674;ENSG00000084676;ENSG00000096717;ENSG00000100906;ENSG00000103222;ENSG00000105974;ENSG00000112033;ENSG00000118785;ENSG00000125538;ENSG00000130164;ENSG00000132170;ENSG00000137869;ENSG00000138798;ENSG00000138823;ENSG00000140396;ENSG00000142208;ENSG00000147571;ENSG00000167034;ENSG00000167780;ENSG00000181092;ENSG00000186350…
GO:0003012	biological process	muscle system process	2.35132e-12	2.97156e-11	ENSG00000050628;ENSG00000055118;ENSG00000072062;ENSG00000073756;ENSG00000089250;ENSG00000100292;ENSG00000102468;ENSG00000105851;ENSG00000105974;ENSG00000120907;ENSG00000125538;ENSG00000133019;ENSG00000138814;ENSG00000142168;ENSG00000143799;ENSG00000150594;ENSG00000152661;ENSG00000154229;ENSG00000156113;ENSG00000164867;ENSG00000169252;ENSG00000170214;ENSG00000181072;ENSG00000183044;ENSG00000183873…
GO:0051052	biological process	regulation of DNA metabolic process	2.41547e-12	3.04611e-11	ENSG00000080824;ENSG00000087088;ENSG00000096717;ENSG00000100030;ENSG00000102882;ENSG00000105329;ENSG00000109471;ENSG00000113520;ENSG00000123374;ENSG00000124762;ENSG00000126583;ENSG00000132170;ENSG00000136634;ENSG00000136997;ENSG00000138685;ENSG00000141510;ENSG00000142208;ENSG00000143799;ENSG00000145386;ENSG00000146648;ENSG00000147889;ENSG00000149554;ENSG00000152661;ENSG00000170312;ENSG00000177606…
GO:0032869	biological process	cellular response to insulin stimulus	2.42333e-12	3.04611e-11	ENSG00000012504;ENSG00000072310;ENSG00000084207;ENSG00000096717;ENSG00000115415;ENSG00000120053;ENSG00000125538;ENSG00000132170;ENSG00000135446;ENSG00000136997;ENSG00000142208;ENSG00000143799;ENSG00000166501;ENSG00000167244;ENSG00000171105;ENSG00000171862;ENSG00000173039;ENSG00000175445;ENSG00000181092;ENSG00000181856;ENSG00000196396;ENSG00000197122
GO:0090276	biological process	regulation of peptide hormone secretion	2.42333e-12	3.04611e-11	ENSG00000002330;ENSG00000007171;ENSG00000012504;ENSG00000072310;ENSG00000089685;ENSG00000096968;ENSG00000100644;ENSG00000111537;ENSG00000112033;ENSG00000113161;ENSG00000117394;ENSG00000125538;ENSG00000138814;ENSG00000146648;ENSG00000147571;ENSG00000150594;ENSG00000152661;ENSG00000154229;ENSG00000183044;ENSG00000184160;ENSG00000197635;ENSG00000206439
GO:0010959	biological process	regulation of metal ion transport	2.53442e-12	3.18004e-11	ENSG00000030110;ENSG00000055118;ENSG00000072062;ENSG00000073756;ENSG00000087088;ENSG00000089250;ENSG00000090339;ENSG00000102468;ENSG00000105329;ENSG00000105851;ENSG00000105974;ENSG00000108691;ENSG00000111679;ENSG00000116329;ENSG00000138798;ENSG00000142208;ENSG00000147571;ENSG00000150594;ENSG00000152661;ENSG00000164867;ENSG00000169245;ENSG00000169248;ENSG00000169252;ENSG00000171791;ENSG00000171862…
GO:0008610	biological process	lipid biosynthetic process	2.81518e-12	3.52601e-11	ENSG00000012504;ENSG00000012779;ENSG00000072310;ENSG00000073756;ENSG00000084674;ENSG00000085662;ENSG00000087085;ENSG00000095303;ENSG00000096717;ENSG00000100197;ENSG00000102468;ENSG00000105851;ENSG00000111144;ENSG00000111537;ENSG00000112033;ENSG00000113161;ENSG00000118260;ENSG00000125538;ENSG00000127948;ENSG00000130164;ENSG00000130649;ENSG00000135446;ENSG00000137869;ENSG00000138685;ENSG00000140465…
GO:0045137	biological process	development of primary sexual characteristics	2.88422e-12	3.60605e-11	ENSG00000044574;ENSG00000082175;ENSG00000084676;ENSG00000087088;ENSG00000090339;ENSG00000091831;ENSG00000096717;ENSG00000110092;ENSG00000112715;ENSG00000136997;ENSG00000137869;ENSG00000142168;ENSG00000152661;ENSG00000164305;ENSG00000164867;ENSG00000167034;ENSG00000169083;ENSG00000171105;ENSG00000171552;ENSG00000171791;ENSG00000196139;ENSG00000197122
GO:0014065	biological process	phosphatidylinositol 3-kinase signaling	2.97064e-12	3.70749e-11	ENSG00000065361;ENSG00000096717;ENSG00000096968;ENSG00000100030;ENSG00000102468;ENSG00000102882;ENSG00000105851;ENSG00000111679;ENSG00000112033;ENSG00000121691;ENSG00000128052;ENSG00000141736;ENSG00000142208;ENSG00000146648;ENSG00000167034;ENSG00000171105;ENSG00000171862;ENSG00000197122;ENSG00000206439
GO:0009890	biological process	negative regulation of biosynthetic process	2.98944e-12	3.72432e-11	ENSG00000007968;ENSG00000012504;ENSG00000072310;ENSG00000079102;ENSG00000082701;ENSG00000084207;ENSG00000089685;ENSG00000091831;ENSG00000096717;ENSG00000100084;ENSG00000101412;ENSG00000105329;ENSG00000105810;ENSG00000105974;ENSG00000106546;ENSG00000109339;ENSG00000110092;ENSG00000111537;ENSG00000112033;ENSG00000112715;ENSG00000113520;ENSG00000113580;ENSG00000115415;ENSG00000115966;ENSG00000117560…
GO:0044459	cellular component	plasma membrane part	1.86467e-12	3.95189e-11	ENSG00000007908;ENSG00000011677;ENSG00000022355;ENSG00000043591;ENSG00000050628;ENSG00000055118;ENSG00000064012;ENSG00000065361;ENSG00000072062;ENSG00000073756;ENSG00000089250;ENSG00000090339;ENSG00000096968;ENSG00000100030;ENSG00000100292;ENSG00000102245;ENSG00000102468;ENSG00000102882;ENSG00000103222;ENSG00000103546;ENSG00000104267;ENSG00000104365;ENSG00000104687;ENSG00000105974;ENSG00000108576…
GO:0098960	molecular function	postsynaptic neurotransmitter receptor activity	7.36571e-13	3.97748e-11	ENSG00000011677;ENSG00000022355;ENSG00000043591;ENSG00000120903;ENSG00000145863;ENSG00000151834;ENSG00000164418;ENSG00000166736;ENSG00000168539;ENSG00000175344;ENSG00000176884;ENSG00000186297;ENSG00000198785
GO:0007049	biological process	cell cycle	3.25464e-12	4.04753e-11	ENSG00000002330;ENSG00000007968;ENSG00000030110;ENSG00000068028;ENSG00000072062;ENSG00000073756;ENSG00000077097;ENSG00000080824;ENSG00000087088;ENSG00000089685;ENSG00000096717;ENSG00000100030;ENSG00000100084;ENSG00000101412;ENSG00000102882;ENSG00000105329;ENSG00000105810;ENSG00000106546;ENSG00000108344;ENSG00000108576;ENSG00000108691;ENSG00000110092;ENSG00000111537;ENSG00000111679;ENSG00000112062…
GO:0032504	biological process	multicellular organism reproduction	3.33027e-12	4.13425e-11	ENSG00000002330;ENSG00000008735;ENSG00000044574;ENSG00000072062;ENSG00000073756;ENSG00000082175;ENSG00000084674;ENSG00000084676;ENSG00000085662;ENSG00000087088;ENSG00000091831;ENSG00000096717;ENSG00000100030;ENSG00000101412;ENSG00000102882;ENSG00000105329;ENSG00000108576;ENSG00000112033;ENSG00000112038;ENSG00000118785;ENSG00000125378;ENSG00000131747;ENSG00000134057;ENSG00000136997;ENSG00000140465…
GO:0060322	biological process	head development	3.37284e-12	4.1797e-11	ENSG00000002330;ENSG00000030110;ENSG00000044574;ENSG00000069535;ENSG00000077097;ENSG00000082701;ENSG00000084676;ENSG00000087088;ENSG00000087245;ENSG00000100030;ENSG00000100644;ENSG00000101412;ENSG00000102882;ENSG00000105329;ENSG00000105810;ENSG00000108576;ENSG00000108821;ENSG00000117394;ENSG00000118260;ENSG00000125378;ENSG00000132155;ENSG00000136997;ENSG00000138798;ENSG00000138814;ENSG00000140279…
GO:0031331	biological process	positive regulation of cellular catabolic process	3.47526e-12	4.29902e-11	ENSG00000002330;ENSG00000080824;ENSG00000082701;ENSG00000087088;ENSG00000096717;ENSG00000100292;ENSG00000100644;ENSG00000102468;ENSG00000102882;ENSG00000105974;ENSG00000111537;ENSG00000113520;ENSG00000116044;ENSG00000125538;ENSG00000128052;ENSG00000130164;ENSG00000136997;ENSG00000138798;ENSG00000142208;ENSG00000150594;ENSG00000159399;ENSG00000169252;ENSG00000171105;ENSG00000171862;ENSG00000185122…
GO:0045892	biological process	negative regulation of transcription, DNA-templated	3.57772e-12	4.41798e-11	ENSG00000007968;ENSG00000012504;ENSG00000072310;ENSG00000079102;ENSG00000089685;ENSG00000091831;ENSG00000096717;ENSG00000100084;ENSG00000101412;ENSG00000105329;ENSG00000105810;ENSG00000105974;ENSG00000106546;ENSG00000109339;ENSG00000110092;ENSG00000111537;ENSG00000112033;ENSG00000112715;ENSG00000113520;ENSG00000113580;ENSG00000115415;ENSG00000115966;ENSG00000117560;ENSG00000118260;ENSG00000123374…
GO:1903522	biological process	regulation of blood circulation	3.63659e-12	4.48278e-11	ENSG00000043591;ENSG00000055118;ENSG00000072062;ENSG00000072310;ENSG00000073756;ENSG00000089250;ENSG00000090339;ENSG00000096968;ENSG00000102468;ENSG00000105851;ENSG00000105974;ENSG00000109471;ENSG00000120907;ENSG00000133019;ENSG00000142208;ENSG00000146648;ENSG00000150594;ENSG00000152661;ENSG00000164867;ENSG00000170214;ENSG00000181072;ENSG00000183873;ENSG00000184160;ENSG00000196689;ENSG00000213366
GO:1905952	biological process	regulation of lipid localization	3.68941e-12	4.53196e-11	ENSG00000005421;ENSG00000084674;ENSG00000096717;ENSG00000100906;ENSG00000112033;ENSG00000118785;ENSG00000125538;ENSG00000132170;ENSG00000132693;ENSG00000136244;ENSG00000137869;ENSG00000138798;ENSG00000142208;ENSG00000147571;ENSG00000167034;ENSG00000175445;ENSG00000181092;ENSG00000186951;ENSG00000206439
GO:0016572	biological process	histone phosphorylation	3.6834e-12	4.53196e-11	ENSG00000096968;ENSG00000102882;ENSG00000123374;ENSG00000125538;ENSG00000134057;ENSG00000145386;ENSG00000149554;ENSG00000154229;ENSG00000166501;ENSG00000170312;ENSG00000184845
GO:0044260	biological process	cellular macromolecule metabolic process	4.23416e-12	5.19203e-11	ENSG00000002330;ENSG00000007171;ENSG00000007908;ENSG00000007968;ENSG00000008735;ENSG00000012504;ENSG00000030110;ENSG00000044574;ENSG00000057252;ENSG00000064012;ENSG00000065361;ENSG00000068976;ENSG00000072062;ENSG00000072310;ENSG00000073756;ENSG00000075426;ENSG00000077097;ENSG00000079102;ENSG00000080824;ENSG00000082175;ENSG00000082701;ENSG00000084207;ENSG00000084674;ENSG00000084676;ENSG00000087085…
GO:0007155	biological process	cell adhesion	4.6609e-12	5.70533e-11	ENSG00000002330;ENSG00000007908;ENSG00000065361;ENSG00000082701;ENSG00000087085;ENSG00000090339;ENSG00000096968;ENSG00000102245;ENSG00000105329;ENSG00000105810;ENSG00000105851;ENSG00000105974;ENSG00000106211;ENSG00000106366;ENSG00000108691;ENSG00000108821;ENSG00000109471;ENSG00000110955;ENSG00000111537;ENSG00000111679;ENSG00000112033;ENSG00000112062;ENSG00000112715;ENSG00000113520;ENSG00000113555…
GO:1902806	biological process	regulation of cell cycle G1/S phase transition	4.74032e-12	5.79244e-11	ENSG00000087088;ENSG00000101412;ENSG00000105810;ENSG00000108691;ENSG00000110092;ENSG00000111679;ENSG00000118971;ENSG00000123374;ENSG00000124762;ENSG00000134057;ENSG00000135446;ENSG00000139687;ENSG00000140465;ENSG00000141510;ENSG00000142208;ENSG00000146648;ENSG00000147889;ENSG00000170312;ENSG00000171791;ENSG00000171862;ENSG00000183765
GO:0006939	biological process	smooth muscle contraction	4.99732e-12	6.09586e-11	ENSG00000050628;ENSG00000073756;ENSG00000102468;ENSG00000105974;ENSG00000120907;ENSG00000133019;ENSG00000142168;ENSG00000150594;ENSG00000156113;ENSG00000169252;ENSG00000170214;ENSG00000181072;ENSG00000183044;ENSG00000184160;ENSG00000184845;ENSG00000196689
GO:0002793	biological process	positive regulation of peptide secretion	5.02726e-12	6.12174e-11	ENSG00000002330;ENSG00000012504;ENSG00000087085;ENSG00000096968;ENSG00000100644;ENSG00000102882;ENSG00000105329;ENSG00000109471;ENSG00000112033;ENSG00000112062;ENSG00000115008;ENSG00000125538;ENSG00000136244;ENSG00000136634;ENSG00000136869;ENSG00000137462;ENSG00000137752;ENSG00000146648;ENSG00000147571;ENSG00000152661;ENSG00000175445;ENSG00000183044;ENSG00000197122;ENSG00000206439;ENSG00000211898…
GO:0051881	biological process	regulation of mitochondrial membrane potential	5.04357e-12	6.13095e-11	ENSG00000002330;ENSG00000030110;ENSG00000087088;ENSG00000116329;ENSG00000120053;ENSG00000128052;ENSG00000136997;ENSG00000142168;ENSG00000142208;ENSG00000143799;ENSG00000171552;ENSG00000171791;ENSG00000196689;ENSG00000197122
GO:0008217	biological process	regulation of blood pressure	5.1436e-12	6.24173e-11	ENSG00000007171;ENSG00000043591;ENSG00000073756;ENSG00000089250;ENSG00000095303;ENSG00000100292;ENSG00000120907;ENSG00000132170;ENSG00000142168;ENSG00000147571;ENSG00000152661;ENSG00000158769;ENSG00000164867;ENSG00000169083;ENSG00000169252;ENSG00000170214;ENSG00000181092;ENSG00000183044;ENSG00000186951;ENSG00000196689
GO:0022610	biological process	biological adhesion	5.60029e-12	6.78419e-11	ENSG00000002330;ENSG00000007908;ENSG00000065361;ENSG00000082701;ENSG00000087085;ENSG00000090339;ENSG00000096968;ENSG00000102245;ENSG00000105329;ENSG00000105810;ENSG00000105851;ENSG00000105974;ENSG00000106211;ENSG00000106366;ENSG00000108691;ENSG00000108821;ENSG00000109471;ENSG00000110955;ENSG00000111537;ENSG00000111679;ENSG00000112033;ENSG00000112062;ENSG00000112715;ENSG00000113520;ENSG00000113555…
GO:0098772	molecular function	molecular function regulator	1.31965e-12	6.78678e-11	ENSG00000002330;ENSG00000043591;ENSG00000065361;ENSG00000072310;ENSG00000080824;ENSG00000081041;ENSG00000084207;ENSG00000089250;ENSG00000089685;ENSG00000091831;ENSG00000099937;ENSG00000100591;ENSG00000102245;ENSG00000105329;ENSG00000105974;ENSG00000106211;ENSG00000106333;ENSG00000106366;ENSG00000107643;ENSG00000108344;ENSG00000108691;ENSG00000109471;ENSG00000110092;ENSG00000111537;ENSG00000112715…
GO:0006631	biological process	fatty acid metabolic process	5.96582e-12	7.21453e-11	ENSG00000005421;ENSG00000012779;ENSG00000072310;ENSG00000073756;ENSG00000084207;ENSG00000095303;ENSG00000096717;ENSG00000100197;ENSG00000102882;ENSG00000105974;ENSG00000111144;ENSG00000112033;ENSG00000112062;ENSG00000125538;ENSG00000127948;ENSG00000130649;ENSG00000132170;ENSG00000138061;ENSG00000140465;ENSG00000140505;ENSG00000142208;ENSG00000160868;ENSG00000169710;ENSG00000175445;ENSG00000181092…
GO:0032386	biological process	regulation of intracellular transport	6.03204e-12	7.28205e-11	ENSG00000072062;ENSG00000072310;ENSG00000073756;ENSG00000078018;ENSG00000082701;ENSG00000100030;ENSG00000100292;ENSG00000102468;ENSG00000102882;ENSG00000105329;ENSG00000111537;ENSG00000112062;ENSG00000120907;ENSG00000125378;ENSG00000125538;ENSG00000126583;ENSG00000141279;ENSG00000141510;ENSG00000141736;ENSG00000166501;ENSG00000168539;ENSG00000171033;ENSG00000181072;ENSG00000181092;ENSG00000181856…
GO:1903037	biological process	regulation of leukocyte cell-cell adhesion	6.37713e-12	7.68543e-11	ENSG00000002330;ENSG00000090339;ENSG00000102245;ENSG00000105329;ENSG00000105974;ENSG00000108691;ENSG00000109471;ENSG00000111537;ENSG00000111679;ENSG00000113520;ENSG00000125347;ENSG00000125378;ENSG00000125538;ENSG00000136244;ENSG00000136634;ENSG00000141736;ENSG00000142208;ENSG00000147889;ENSG00000162692;ENSG00000164305;ENSG00000167244;ENSG00000170961;ENSG00000173039;ENSG00000186951;ENSG00000197122…
GO:0046483	biological process	heterocycle metabolic process	6.40677e-12	7.7079e-11	ENSG00000002330;ENSG00000007171;ENSG00000007968;ENSG00000012504;ENSG00000014257;ENSG00000044574;ENSG00000072062;ENSG00000072310;ENSG00000073756;ENSG00000075426;ENSG00000077097;ENSG00000079102;ENSG00000080824;ENSG00000082175;ENSG00000084676;ENSG00000087085;ENSG00000087088;ENSG00000089250;ENSG00000089685;ENSG00000090339;ENSG00000091831;ENSG00000096717;ENSG00000096968;ENSG00000100030;ENSG00000100084…
GO:0045184	biological process	establishment of protein localization	7.00408e-12	8.41209e-11	ENSG00000002330;ENSG00000007171;ENSG00000012504;ENSG00000044574;ENSG00000064012;ENSG00000072062;ENSG00000072310;ENSG00000073756;ENSG00000080824;ENSG00000082701;ENSG00000084674;ENSG00000087085;ENSG00000087088;ENSG00000089685;ENSG00000096968;ENSG00000100030;ENSG00000100644;ENSG00000100906;ENSG00000101412;ENSG00000102245;ENSG00000102882;ENSG00000105329;ENSG00000106211;ENSG00000107643;ENSG00000108821…
GO:0045444	biological process	fat cell differentiation	7.28301e-12	8.73214e-11	ENSG00000043591;ENSG00000072310;ENSG00000073756;ENSG00000079102;ENSG00000096717;ENSG00000101412;ENSG00000102468;ENSG00000105329;ENSG00000109193;ENSG00000110092;ENSG00000112033;ENSG00000112062;ENSG00000115966;ENSG00000118260;ENSG00000132170;ENSG00000136244;ENSG00000142208;ENSG00000169252;ENSG00000175445;ENSG00000181092;ENSG00000181856;ENSG00000206439
GO:0030855	biological process	epithelial cell differentiation	7.47181e-12	8.94322e-11	ENSG00000002330;ENSG00000075426;ENSG00000082175;ENSG00000082701;ENSG00000090339;ENSG00000091831;ENSG00000100644;ENSG00000100985;ENSG00000104365;ENSG00000105329;ENSG00000105810;ENSG00000105974;ENSG00000106366;ENSG00000110092;ENSG00000111537;ENSG00000112715;ENSG00000115415;ENSG00000118260;ENSG00000124762;ENSG00000125378;ENSG00000125538;ENSG00000128052;ENSG00000132170;ENSG00000140465;ENSG00000142168…
GO:0010629	biological process	negative regulation of gene expression	7.58118e-12	9.05867e-11	ENSG00000007171;ENSG00000007968;ENSG00000012504;ENSG00000030110;ENSG00000072310;ENSG00000079102;ENSG00000082175;ENSG00000089685;ENSG00000091831;ENSG00000096717;ENSG00000100084;ENSG00000100644;ENSG00000101412;ENSG00000105329;ENSG00000105810;ENSG00000105974;ENSG00000106211;ENSG00000106366;ENSG00000106546;ENSG00000108344;ENSG00000109339;ENSG00000110092;ENSG00000111537;ENSG00000112033;ENSG00000112062…
GO:0042445	biological process	hormone metabolic process	7.79468e-12	9.29794e-11	ENSG00000085662;ENSG00000087085;ENSG00000091831;ENSG00000100644;ENSG00000109193;ENSG00000111537;ENSG00000118785;ENSG00000125538;ENSG00000127948;ENSG00000137869;ENSG00000138061;ENSG00000140279;ENSG00000140465;ENSG00000147571;ENSG00000160868;ENSG00000163803;ENSG00000187134;ENSG00000187758;ENSG00000196139;ENSG00000203857;ENSG00000203859;ENSG00000206439;ENSG00000211452
GO:0072330	biological process	monocarboxylic acid biosynthetic process	7.93122e-12	9.44475e-11	ENSG00000012504;ENSG00000012779;ENSG00000073756;ENSG00000095303;ENSG00000096717;ENSG00000100197;ENSG00000100644;ENSG00000102468;ENSG00000111144;ENSG00000111669;ENSG00000125538;ENSG00000130649;ENSG00000136997;ENSG00000140465;ENSG00000140505;ENSG00000141510;ENSG00000159399;ENSG00000160868;ENSG00000168610;ENSG00000169710;ENSG00000171105;ENSG00000175445;ENSG00000181092;ENSG00000183044;ENSG00000186951…
GO:0060135	biological process	maternal process involved in female pregnancy	8.4839e-12	1.00858e-10	ENSG00000073756;ENSG00000082175;ENSG00000085662;ENSG00000091831;ENSG00000100030;ENSG00000102882;ENSG00000112033;ENSG00000118785;ENSG00000142208;ENSG00000152661;ENSG00000164733;ENSG00000169083;ENSG00000186350
GO:0090066	biological process	regulation of anatomical structure size	8.72242e-12	1.03518e-10	ENSG00000043591;ENSG00000073756;ENSG00000078018;ENSG00000082701;ENSG00000089250;ENSG00000090339;ENSG00000100292;ENSG00000102468;ENSG00000105974;ENSG00000108576;ENSG00000112033;ENSG00000112715;ENSG00000113161;ENSG00000118260;ENSG00000118785;ENSG00000120907;ENSG00000132693;ENSG00000133019;ENSG00000135446;ENSG00000142168;ENSG00000142208;ENSG00000145715;ENSG00000146648;ENSG00000150594;ENSG00000152661…
GO:0010558	biological process	negative regulation of macromolecule biosynthetic process	9.05175e-12	1.07245e-10	ENSG00000007968;ENSG00000012504;ENSG00000072310;ENSG00000079102;ENSG00000082701;ENSG00000084207;ENSG00000089685;ENSG00000091831;ENSG00000096717;ENSG00000100084;ENSG00000101412;ENSG00000105329;ENSG00000105810;ENSG00000105974;ENSG00000106546;ENSG00000109339;ENSG00000110092;ENSG00000111537;ENSG00000112033;ENSG00000112715;ENSG00000113520;ENSG00000113580;ENSG00000115415;ENSG00000115966;ENSG00000117560…
GO:0007159	biological process	leukocyte cell-cell adhesion	9.52357e-12	1.12645e-10	ENSG00000002330;ENSG00000007908;ENSG00000090339;ENSG00000102245;ENSG00000105329;ENSG00000105974;ENSG00000108691;ENSG00000109471;ENSG00000111537;ENSG00000111679;ENSG00000113520;ENSG00000125347;ENSG00000125378;ENSG00000125538;ENSG00000136244;ENSG00000136634;ENSG00000141736;ENSG00000142208;ENSG00000147889;ENSG00000162692;ENSG00000164305;ENSG00000167244;ENSG00000170961;ENSG00000173039;ENSG00000186951…
GO:0050890	biological process	cognition	9.5537e-12	1.12811e-10	ENSG00000008735;ENSG00000073756;ENSG00000100030;ENSG00000100644;ENSG00000102468;ENSG00000108576;ENSG00000113161;ENSG00000114200;ENSG00000118260;ENSG00000126583;ENSG00000130164;ENSG00000137462;ENSG00000146648;ENSG00000147571;ENSG00000164305;ENSG00000168539;ENSG00000170345;ENSG00000171105;ENSG00000171862;ENSG00000175344;ENSG00000176884;ENSG00000177606;ENSG00000184845;ENSG00000186297;ENSG00000206439
GO:0007611	biological process	learning or memory	9.78776e-12	1.1538e-10	ENSG00000008735;ENSG00000073756;ENSG00000100030;ENSG00000100644;ENSG00000102468;ENSG00000108576;ENSG00000113161;ENSG00000114200;ENSG00000118260;ENSG00000126583;ENSG00000130164;ENSG00000137462;ENSG00000146648;ENSG00000147571;ENSG00000164305;ENSG00000170345;ENSG00000171105;ENSG00000171862;ENSG00000175344;ENSG00000176884;ENSG00000177606;ENSG00000184845;ENSG00000186297
GO:0043536	biological process	positive regulation of blood vessel endothelial cell migration	1.02915e-11	1.21116e-10	ENSG00000073756;ENSG00000096717;ENSG00000100292;ENSG00000100644;ENSG00000105329;ENSG00000106211;ENSG00000110955;ENSG00000112715;ENSG00000116044;ENSG00000128052;ENSG00000138685;ENSG00000142208;ENSG00000154229;ENSG00000164867
GO:1902895	biological process	positive regulation of pri-miRNA transcription by RNA polymerase II	1.06044e-11	1.24589e-10	ENSG00000100644;ENSG00000105329;ENSG00000113580;ENSG00000125378;ENSG00000136634;ENSG00000141510;ENSG00000168610;ENSG00000170345;ENSG00000173039;ENSG00000177606
GO:0007204	biological process	positive regulation of cytosolic calcium ion concentration	1.09212e-11	1.28096e-10	ENSG00000030110;ENSG00000050628;ENSG00000072062;ENSG00000087088;ENSG00000089250;ENSG00000091831;ENSG00000096968;ENSG00000102468;ENSG00000105329;ENSG00000105851;ENSG00000105974;ENSG00000109471;ENSG00000111679;ENSG00000117560;ENSG00000120907;ENSG00000138685;ENSG00000152661;ENSG00000169245;ENSG00000169248;ENSG00000170214;ENSG00000171791;ENSG00000176884;ENSG00000184845;ENSG00000196689;ENSG00000213366
GO:0001936	biological process	regulation of endothelial cell proliferation	1.15259e-11	1.34738e-10	ENSG00000096717;ENSG00000100292;ENSG00000100644;ENSG00000105974;ENSG00000108691;ENSG00000112715;ENSG00000115415;ENSG00000117525;ENSG00000125378;ENSG00000128052;ENSG00000132170;ENSG00000136634;ENSG00000138685;ENSG00000142208;ENSG00000152661;ENSG00000154229;ENSG00000158125;ENSG00000168610;ENSG00000177606
GO:2001242	biological process	regulation of intrinsic apoptotic signaling pathway	1.15259e-11	1.34738e-10	ENSG00000002330;ENSG00000073756;ENSG00000087088;ENSG00000096717;ENSG00000100644;ENSG00000100985;ENSG00000105974;ENSG00000106211;ENSG00000116044;ENSG00000141510;ENSG00000142168;ENSG00000142208;ENSG00000143384;ENSG00000143799;ENSG00000167034;ENSG00000171552;ENSG00000171791;ENSG00000196396;ENSG00000197122
GO:0060627	biological process	regulation of vesicle-mediated transport	1.16933e-11	1.36467e-10	ENSG00000007908;ENSG00000078018;ENSG00000082701;ENSG00000100030;ENSG00000100292;ENSG00000102468;ENSG00000102882;ENSG00000105329;ENSG00000105974;ENSG00000106366;ENSG00000108691;ENSG00000111537;ENSG00000112715;ENSG00000113520;ENSG00000120907;ENSG00000125538;ENSG00000126583;ENSG00000132170;ENSG00000137462;ENSG00000138798;ENSG00000138814;ENSG00000142168;ENSG00000150594;ENSG00000166501;ENSG00000171862…
GO:0045930	biological process	negative regulation of mitotic cell cycle	1.17211e-11	1.36564e-10	ENSG00000077097;ENSG00000087088;ENSG00000101412;ENSG00000105329;ENSG00000105810;ENSG00000108344;ENSG00000108691;ENSG00000110092;ENSG00000115966;ENSG00000123374;ENSG00000124762;ENSG00000125378;ENSG00000131747;ENSG00000134057;ENSG00000135446;ENSG00000136634;ENSG00000139687;ENSG00000141510;ENSG00000146648;ENSG00000147889;ENSG00000149554;ENSG00000167034;ENSG00000170312;ENSG00000171552;ENSG00000171791…
GO:0051248	biological process	negative regulation of protein metabolic process	1.17602e-11	1.36566e-10	ENSG00000007171;ENSG00000030110;ENSG00000073756;ENSG00000082701;ENSG00000084207;ENSG00000087088;ENSG00000089685;ENSG00000096717;ENSG00000099937;ENSG00000100985;ENSG00000104365;ENSG00000104368;ENSG00000105329;ENSG00000105974;ENSG00000106211;ENSG00000106366;ENSG00000109471;ENSG00000111679;ENSG00000112715;ENSG00000113161;ENSG00000124107;ENSG00000124762;ENSG00000125378;ENSG00000125538;ENSG00000126583…
GO:0006812	biological process	cation transport	1.1754e-11	1.36566e-10	ENSG00000008735;ENSG00000030110;ENSG00000055118;ENSG00000069535;ENSG00000072062;ENSG00000073756;ENSG00000087088;ENSG00000089250;ENSG00000090339;ENSG00000100985;ENSG00000102468;ENSG00000103546;ENSG00000105329;ENSG00000105851;ENSG00000105974;ENSG00000108576;ENSG00000108691;ENSG00000110955;ENSG00000111679;ENSG00000112038;ENSG00000116329;ENSG00000117560;ENSG00000120251;ENSG00000120907;ENSG00000123374…
GO:0044419	biological process	interspecies interaction between organisms	1.17876e-11	1.36658e-10	ENSG00000002330;ENSG00000005381;ENSG00000007171;ENSG00000064012;ENSG00000077097;ENSG00000087088;ENSG00000090339;ENSG00000090382;ENSG00000096717;ENSG00000100030;ENSG00000100906;ENSG00000102468;ENSG00000102882;ENSG00000104365;ENSG00000105329;ENSG00000105974;ENSG00000108691;ENSG00000111537;ENSG00000115415;ENSG00000116044;ENSG00000118260;ENSG00000124107;ENSG00000128052;ENSG00000130164;ENSG00000131747…
GO:0010469	biological process	regulation of signaling receptor activity	1.19385e-11	1.37972e-10	ENSG00000008735;ENSG00000081041;ENSG00000102245;ENSG00000105329;ENSG00000106366;ENSG00000108691;ENSG00000109471;ENSG00000111537;ENSG00000112038;ENSG00000112715;ENSG00000113520;ENSG00000115008;ENSG00000117560;ENSG00000118785;ENSG00000120251;ENSG00000122861;ENSG00000125378;ENSG00000125538;ENSG00000136244;ENSG00000136634;ENSG00000138685;ENSG00000138798;ENSG00000140009;ENSG00000147571;ENSG00000150594…
GO:0048146	biological process	positive regulation of fibroblast proliferation	1.19403e-11	1.37972e-10	ENSG00000075426;ENSG00000091831;ENSG00000101412;ENSG00000105329;ENSG00000105810;ENSG00000124762;ENSG00000134057;ENSG00000135446;ENSG00000136997;ENSG00000145386;ENSG00000146648;ENSG00000177606
GO:0031100	biological process	animal organ regeneration	1.22223e-11	1.40998e-10	ENSG00000030110;ENSG00000057593;ENSG00000084207;ENSG00000100292;ENSG00000105329;ENSG00000110092;ENSG00000124762;ENSG00000132170;ENSG00000135446;ENSG00000136634;ENSG00000136997;ENSG00000145386;ENSG00000146648;ENSG00000170312
GO:0030225	biological process	macrophage differentiation	1.24539e-11	1.43435e-10	ENSG00000064012;ENSG00000096717;ENSG00000100985;ENSG00000105329;ENSG00000112715;ENSG00000125378;ENSG00000137462;ENSG00000139687;ENSG00000143799;ENSG00000154229;ENSG00000181092
GO:0010631	biological process	epithelial cell migration	1.31729e-11	1.51467e-10	ENSG00000073756;ENSG00000096717;ENSG00000100292;ENSG00000100644;ENSG00000100985;ENSG00000105329;ENSG00000106211;ENSG00000110955;ENSG00000111537;ENSG00000112033;ENSG00000112715;ENSG00000113520;ENSG00000116044;ENSG00000125378;ENSG00000128052;ENSG00000132170;ENSG00000138061;ENSG00000138685;ENSG00000142208;ENSG00000154229;ENSG00000164867;ENSG00000170961;ENSG00000171862;ENSG00000177606;ENSG00000197122…
GO:0051924	biological process	regulation of calcium ion transport	1.3197e-11	1.51496e-10	ENSG00000030110;ENSG00000072062;ENSG00000073756;ENSG00000087088;ENSG00000089250;ENSG00000090339;ENSG00000105329;ENSG00000105851;ENSG00000105974;ENSG00000108691;ENSG00000111679;ENSG00000116329;ENSG00000138798;ENSG00000147571;ENSG00000150594;ENSG00000152661;ENSG00000164867;ENSG00000169245;ENSG00000169248;ENSG00000171791;ENSG00000176884;ENSG00000184845;ENSG00000213366
GO:0099699	cellular component	integral component of synaptic membrane	7.48178e-12	1.5361e-10	ENSG00000011677;ENSG00000022355;ENSG00000043591;ENSG00000102468;ENSG00000108576;ENSG00000112038;ENSG00000116329;ENSG00000120907;ENSG00000133019;ENSG00000142319;ENSG00000151834;ENSG00000166736;ENSG00000168539;ENSG00000176884;ENSG00000181072;ENSG00000184160;ENSG00000184845;ENSG00000186297
GO:0045926	biological process	negative regulation of growth	1.42091e-11	1.62847e-10	ENSG00000005381;ENSG00000043591;ENSG00000078018;ENSG00000096717;ENSG00000100644;ENSG00000105329;ENSG00000108576;ENSG00000112033;ENSG00000118785;ENSG00000124762;ENSG00000125148;ENSG00000125378;ENSG00000132170;ENSG00000136634;ENSG00000140009;ENSG00000141510;ENSG00000147889;ENSG00000152661;ENSG00000167565;ENSG00000169252;ENSG00000171791;ENSG00000171862;ENSG00000186951
GO:0043393	biological process	regulation of protein binding	1.47012e-11	1.68212e-10	ENSG00000030110;ENSG00000044574;ENSG00000072062;ENSG00000078018;ENSG00000082701;ENSG00000087088;ENSG00000100985;ENSG00000102882;ENSG00000105974;ENSG00000107643;ENSG00000124107;ENSG00000125378;ENSG00000136634;ENSG00000142208;ENSG00000167034;ENSG00000169252;ENSG00000171791;ENSG00000181092;ENSG00000185122;ENSG00000186951;ENSG00000197122
GO:0050727	biological process	regulation of inflammatory response	1.47435e-11	1.68421e-10	ENSG00000007171;ENSG00000007908;ENSG00000012504;ENSG00000050628;ENSG00000073756;ENSG00000084207;ENSG00000091831;ENSG00000096968;ENSG00000100906;ENSG00000100985;ENSG00000105851;ENSG00000106366;ENSG00000109471;ENSG00000112033;ENSG00000112062;ENSG00000113520;ENSG00000125538;ENSG00000130164;ENSG00000132170;ENSG00000136244;ENSG00000136634;ENSG00000136869;ENSG00000137462;ENSG00000137869;ENSG00000139687…
GO:0031649	biological process	heat generation	1.53932e-11	1.75557e-10	ENSG00000043591;ENSG00000050628;ENSG00000073756;ENSG00000115008;ENSG00000125538;ENSG00000169252;ENSG00000183044;ENSG00000196689;ENSG00000206439
GO:0090132	biological process	epithelium migration	1.58755e-11	1.80765e-10	ENSG00000073756;ENSG00000096717;ENSG00000100292;ENSG00000100644;ENSG00000100985;ENSG00000105329;ENSG00000106211;ENSG00000110955;ENSG00000111537;ENSG00000112033;ENSG00000112715;ENSG00000113520;ENSG00000116044;ENSG00000125378;ENSG00000128052;ENSG00000132170;ENSG00000138061;ENSG00000138685;ENSG00000142208;ENSG00000154229;ENSG00000164867;ENSG00000170961;ENSG00000171862;ENSG00000177606;ENSG00000197122…
GO:0051649	biological process	establishment of localization in cell	1.66936e-11	1.89771e-10	ENSG00000002330;ENSG00000007171;ENSG00000012504;ENSG00000030110;ENSG00000044574;ENSG00000057593;ENSG00000064012;ENSG00000072062;ENSG00000072310;ENSG00000073756;ENSG00000078018;ENSG00000080824;ENSG00000082701;ENSG00000087088;ENSG00000089250;ENSG00000089685;ENSG00000100030;ENSG00000100292;ENSG00000100644;ENSG00000100906;ENSG00000101412;ENSG00000102468;ENSG00000102882;ENSG00000103546;ENSG00000105329…
GO:0043168	molecular function	anion binding	3.88899e-12	1.90914e-10	ENSG00000002330;ENSG00000005381;ENSG00000005421;ENSG00000007171;ENSG00000007908;ENSG00000012504;ENSG00000044574;ENSG00000057252;ENSG00000065361;ENSG00000068976;ENSG00000069535;ENSG00000072062;ENSG00000077097;ENSG00000080824;ENSG00000082701;ENSG00000084207;ENSG00000084674;ENSG00000089250;ENSG00000096717;ENSG00000096968;ENSG00000099937;ENSG00000100030;ENSG00000102882;ENSG00000103222;ENSG00000104365…
GO:1903507	biological process	negative regulation of nucleic acid-templated transcription	1.7213e-11	1.95359e-10	ENSG00000007968;ENSG00000012504;ENSG00000072310;ENSG00000079102;ENSG00000089685;ENSG00000091831;ENSG00000096717;ENSG00000100084;ENSG00000101412;ENSG00000105329;ENSG00000105810;ENSG00000105974;ENSG00000106546;ENSG00000109339;ENSG00000110092;ENSG00000111537;ENSG00000112033;ENSG00000112715;ENSG00000113520;ENSG00000113580;ENSG00000115415;ENSG00000115966;ENSG00000117560;ENSG00000118260;ENSG00000123374…
GO:0052548	biological process	regulation of endopeptidase activity	1.77411e-11	2.01027e-10	ENSG00000002330;ENSG00000030110;ENSG00000064012;ENSG00000073756;ENSG00000087088;ENSG00000089685;ENSG00000096717;ENSG00000096968;ENSG00000099937;ENSG00000100985;ENSG00000106366;ENSG00000112715;ENSG00000117525;ENSG00000117560;ENSG00000124107;ENSG00000127948;ENSG00000132155;ENSG00000132170;ENSG00000132906;ENSG00000136997;ENSG00000137752;ENSG00000142208;ENSG00000147889;ENSG00000158125;ENSG00000167034…
GO:1902679	biological process	negative regulation of RNA biosynthetic process	1.81922e-11	2.05807e-10	ENSG00000007968;ENSG00000012504;ENSG00000072310;ENSG00000079102;ENSG00000089685;ENSG00000091831;ENSG00000096717;ENSG00000100084;ENSG00000101412;ENSG00000105329;ENSG00000105810;ENSG00000105974;ENSG00000106546;ENSG00000109339;ENSG00000110092;ENSG00000111537;ENSG00000112033;ENSG00000112715;ENSG00000113520;ENSG00000113580;ENSG00000115415;ENSG00000115966;ENSG00000117560;ENSG00000118260;ENSG00000123374…
GO:0048771	biological process	tissue remodeling	1.88216e-11	2.12584e-10	ENSG00000030110;ENSG00000087088;ENSG00000087245;ENSG00000100644;ENSG00000104267;ENSG00000105329;ENSG00000105974;ENSG00000109471;ENSG00000115008;ENSG00000118785;ENSG00000136244;ENSG00000138814;ENSG00000141510;ENSG00000146648;ENSG00000152661;ENSG00000154229;ENSG00000164867;ENSG00000169252;ENSG00000197122
GO:0007548	biological process	sex differentiation	1.90334e-11	2.14631e-10	ENSG00000030110;ENSG00000044574;ENSG00000082175;ENSG00000084676;ENSG00000087088;ENSG00000090339;ENSG00000091831;ENSG00000096717;ENSG00000110092;ENSG00000112715;ENSG00000136997;ENSG00000137869;ENSG00000142168;ENSG00000152661;ENSG00000164305;ENSG00000164867;ENSG00000167034;ENSG00000169083;ENSG00000171105;ENSG00000171552;ENSG00000171791;ENSG00000196139;ENSG00000197122
GO:0045934	biological process	negative regulation of nucleobase-containing compound metabolic process	1.99318e-11	2.24401e-10	ENSG00000007968;ENSG00000012504;ENSG00000072310;ENSG00000079102;ENSG00000089685;ENSG00000091831;ENSG00000096717;ENSG00000100084;ENSG00000101412;ENSG00000105329;ENSG00000105810;ENSG00000105974;ENSG00000106546;ENSG00000109339;ENSG00000110092;ENSG00000111537;ENSG00000112033;ENSG00000112062;ENSG00000112715;ENSG00000113520;ENSG00000113580;ENSG00000115415;ENSG00000115966;ENSG00000117560;ENSG00000118260…
GO:0051641	biological process	cellular localization	2.02128e-11	2.272e-10	ENSG00000002330;ENSG00000007171;ENSG00000012504;ENSG00000030110;ENSG00000044574;ENSG00000057593;ENSG00000064012;ENSG00000072062;ENSG00000072310;ENSG00000073756;ENSG00000078018;ENSG00000080824;ENSG00000082701;ENSG00000087088;ENSG00000089250;ENSG00000089685;ENSG00000091831;ENSG00000100030;ENSG00000100292;ENSG00000100644;ENSG00000100906;ENSG00000101412;ENSG00000102468;ENSG00000102882;ENSG00000103546…
GO:0051253	biological process	negative regulation of RNA metabolic process	2.05985e-11	2.31165e-10	ENSG00000007968;ENSG00000012504;ENSG00000072310;ENSG00000079102;ENSG00000089685;ENSG00000091831;ENSG00000096717;ENSG00000100084;ENSG00000101412;ENSG00000105329;ENSG00000105810;ENSG00000105974;ENSG00000106546;ENSG00000109339;ENSG00000110092;ENSG00000111537;ENSG00000112033;ENSG00000112062;ENSG00000112715;ENSG00000113520;ENSG00000113580;ENSG00000115415;ENSG00000115966;ENSG00000117560;ENSG00000118260…
GO:2001056	biological process	positive regulation of cysteine-type endopeptidase activity	2.06574e-11	2.31455e-10	ENSG00000002330;ENSG00000030110;ENSG00000064012;ENSG00000087088;ENSG00000096717;ENSG00000096968;ENSG00000117525;ENSG00000117560;ENSG00000132170;ENSG00000132906;ENSG00000136997;ENSG00000137752;ENSG00000147889;ENSG00000158125;ENSG00000167034;ENSG00000176884;ENSG00000185122;ENSG00000206439
GO:0070372	biological process	regulation of ERK1 and ERK2 cascade	2.10038e-11	2.34962e-10	ENSG00000084207;ENSG00000090339;ENSG00000102468;ENSG00000102882;ENSG00000105329;ENSG00000108691;ENSG00000111679;ENSG00000112038;ENSG00000113161;ENSG00000120907;ENSG00000125378;ENSG00000125538;ENSG00000128052;ENSG00000136869;ENSG00000138685;ENSG00000141736;ENSG00000146648;ENSG00000154229;ENSG00000171862;ENSG00000175344;ENSG00000177606;ENSG00000181092;ENSG00000196396;ENSG00000197122;ENSG00000206439
GO:0051480	biological process	regulation of cytosolic calcium ion concentration	2.15749e-11	2.40966e-10	ENSG00000030110;ENSG00000050628;ENSG00000072062;ENSG00000087088;ENSG00000089250;ENSG00000091831;ENSG00000096968;ENSG00000102468;ENSG00000105329;ENSG00000105851;ENSG00000105974;ENSG00000109471;ENSG00000111679;ENSG00000117560;ENSG00000120053;ENSG00000120907;ENSG00000138685;ENSG00000152661;ENSG00000169245;ENSG00000169248;ENSG00000170214;ENSG00000171791;ENSG00000176884;ENSG00000184845;ENSG00000196689…
GO:0008631	biological process	intrinsic apoptotic signaling pathway in response to oxidative stress	2.17537e-11	2.42576e-10	ENSG00000096717;ENSG00000096968;ENSG00000100644;ENSG00000106211;ENSG00000116044;ENSG00000138061;ENSG00000142168;ENSG00000142208;ENSG00000143384;ENSG00000143799;ENSG00000171791
GO:0044843	biological process	cell cycle G1/S phase transition	2.20897e-11	2.45932e-10	ENSG00000087088;ENSG00000101412;ENSG00000105810;ENSG00000108691;ENSG00000110092;ENSG00000111679;ENSG00000118971;ENSG00000123374;ENSG00000124762;ENSG00000134057;ENSG00000135446;ENSG00000136997;ENSG00000138814;ENSG00000139687;ENSG00000140465;ENSG00000141510;ENSG00000142208;ENSG00000145386;ENSG00000146648;ENSG00000147889;ENSG00000170312;ENSG00000171791;ENSG00000171862;ENSG00000183765
GO:0090130	biological process	tissue migration	2.29255e-11	2.54833e-10	ENSG00000073756;ENSG00000096717;ENSG00000100292;ENSG00000100644;ENSG00000100985;ENSG00000105329;ENSG00000106211;ENSG00000110955;ENSG00000111537;ENSG00000112033;ENSG00000112715;ENSG00000113520;ENSG00000116044;ENSG00000125378;ENSG00000128052;ENSG00000132170;ENSG00000138061;ENSG00000138685;ENSG00000142208;ENSG00000154229;ENSG00000164867;ENSG00000170961;ENSG00000171862;ENSG00000177606;ENSG00000197122…
GO:0004672	molecular function	protein kinase activity	5.52001e-12	2.592e-10	ENSG00000065361;ENSG00000072062;ENSG00000082701;ENSG00000096968;ENSG00000100030;ENSG00000102882;ENSG00000104365;ENSG00000105810;ENSG00000105851;ENSG00000107643;ENSG00000108691;ENSG00000109339;ENSG00000110092;ENSG00000112062;ENSG00000118971;ENSG00000123374;ENSG00000124762;ENSG00000126583;ENSG00000128052;ENSG00000132155;ENSG00000134057;ENSG00000135446;ENSG00000137193;ENSG00000141736;ENSG00000142208…
GO:0007249	biological process	I-kappaB kinase/NF-kappaB signaling	2.72347e-11	3.02253e-10	ENSG00000012504;ENSG00000064012;ENSG00000084207;ENSG00000091831;ENSG00000096717;ENSG00000100292;ENSG00000100906;ENSG00000104365;ENSG00000106211;ENSG00000115415;ENSG00000117560;ENSG00000125538;ENSG00000136869;ENSG00000137462;ENSG00000137752;ENSG00000142208;ENSG00000152661;ENSG00000166501;ENSG00000173039;ENSG00000181092;ENSG00000189067;ENSG00000206439;ENSG00000213341
GO:0009755	biological process	hormone-mediated signaling pathway	2.77e-11	3.06448e-10	ENSG00000012504;ENSG00000082175;ENSG00000084676;ENSG00000091831;ENSG00000096717;ENSG00000096968;ENSG00000112033;ENSG00000113580;ENSG00000125378;ENSG00000132170;ENSG00000139687;ENSG00000140009;ENSG00000143257;ENSG00000143799;ENSG00000144852;ENSG00000147571;ENSG00000151623;ENSG00000167034;ENSG00000169083;ENSG00000186350;ENSG00000186951;ENSG00000197122
GO:0090257	biological process	regulation of muscle system process	2.77e-11	3.06448e-10	ENSG00000072062;ENSG00000073756;ENSG00000089250;ENSG00000105851;ENSG00000105974;ENSG00000120907;ENSG00000133019;ENSG00000138814;ENSG00000142168;ENSG00000143799;ENSG00000150594;ENSG00000154229;ENSG00000156113;ENSG00000164867;ENSG00000169252;ENSG00000170214;ENSG00000181072;ENSG00000183044;ENSG00000183873;ENSG00000184160;ENSG00000186951;ENSG00000213366
GO:0015833	biological process	peptide transport	2.80386e-11	3.09705e-10	ENSG00000002330;ENSG00000007171;ENSG00000012504;ENSG00000044574;ENSG00000072062;ENSG00000072310;ENSG00000073756;ENSG00000080824;ENSG00000082701;ENSG00000084674;ENSG00000087085;ENSG00000089685;ENSG00000096968;ENSG00000100030;ENSG00000100644;ENSG00000100906;ENSG00000102245;ENSG00000102882;ENSG00000103222;ENSG00000104267;ENSG00000105329;ENSG00000106211;ENSG00000108821;ENSG00000109339;ENSG00000109471…
GO:2000113	biological process	negative regulation of cellular macromolecule biosynthetic process	2.83397e-11	3.12539e-10	ENSG00000007968;ENSG00000012504;ENSG00000072310;ENSG00000079102;ENSG00000082701;ENSG00000089685;ENSG00000091831;ENSG00000096717;ENSG00000100084;ENSG00000101412;ENSG00000105329;ENSG00000105810;ENSG00000105974;ENSG00000106546;ENSG00000109339;ENSG00000110092;ENSG00000111537;ENSG00000112033;ENSG00000112715;ENSG00000113520;ENSG00000113580;ENSG00000115415;ENSG00000115966;ENSG00000117560;ENSG00000118260…
GO:1904018	biological process	positive regulation of vasculature development	2.83958e-11	3.12666e-10	ENSG00000073756;ENSG00000096717;ENSG00000100292;ENSG00000100644;ENSG00000106211;ENSG00000106366;ENSG00000112715;ENSG00000115008;ENSG00000116044;ENSG00000117525;ENSG00000125538;ENSG00000128052;ENSG00000136634;ENSG00000138061;ENSG00000138685;ENSG00000154229;ENSG00000159399;ENSG00000164867;ENSG00000166501;ENSG00000168610;ENSG00000175344
GO:0043280	biological process	positive regulation of cysteine-type endopeptidase activity involved in apoptotic process	2.84952e-11	3.13268e-10	ENSG00000002330;ENSG00000030110;ENSG00000064012;ENSG00000087088;ENSG00000096717;ENSG00000096968;ENSG00000117525;ENSG00000117560;ENSG00000132170;ENSG00000132906;ENSG00000136997;ENSG00000137752;ENSG00000147889;ENSG00000158125;ENSG00000167034;ENSG00000185122;ENSG00000206439
GO:0034641	biological process	cellular nitrogen compound metabolic process	2.87724e-11	3.15821e-10	ENSG00000002330;ENSG00000007171;ENSG00000007968;ENSG00000012504;ENSG00000014257;ENSG00000044574;ENSG00000069535;ENSG00000072062;ENSG00000072310;ENSG00000073756;ENSG00000075426;ENSG00000077097;ENSG00000079102;ENSG00000080824;ENSG00000082175;ENSG00000084207;ENSG00000084676;ENSG00000087085;ENSG00000087088;ENSG00000089250;ENSG00000089685;ENSG00000090339;ENSG00000091831;ENSG00000096717;ENSG00000096968…
GO:0009896	biological process	positive regulation of catabolic process	2.90769e-11	3.18664e-10	ENSG00000002330;ENSG00000080824;ENSG00000082701;ENSG00000087088;ENSG00000096717;ENSG00000100292;ENSG00000100644;ENSG00000102468;ENSG00000102882;ENSG00000105974;ENSG00000111537;ENSG00000113520;ENSG00000116044;ENSG00000125538;ENSG00000128052;ENSG00000130164;ENSG00000136997;ENSG00000138798;ENSG00000142208;ENSG00000150594;ENSG00000152661;ENSG00000159399;ENSG00000169252;ENSG00000171105;ENSG00000171862…
GO:0044422	cellular component	organelle part	1.60735e-11	3.2001e-10	ENSG00000002330;ENSG00000005381;ENSG00000007171;ENSG00000007968;ENSG00000011677;ENSG00000012504;ENSG00000012779;ENSG00000014257;ENSG00000022355;ENSG00000030110;ENSG00000043591;ENSG00000044574;ENSG00000050628;ENSG00000057252;ENSG00000057593;ENSG00000064012;ENSG00000068028;ENSG00000069535;ENSG00000072062;ENSG00000072310;ENSG00000073756;ENSG00000075426;ENSG00000077097;ENSG00000078018;ENSG00000079102…
GO:0006690	biological process	icosanoid metabolic process	3.1907e-11	3.49136e-10	ENSG00000005421;ENSG00000012779;ENSG00000073756;ENSG00000095303;ENSG00000096717;ENSG00000100197;ENSG00000102882;ENSG00000103222;ENSG00000111144;ENSG00000125538;ENSG00000130649;ENSG00000137462;ENSG00000138061;ENSG00000140465;ENSG00000140505;ENSG00000196139
GO:0045936	biological process	negative regulation of phosphate metabolic process	3.26738e-11	3.56969e-10	ENSG00000030110;ENSG00000082701;ENSG00000084207;ENSG00000087088;ENSG00000096717;ENSG00000104365;ENSG00000105329;ENSG00000105974;ENSG00000106211;ENSG00000109471;ENSG00000111679;ENSG00000113161;ENSG00000124762;ENSG00000125378;ENSG00000125538;ENSG00000134057;ENSG00000136869;ENSG00000136997;ENSG00000139687;ENSG00000141510;ENSG00000142208;ENSG00000143799;ENSG00000146674;ENSG00000147889;ENSG00000158125…
GO:0010563	biological process	negative regulation of phosphorus metabolic process	3.41011e-11	3.71983e-10	ENSG00000030110;ENSG00000082701;ENSG00000084207;ENSG00000087088;ENSG00000096717;ENSG00000104365;ENSG00000105329;ENSG00000105974;ENSG00000106211;ENSG00000109471;ENSG00000111679;ENSG00000113161;ENSG00000124762;ENSG00000125378;ENSG00000125538;ENSG00000134057;ENSG00000136869;ENSG00000136997;ENSG00000139687;ENSG00000141510;ENSG00000142208;ENSG00000143799;ENSG00000146674;ENSG00000147889;ENSG00000158125…
GO:0001012	molecular function	RNA polymerase II regulatory region DNA binding	8.26844e-12	3.7208e-10	ENSG00000007968;ENSG00000012504;ENSG00000072310;ENSG00000075426;ENSG00000082175;ENSG00000084676;ENSG00000091831;ENSG00000096717;ENSG00000100644;ENSG00000106546;ENSG00000112033;ENSG00000113580;ENSG00000115415;ENSG00000115966;ENSG00000116044;ENSG00000118260;ENSG00000124813;ENSG00000125347;ENSG00000126767;ENSG00000132170;ENSG00000136997;ENSG00000139687;ENSG00000140009;ENSG00000140396;ENSG00000141510…
GO:0000082	biological process	G1/S transition of mitotic cell cycle	3.60759e-11	3.92913e-10	ENSG00000087088;ENSG00000101412;ENSG00000105810;ENSG00000108691;ENSG00000110092;ENSG00000111679;ENSG00000118971;ENSG00000123374;ENSG00000124762;ENSG00000134057;ENSG00000135446;ENSG00000136997;ENSG00000138814;ENSG00000139687;ENSG00000140465;ENSG00000141510;ENSG00000142208;ENSG00000146648;ENSG00000147889;ENSG00000170312;ENSG00000171791;ENSG00000171862;ENSG00000183765
GO:0045428	biological process	regulation of nitric oxide biosynthetic process	3.92022e-11	4.26302e-10	ENSG00000073756;ENSG00000080824;ENSG00000090339;ENSG00000096968;ENSG00000105974;ENSG00000111537;ENSG00000125538;ENSG00000136634;ENSG00000136869;ENSG00000142208;ENSG00000171105;ENSG00000196689;ENSG00000206439
GO:1903426	biological process	regulation of reactive oxygen species biosynthetic process	4.05378e-11	4.39462e-10	ENSG00000073756;ENSG00000080824;ENSG00000090339;ENSG00000096968;ENSG00000105974;ENSG00000111537;ENSG00000125538;ENSG00000136634;ENSG00000136869;ENSG00000142208;ENSG00000168610;ENSG00000171105;ENSG00000176884;ENSG00000196689;ENSG00000206439
GO:1904035	biological process	regulation of epithelial cell apoptotic process	4.05378e-11	4.39462e-10	ENSG00000002330;ENSG00000090339;ENSG00000096968;ENSG00000100292;ENSG00000102245;ENSG00000106366;ENSG00000108691;ENSG00000113520;ENSG00000116044;ENSG00000117560;ENSG00000128052;ENSG00000136244;ENSG00000136634;ENSG00000196139;ENSG00000206439
GO:0072507	biological process	divalent inorganic cation homeostasis	4.2107e-11	4.5577e-10	ENSG00000030110;ENSG00000050628;ENSG00000072062;ENSG00000087088;ENSG00000089250;ENSG00000091831;ENSG00000096968;ENSG00000102468;ENSG00000105329;ENSG00000105851;ENSG00000105974;ENSG00000109471;ENSG00000111679;ENSG00000117560;ENSG00000120053;ENSG00000120907;ENSG00000125148;ENSG00000138685;ENSG00000146648;ENSG00000152661;ENSG00000164418;ENSG00000166501;ENSG00000169245;ENSG00000169248;ENSG00000170214…
GO:0060402	biological process	calcium ion transport into cytosol	4.21752e-11	4.55804e-10	ENSG00000030110;ENSG00000072062;ENSG00000087088;ENSG00000089250;ENSG00000102468;ENSG00000105329;ENSG00000105974;ENSG00000111679;ENSG00000117560;ENSG00000120907;ENSG00000138685;ENSG00000169245;ENSG00000169248;ENSG00000171791;ENSG00000176884;ENSG00000184845;ENSG00000196689;ENSG00000213366
GO:0019229	biological process	regulation of vasoconstriction	4.51274e-11	4.86959e-10	ENSG00000073756;ENSG00000090339;ENSG00000102468;ENSG00000105974;ENSG00000120907;ENSG00000133019;ENSG00000142208;ENSG00000146648;ENSG00000150594;ENSG00000152661;ENSG00000170214;ENSG00000184160
GO:0045785	biological process	positive regulation of cell adhesion	4.61777e-11	4.97528e-10	ENSG00000002330;ENSG00000082701;ENSG00000090339;ENSG00000096968;ENSG00000102245;ENSG00000105329;ENSG00000105810;ENSG00000105974;ENSG00000108691;ENSG00000109471;ENSG00000111537;ENSG00000111679;ENSG00000112715;ENSG00000113520;ENSG00000125538;ENSG00000128052;ENSG00000136244;ENSG00000136634;ENSG00000138814;ENSG00000141736;ENSG00000142208;ENSG00000154229;ENSG00000162692;ENSG00000167244;ENSG00000170961…
GO:0031327	biological process	negative regulation of cellular biosynthetic process	4.67484e-11	5.02903e-10	ENSG00000007968;ENSG00000012504;ENSG00000072310;ENSG00000079102;ENSG00000082701;ENSG00000089685;ENSG00000091831;ENSG00000096717;ENSG00000100084;ENSG00000101412;ENSG00000105329;ENSG00000105810;ENSG00000105974;ENSG00000106546;ENSG00000109339;ENSG00000110092;ENSG00000111537;ENSG00000112033;ENSG00000112715;ENSG00000113520;ENSG00000113580;ENSG00000115415;ENSG00000115966;ENSG00000117560;ENSG00000118260…
GO:0045776	biological process	negative regulation of blood pressure	4.75564e-11	5.10813e-10	ENSG00000007171;ENSG00000043591;ENSG00000089250;ENSG00000120907;ENSG00000147571;ENSG00000164867;ENSG00000169252;ENSG00000181092;ENSG00000183044;ENSG00000186951;ENSG00000196689
GO:2001235	biological process	positive regulation of apoptotic signaling pathway	4.79166e-11	5.13894e-10	ENSG00000002330;ENSG00000030110;ENSG00000064012;ENSG00000082701;ENSG00000087088;ENSG00000096717;ENSG00000096968;ENSG00000100985;ENSG00000101412;ENSG00000105974;ENSG00000107643;ENSG00000135916;ENSG00000141510;ENSG00000142168;ENSG00000143384;ENSG00000167034;ENSG00000171552;ENSG00000171791;ENSG00000171862
GO:0009746	biological process	response to hexose	4.8769e-11	5.22238e-10	ENSG00000002330;ENSG00000012504;ENSG00000072062;ENSG00000072310;ENSG00000073756;ENSG00000089685;ENSG00000090339;ENSG00000100644;ENSG00000105329;ENSG00000112033;ENSG00000113161;ENSG00000132155;ENSG00000138814;ENSG00000147571;ENSG00000150594;ENSG00000152661;ENSG00000164305;ENSG00000171862;ENSG00000175445;ENSG00000181092
GO:0045834	biological process	positive regulation of lipid metabolic process	4.94101e-11	5.28297e-10	ENSG00000012504;ENSG00000072310;ENSG00000073756;ENSG00000102468;ENSG00000105329;ENSG00000111537;ENSG00000118260;ENSG00000125538;ENSG00000127948;ENSG00000130164;ENSG00000132170;ENSG00000138685;ENSG00000142208;ENSG00000181092;ENSG00000186951;ENSG00000197122;ENSG00000206439
GO:0007187	biological process	G protein-coupled receptor signaling pathway, coupled to cyclic nucleotide second messenger	5.00858e-11	5.34706e-10	ENSG00000043591;ENSG00000050628;ENSG00000089250;ENSG00000102468;ENSG00000108691;ENSG00000112038;ENSG00000116329;ENSG00000120907;ENSG00000133019;ENSG00000150594;ENSG00000154229;ENSG00000168539;ENSG00000169245;ENSG00000169248;ENSG00000169252;ENSG00000170214;ENSG00000171873;ENSG00000181072;ENSG00000184160;ENSG00000184845;ENSG00000184984;ENSG00000206466
GO:0099240	cellular component	intrinsic component of synaptic membrane	2.76812e-11	5.34899e-10	ENSG00000011677;ENSG00000022355;ENSG00000043591;ENSG00000102468;ENSG00000108576;ENSG00000112038;ENSG00000116329;ENSG00000120907;ENSG00000133019;ENSG00000142319;ENSG00000151834;ENSG00000166736;ENSG00000168539;ENSG00000176884;ENSG00000181072;ENSG00000184160;ENSG00000184845;ENSG00000186297
GO:0010632	biological process	regulation of epithelial cell migration	5.09269e-11	5.42859e-10	ENSG00000073756;ENSG00000096717;ENSG00000100292;ENSG00000100644;ENSG00000100985;ENSG00000105329;ENSG00000106211;ENSG00000110955;ENSG00000111537;ENSG00000112715;ENSG00000113520;ENSG00000116044;ENSG00000125378;ENSG00000128052;ENSG00000132170;ENSG00000138685;ENSG00000142208;ENSG00000154229;ENSG00000164867;ENSG00000170961;ENSG00000171862;ENSG00000177606;ENSG00000197122
GO:0006721	biological process	terpenoid metabolic process	5.18292e-11	5.51639e-10	ENSG00000084674;ENSG00000085662;ENSG00000100197;ENSG00000112033;ENSG00000130649;ENSG00000138061;ENSG00000140465;ENSG00000140505;ENSG00000146648;ENSG00000147571;ENSG00000160868;ENSG00000163803;ENSG00000175445;ENSG00000187134;ENSG00000187758;ENSG00000196139
GO:0001935	biological process	endothelial cell proliferation	5.24419e-11	5.57315e-10	ENSG00000096717;ENSG00000100292;ENSG00000100644;ENSG00000105974;ENSG00000108691;ENSG00000112715;ENSG00000115415;ENSG00000117525;ENSG00000125378;ENSG00000128052;ENSG00000132170;ENSG00000136634;ENSG00000138685;ENSG00000142208;ENSG00000152661;ENSG00000154229;ENSG00000158125;ENSG00000168610;ENSG00000177606
GO:0020037	molecular function	heme binding	1.30618e-11	5.64271e-10	ENSG00000005381;ENSG00000007171;ENSG00000073756;ENSG00000089250;ENSG00000095303;ENSG00000096968;ENSG00000100197;ENSG00000100292;ENSG00000121691;ENSG00000130649;ENSG00000137869;ENSG00000138061;ENSG00000140279;ENSG00000140465;ENSG00000140505;ENSG00000160868;ENSG00000164867;ENSG00000197122
GO:0005576	cellular component	extracellular region	3.08139e-11	5.78422e-10	ENSG00000005381;ENSG00000005421;ENSG00000007908;ENSG00000012779;ENSG00000014257;ENSG00000044574;ENSG00000057593;ENSG00000065361;ENSG00000068976;ENSG00000072062;ENSG00000080824;ENSG00000081041;ENSG00000084207;ENSG00000084674;ENSG00000085662;ENSG00000087085;ENSG00000087088;ENSG00000087245;ENSG00000090339;ENSG00000090382;ENSG00000095303;ENSG00000099937;ENSG00000100030;ENSG00000100084;ENSG00000100292…
GO:0006720	biological process	isoprenoid metabolic process	5.50155e-11	5.8378e-10	ENSG00000084674;ENSG00000085662;ENSG00000100197;ENSG00000112033;ENSG00000113161;ENSG00000130649;ENSG00000138061;ENSG00000140465;ENSG00000140505;ENSG00000146648;ENSG00000147571;ENSG00000160868;ENSG00000163803;ENSG00000175445;ENSG00000187134;ENSG00000187758;ENSG00000196139
GO:0019915	biological process	lipid storage	5.57648e-11	5.90837e-10	ENSG00000057252;ENSG00000084674;ENSG00000096717;ENSG00000100906;ENSG00000105974;ENSG00000112033;ENSG00000125538;ENSG00000132170;ENSG00000132693;ENSG00000136244;ENSG00000175445;ENSG00000186951;ENSG00000206439
GO:0006874	biological process	cellular calcium ion homeostasis	5.65105e-11	5.97835e-10	ENSG00000030110;ENSG00000050628;ENSG00000072062;ENSG00000087088;ENSG00000089250;ENSG00000091831;ENSG00000096968;ENSG00000102468;ENSG00000105329;ENSG00000105851;ENSG00000105974;ENSG00000109471;ENSG00000111679;ENSG00000117560;ENSG00000120053;ENSG00000120907;ENSG00000138685;ENSG00000152661;ENSG00000164418;ENSG00000166501;ENSG00000169245;ENSG00000169248;ENSG00000170214;ENSG00000171791;ENSG00000175344…
GO:0046649	biological process	lymphocyte activation	5.87099e-11	6.20167e-10	ENSG00000002330;ENSG00000030110;ENSG00000064012;ENSG00000087088;ENSG00000090339;ENSG00000102245;ENSG00000105329;ENSG00000105810;ENSG00000105851;ENSG00000105974;ENSG00000106546;ENSG00000108691;ENSG00000109471;ENSG00000111537;ENSG00000111679;ENSG00000113520;ENSG00000124762;ENSG00000124813;ENSG00000125347;ENSG00000125378;ENSG00000125538;ENSG00000136244;ENSG00000136634;ENSG00000136869;ENSG00000138814…
GO:0042886	biological process	amide transport	5.96702e-11	6.29364e-10	ENSG00000002330;ENSG00000007171;ENSG00000012504;ENSG00000044574;ENSG00000072062;ENSG00000072310;ENSG00000073756;ENSG00000080824;ENSG00000082701;ENSG00000084674;ENSG00000087085;ENSG00000089685;ENSG00000096968;ENSG00000100030;ENSG00000100644;ENSG00000100906;ENSG00000102245;ENSG00000102882;ENSG00000103222;ENSG00000104267;ENSG00000105329;ENSG00000106211;ENSG00000108821;ENSG00000109339;ENSG00000109471…
GO:0032570	biological process	response to progesterone	6.09165e-11	6.41544e-10	ENSG00000002330;ENSG00000072310;ENSG00000084676;ENSG00000105329;ENSG00000105974;ENSG00000137462;ENSG00000140396;ENSG00000170345;ENSG00000173039;ENSG00000189143;ENSG00000197122
GO:0006091	biological process	generation of precursor metabolites and energy	6.40168e-11	6.73184e-10	ENSG00000007171;ENSG00000068976;ENSG00000069535;ENSG00000079102;ENSG00000082701;ENSG00000085662;ENSG00000100644;ENSG00000102468;ENSG00000104687;ENSG00000110955;ENSG00000111669;ENSG00000112033;ENSG00000113555;ENSG00000121691;ENSG00000127948;ENSG00000134057;ENSG00000136997;ENSG00000137869;ENSG00000140505;ENSG00000141510;ENSG00000142208;ENSG00000158125;ENSG00000159399;ENSG00000167244;ENSG00000168610…
GO:0031663	biological process	lipopolysaccharide-mediated signaling pathway	6.62405e-11	6.95526e-10	ENSG00000100030;ENSG00000100906;ENSG00000102882;ENSG00000105329;ENSG00000108691;ENSG00000112062;ENSG00000125538;ENSG00000136869;ENSG00000137462;ENSG00000142208;ENSG00000154229;ENSG00000164867;ENSG00000206439
GO:0000987	molecular function	proximal promoter sequence-specific DNA binding	1.69028e-11	7.02117e-10	ENSG00000007968;ENSG00000072310;ENSG00000075426;ENSG00000082175;ENSG00000091831;ENSG00000100644;ENSG00000101412;ENSG00000106546;ENSG00000113580;ENSG00000115415;ENSG00000115966;ENSG00000118260;ENSG00000124813;ENSG00000125347;ENSG00000126767;ENSG00000132170;ENSG00000136997;ENSG00000139687;ENSG00000140009;ENSG00000140396;ENSG00000141510;ENSG00000167034;ENSG00000168610;ENSG00000169083;ENSG00000170345…
GO:0030424	cellular component	axon	4.12586e-11	7.52969e-10	ENSG00000078018;ENSG00000080824;ENSG00000082701;ENSG00000089250;ENSG00000100030;ENSG00000100644;ENSG00000102468;ENSG00000104267;ENSG00000105329;ENSG00000106211;ENSG00000107643;ENSG00000112038;ENSG00000115415;ENSG00000116329;ENSG00000118260;ENSG00000120053;ENSG00000126583;ENSG00000126767;ENSG00000133019;ENSG00000142168;ENSG00000142319;ENSG00000147571;ENSG00000151834;ENSG00000164418;ENSG00000166501…
GO:0043122	biological process	regulation of I-kappaB kinase/NF-kappaB signaling	7.25546e-11	7.60685e-10	ENSG00000012504;ENSG00000064012;ENSG00000084207;ENSG00000091831;ENSG00000096717;ENSG00000100292;ENSG00000104365;ENSG00000106211;ENSG00000115415;ENSG00000117560;ENSG00000125538;ENSG00000136869;ENSG00000137752;ENSG00000142208;ENSG00000152661;ENSG00000166501;ENSG00000173039;ENSG00000181092;ENSG00000189067;ENSG00000206439;ENSG00000213341
GO:0045931	biological process	positive regulation of mitotic cell cycle	7.56524e-11	7.91979e-10	ENSG00000105329;ENSG00000110092;ENSG00000115008;ENSG00000118971;ENSG00000125538;ENSG00000134057;ENSG00000135446;ENSG00000138798;ENSG00000139687;ENSG00000140465;ENSG00000142208;ENSG00000146648;ENSG00000154229;ENSG00000167034;ENSG00000167244;ENSG00000170312;ENSG00000171105;ENSG00000185122
GO:0034405	biological process	response to fluid shear stress	7.72026e-11	8.07003e-10	ENSG00000073756;ENSG00000104267;ENSG00000105329;ENSG00000116044;ENSG00000142208;ENSG00000152661;ENSG00000164400;ENSG00000164867;ENSG00000170961;ENSG00000197122
GO:0072503	biological process	cellular divalent inorganic cation homeostasis	7.77584e-11	8.11603e-10	ENSG00000030110;ENSG00000050628;ENSG00000072062;ENSG00000087088;ENSG00000089250;ENSG00000091831;ENSG00000096968;ENSG00000102468;ENSG00000105329;ENSG00000105851;ENSG00000105974;ENSG00000109471;ENSG00000111679;ENSG00000117560;ENSG00000120053;ENSG00000120907;ENSG00000125148;ENSG00000138685;ENSG00000152661;ENSG00000164418;ENSG00000166501;ENSG00000169245;ENSG00000169248;ENSG00000170214;ENSG00000171791…
GO:0071887	biological process	leukocyte apoptotic process	7.85885e-11	8.19049e-10	ENSG00000030110;ENSG00000087088;ENSG00000096717;ENSG00000100644;ENSG00000109471;ENSG00000117560;ENSG00000125378;ENSG00000132906;ENSG00000136244;ENSG00000136634;ENSG00000141510;ENSG00000142208;ENSG00000147889;ENSG00000164305;ENSG00000171862
GO:0006919	biological process	activation of cysteine-type endopeptidase activity involved in apoptotic process	8.10131e-11	8.43065e-10	ENSG00000002330;ENSG00000030110;ENSG00000064012;ENSG00000087088;ENSG00000096968;ENSG00000117525;ENSG00000117560;ENSG00000132170;ENSG00000132906;ENSG00000137752;ENSG00000147889;ENSG00000158125;ENSG00000167034;ENSG00000206439
GO:0010950	biological process	positive regulation of endopeptidase activity	8.16709e-11	8.46144e-10	ENSG00000002330;ENSG00000030110;ENSG00000064012;ENSG00000087088;ENSG00000096717;ENSG00000096968;ENSG00000117525;ENSG00000117560;ENSG00000132170;ENSG00000132906;ENSG00000136997;ENSG00000137752;ENSG00000147889;ENSG00000158125;ENSG00000167034;ENSG00000168610;ENSG00000176884;ENSG00000185122;ENSG00000206439
GO:0046890	biological process	regulation of lipid biosynthetic process	8.16709e-11	8.46144e-10	ENSG00000012504;ENSG00000072310;ENSG00000073756;ENSG00000084674;ENSG00000096717;ENSG00000102468;ENSG00000111537;ENSG00000113161;ENSG00000118260;ENSG00000125538;ENSG00000127948;ENSG00000130164;ENSG00000135446;ENSG00000142168;ENSG00000142208;ENSG00000169710;ENSG00000181092;ENSG00000196139;ENSG00000206439
GO:0048015	biological process	phosphatidylinositol-mediated signaling	8.16709e-11	8.46144e-10	ENSG00000065361;ENSG00000096717;ENSG00000096968;ENSG00000100030;ENSG00000102468;ENSG00000102882;ENSG00000105851;ENSG00000111679;ENSG00000112033;ENSG00000121691;ENSG00000128052;ENSG00000141736;ENSG00000142208;ENSG00000146648;ENSG00000167034;ENSG00000171105;ENSG00000171862;ENSG00000197122;ENSG00000206439
GO:2000134	biological process	negative regulation of G1/S transition of mitotic cell cycle	8.27362e-11	8.55917e-10	ENSG00000087088;ENSG00000101412;ENSG00000105810;ENSG00000108691;ENSG00000110092;ENSG00000123374;ENSG00000124762;ENSG00000134057;ENSG00000135446;ENSG00000139687;ENSG00000141510;ENSG00000147889;ENSG00000170312;ENSG00000171791;ENSG00000171862;ENSG00000183765
GO:0042326	biological process	negative regulation of phosphorylation	8.40784e-11	8.68521e-10	ENSG00000030110;ENSG00000084207;ENSG00000087088;ENSG00000096717;ENSG00000105329;ENSG00000105974;ENSG00000106211;ENSG00000109471;ENSG00000111679;ENSG00000113161;ENSG00000124762;ENSG00000125378;ENSG00000125538;ENSG00000134057;ENSG00000136869;ENSG00000136997;ENSG00000139687;ENSG00000142208;ENSG00000146674;ENSG00000147889;ENSG00000158125;ENSG00000164305;ENSG00000168610;ENSG00000171033;ENSG00000171862…
GO:0050900	biological process	leukocyte migration	8.44152e-11	8.70718e-10	ENSG00000007908;ENSG00000057593;ENSG00000081041;ENSG00000084674;ENSG00000090339;ENSG00000100292;ENSG00000100985;ENSG00000102882;ENSG00000105329;ENSG00000105851;ENSG00000105974;ENSG00000106366;ENSG00000108691;ENSG00000108821;ENSG00000111679;ENSG00000112062;ENSG00000112715;ENSG00000125538;ENSG00000136244;ENSG00000136634;ENSG00000137869;ENSG00000142208;ENSG00000158769;ENSG00000162692;ENSG00000169245…
GO:0042310	biological process	vasoconstriction	9.27461e-11	9.55244e-10	ENSG00000073756;ENSG00000090339;ENSG00000102468;ENSG00000105974;ENSG00000108576;ENSG00000120907;ENSG00000133019;ENSG00000142208;ENSG00000146648;ENSG00000150594;ENSG00000152661;ENSG00000170214;ENSG00000184160
GO:0045637	biological process	regulation of myeloid cell differentiation	9.50771e-11	9.77816e-10	ENSG00000064012;ENSG00000100644;ENSG00000100906;ENSG00000104267;ENSG00000105329;ENSG00000105810;ENSG00000111537;ENSG00000112062;ENSG00000113520;ENSG00000115415;ENSG00000118260;ENSG00000136869;ENSG00000136997;ENSG00000139687;ENSG00000154229;ENSG00000164400;ENSG00000166501;ENSG00000168610;ENSG00000170345;ENSG00000177606;ENSG00000181092;ENSG00000206439
GO:0030425	cellular component	dendrite	5.71673e-11	1.01511e-09	ENSG00000011677;ENSG00000022355;ENSG00000072062;ENSG00000078018;ENSG00000080824;ENSG00000082701;ENSG00000089250;ENSG00000100030;ENSG00000102468;ENSG00000107643;ENSG00000112038;ENSG00000115415;ENSG00000116329;ENSG00000120251;ENSG00000126583;ENSG00000126767;ENSG00000133019;ENSG00000138814;ENSG00000142168;ENSG00000145863;ENSG00000151834;ENSG00000164418;ENSG00000168539;ENSG00000171105;ENSG00000171862…
GO:0097447	cellular component	dendritic tree	6.19715e-11	1.07145e-09	ENSG00000011677;ENSG00000022355;ENSG00000072062;ENSG00000078018;ENSG00000080824;ENSG00000082701;ENSG00000089250;ENSG00000100030;ENSG00000102468;ENSG00000107643;ENSG00000112038;ENSG00000115415;ENSG00000116329;ENSG00000120251;ENSG00000126583;ENSG00000126767;ENSG00000133019;ENSG00000138814;ENSG00000142168;ENSG00000145863;ENSG00000151834;ENSG00000164418;ENSG00000168539;ENSG00000171105;ENSG00000171862…
GO:0048017	biological process	inositol lipid-mediated signaling	1.05859e-10	1.08711e-09	ENSG00000065361;ENSG00000096717;ENSG00000096968;ENSG00000100030;ENSG00000102468;ENSG00000102882;ENSG00000105851;ENSG00000111679;ENSG00000112033;ENSG00000121691;ENSG00000128052;ENSG00000141736;ENSG00000142208;ENSG00000146648;ENSG00000167034;ENSG00000171105;ENSG00000171862;ENSG00000197122;ENSG00000206439
GO:0060284	biological process	regulation of cell development	1.06128e-10	1.08828e-09	ENSG00000002330;ENSG00000044574;ENSG00000078018;ENSG00000082701;ENSG00000084676;ENSG00000089250;ENSG00000100644;ENSG00000101412;ENSG00000104365;ENSG00000105329;ENSG00000108576;ENSG00000109471;ENSG00000112038;ENSG00000112715;ENSG00000116044;ENSG00000118260;ENSG00000118785;ENSG00000125378;ENSG00000125538;ENSG00000130164;ENSG00000132170;ENSG00000135916;ENSG00000136244;ENSG00000136997;ENSG00000137462…
GO:0055074	biological process	calcium ion homeostasis	1.07314e-10	1.09883e-09	ENSG00000030110;ENSG00000050628;ENSG00000072062;ENSG00000087088;ENSG00000089250;ENSG00000091831;ENSG00000096968;ENSG00000102468;ENSG00000105329;ENSG00000105851;ENSG00000105974;ENSG00000109471;ENSG00000111679;ENSG00000117560;ENSG00000120053;ENSG00000120907;ENSG00000138685;ENSG00000152661;ENSG00000164418;ENSG00000166501;ENSG00000169245;ENSG00000169248;ENSG00000170214;ENSG00000171791;ENSG00000175344…
GO:0036473	biological process	cell death in response to oxidative stress	1.08042e-10	1.10307e-09	ENSG00000096717;ENSG00000096968;ENSG00000100644;ENSG00000106211;ENSG00000116044;ENSG00000136634;ENSG00000136869;ENSG00000138061;ENSG00000142168;ENSG00000142208;ENSG00000143384;ENSG00000143799;ENSG00000149968;ENSG00000171791
GO:0090559	biological process	regulation of membrane permeability	1.08042e-10	1.10307e-09	ENSG00000002330;ENSG00000030110;ENSG00000064012;ENSG00000082701;ENSG00000087088;ENSG00000101412;ENSG00000107643;ENSG00000115966;ENSG00000141510;ENSG00000158769;ENSG00000159399;ENSG00000168610;ENSG00000171552;ENSG00000171791
GO:0005739	cellular component	mitochondrion	6.83627e-11	1.15165e-09	ENSG00000002330;ENSG00000030110;ENSG00000044574;ENSG00000064012;ENSG00000069535;ENSG00000072062;ENSG00000082175;ENSG00000082701;ENSG00000084207;ENSG00000087088;ENSG00000087245;ENSG00000089250;ENSG00000096717;ENSG00000100030;ENSG00000100197;ENSG00000101412;ENSG00000102882;ENSG00000104687;ENSG00000107643;ENSG00000109339;ENSG00000110955;ENSG00000112062;ENSG00000113580;ENSG00000115966;ENSG00000118260…
GO:1902105	biological process	regulation of leukocyte differentiation	1.13198e-10	1.15402e-09	ENSG00000002330;ENSG00000064012;ENSG00000104267;ENSG00000105329;ENSG00000105810;ENSG00000109471;ENSG00000111537;ENSG00000111679;ENSG00000113520;ENSG00000118260;ENSG00000125347;ENSG00000125378;ENSG00000136869;ENSG00000136997;ENSG00000139687;ENSG00000141736;ENSG00000142168;ENSG00000147889;ENSG00000154229;ENSG00000170345;ENSG00000177606;ENSG00000181092;ENSG00000206439
GO:0008637	biological process	apoptotic mitochondrial changes	1.16241e-10	1.18333e-09	ENSG00000002330;ENSG00000030110;ENSG00000064012;ENSG00000082701;ENSG00000087088;ENSG00000100985;ENSG00000101412;ENSG00000107643;ENSG00000115966;ENSG00000141510;ENSG00000142208;ENSG00000147889;ENSG00000159399;ENSG00000171552;ENSG00000171791;ENSG00000177606
GO:0006940	biological process	regulation of smooth muscle contraction	1.21876e-10	1.2371e-09	ENSG00000073756;ENSG00000105974;ENSG00000120907;ENSG00000133019;ENSG00000142168;ENSG00000150594;ENSG00000156113;ENSG00000169252;ENSG00000170214;ENSG00000181072;ENSG00000183044;ENSG00000184160
GO:1903428	biological process	positive regulation of reactive oxygen species biosynthetic process	1.21876e-10	1.2371e-09	ENSG00000073756;ENSG00000080824;ENSG00000090339;ENSG00000096968;ENSG00000111537;ENSG00000125538;ENSG00000136869;ENSG00000142208;ENSG00000171105;ENSG00000176884;ENSG00000196689;ENSG00000206439
GO:0010467	biological process	gene expression	1.23643e-10	1.24961e-09	ENSG00000002330;ENSG00000007171;ENSG00000007968;ENSG00000012504;ENSG00000030110;ENSG00000044574;ENSG00000057593;ENSG00000064012;ENSG00000065361;ENSG00000072062;ENSG00000072310;ENSG00000075426;ENSG00000079102;ENSG00000082175;ENSG00000082701;ENSG00000084674;ENSG00000084676;ENSG00000087088;ENSG00000089250;ENSG00000089685;ENSG00000090339;ENSG00000091831;ENSG00000096717;ENSG00000096968;ENSG00000100030…
GO:0045429	biological process	positive regulation of nitric oxide biosynthetic process	1.23602e-10	1.24961e-09	ENSG00000073756;ENSG00000080824;ENSG00000090339;ENSG00000096968;ENSG00000111537;ENSG00000125538;ENSG00000136869;ENSG00000142208;ENSG00000171105;ENSG00000196689;ENSG00000206439
GO:1904407	biological process	positive regulation of nitric oxide metabolic process	1.23602e-10	1.24961e-09	ENSG00000073756;ENSG00000080824;ENSG00000090339;ENSG00000096968;ENSG00000111537;ENSG00000125538;ENSG00000136869;ENSG00000142208;ENSG00000171105;ENSG00000196689;ENSG00000206439
GO:0060759	biological process	regulation of response to cytokine stimulus	1.25523e-10	1.26679e-09	ENSG00000012504;ENSG00000064012;ENSG00000084207;ENSG00000096968;ENSG00000100644;ENSG00000104365;ENSG00000105974;ENSG00000111537;ENSG00000111679;ENSG00000115415;ENSG00000132170;ENSG00000136244;ENSG00000136869;ENSG00000137462;ENSG00000137752;ENSG00000181092;ENSG00000196396;ENSG00000206439;ENSG00000213341
GO:0006109	biological process	regulation of carbohydrate metabolic process	1.36582e-10	1.37642e-09	ENSG00000002330;ENSG00000082701;ENSG00000096717;ENSG00000100644;ENSG00000102468;ENSG00000105329;ENSG00000136997;ENSG00000138798;ENSG00000140396;ENSG00000141510;ENSG00000142208;ENSG00000146674;ENSG00000167244;ENSG00000168610;ENSG00000170961;ENSG00000171105;ENSG00000181092;ENSG00000186951;ENSG00000197122
GO:0060089	molecular function	molecular transducer activity	3.60931e-11	1.40489e-09	ENSG00000007908;ENSG00000011677;ENSG00000012504;ENSG00000022355;ENSG00000043591;ENSG00000050628;ENSG00000065361;ENSG00000072062;ENSG00000082175;ENSG00000090339;ENSG00000091831;ENSG00000102468;ENSG00000105810;ENSG00000111679;ENSG00000112033;ENSG00000112038;ENSG00000113580;ENSG00000116329;ENSG00000117525;ENSG00000120251;ENSG00000120903;ENSG00000120907;ENSG00000123374;ENSG00000128052;ENSG00000132170…
GO:0046906	molecular function	tetrapyrrole binding	3.64232e-11	1.40489e-09	ENSG00000005381;ENSG00000007171;ENSG00000073756;ENSG00000089250;ENSG00000095303;ENSG00000096968;ENSG00000100197;ENSG00000100292;ENSG00000121691;ENSG00000130649;ENSG00000137869;ENSG00000138061;ENSG00000140279;ENSG00000140465;ENSG00000140505;ENSG00000160868;ENSG00000164867;ENSG00000197122
GO:0008227	molecular function	G protein-coupled amine receptor activity	3.79212e-11	1.41224e-09	ENSG00000043591;ENSG00000102468;ENSG00000120907;ENSG00000133019;ENSG00000150594;ENSG00000168539;ENSG00000169252;ENSG00000170214;ENSG00000171873;ENSG00000181072;ENSG00000184160;ENSG00000184984
GO:0031982	cellular component	vesicle	8.75872e-11	1.43862e-09	ENSG00000005381;ENSG00000005421;ENSG00000007171;ENSG00000012779;ENSG00000014257;ENSG00000022355;ENSG00000043591;ENSG00000044574;ENSG00000057593;ENSG00000068976;ENSG00000072062;ENSG00000072310;ENSG00000080824;ENSG00000084207;ENSG00000084674;ENSG00000085662;ENSG00000087088;ENSG00000089250;ENSG00000090339;ENSG00000090382;ENSG00000095303;ENSG00000096968;ENSG00000099937;ENSG00000100030;ENSG00000100084…
GO:0050877	biological process	nervous system process	1.45485e-10	1.46403e-09	ENSG00000008735;ENSG00000011677;ENSG00000014257;ENSG00000022355;ENSG00000073756;ENSG00000082701;ENSG00000089685;ENSG00000090339;ENSG00000100030;ENSG00000100644;ENSG00000102468;ENSG00000102882;ENSG00000108576;ENSG00000108691;ENSG00000108821;ENSG00000112038;ENSG00000113161;ENSG00000114200;ENSG00000116329;ENSG00000118260;ENSG00000120903;ENSG00000120907;ENSG00000126583;ENSG00000130164;ENSG00000136634…
GO:0035265	biological process	organ growth	1.48541e-10	1.49265e-09	ENSG00000091831;ENSG00000100030;ENSG00000108576;ENSG00000112062;ENSG00000120907;ENSG00000127948;ENSG00000134057;ENSG00000137193;ENSG00000137869;ENSG00000138685;ENSG00000142168;ENSG00000142208;ENSG00000152661;ENSG00000169083;ENSG00000170312;ENSG00000171791;ENSG00000171862;ENSG00000186350;ENSG00000186951
GO:0050865	biological process	regulation of cell activation	1.48953e-10	1.49465e-09	ENSG00000002330;ENSG00000096968;ENSG00000100292;ENSG00000102245;ENSG00000105329;ENSG00000105974;ENSG00000106546;ENSG00000108691;ENSG00000109471;ENSG00000111537;ENSG00000111679;ENSG00000113520;ENSG00000124762;ENSG00000125347;ENSG00000125378;ENSG00000125538;ENSG00000130164;ENSG00000136244;ENSG00000136634;ENSG00000136869;ENSG00000141736;ENSG00000142168;ENSG00000142208;ENSG00000147889;ENSG00000154229…
GO:0072347	biological process	response to anesthetic	1.50874e-10	1.51175e-09	ENSG00000044574;ENSG00000057593;ENSG00000102468;ENSG00000112038;ENSG00000126583;ENSG00000142319;ENSG00000145386;ENSG00000147571;ENSG00000166736;ENSG00000173039;ENSG00000176884;ENSG00000183044;ENSG00000184845
GO:0014066	biological process	regulation of phosphatidylinositol 3-kinase signaling	1.6189e-10	1.61751e-09	ENSG00000065361;ENSG00000096717;ENSG00000096968;ENSG00000100030;ENSG00000102882;ENSG00000105851;ENSG00000111679;ENSG00000112033;ENSG00000121691;ENSG00000128052;ENSG00000146648;ENSG00000167034;ENSG00000171105;ENSG00000171862;ENSG00000197122;ENSG00000206439
GO:1902807	biological process	negative regulation of cell cycle G1/S phase transition	1.6189e-10	1.61751e-09	ENSG00000087088;ENSG00000101412;ENSG00000105810;ENSG00000108691;ENSG00000110092;ENSG00000123374;ENSG00000124762;ENSG00000134057;ENSG00000135446;ENSG00000139687;ENSG00000141510;ENSG00000147889;ENSG00000170312;ENSG00000171791;ENSG00000171862;ENSG00000183765
GO:0043200	biological process	response to amino acid	1.66428e-10	1.66049e-09	ENSG00000002330;ENSG00000057593;ENSG00000084207;ENSG00000087245;ENSG00000090339;ENSG00000108821;ENSG00000118260;ENSG00000146648;ENSG00000164305;ENSG00000168542;ENSG00000171552;ENSG00000173039;ENSG00000176884;ENSG00000185122;ENSG00000213341
GO:0007188	biological process	adenylate cyclase-modulating G protein-coupled receptor signaling pathway	1.75664e-10	1.75015e-09	ENSG00000043591;ENSG00000050628;ENSG00000089250;ENSG00000112038;ENSG00000116329;ENSG00000120907;ENSG00000133019;ENSG00000150594;ENSG00000154229;ENSG00000168539;ENSG00000169245;ENSG00000169248;ENSG00000169252;ENSG00000170214;ENSG00000171873;ENSG00000181072;ENSG00000184160;ENSG00000184845;ENSG00000184984;ENSG00000206466
GO:0045598	biological process	regulation of fat cell differentiation	1.8045e-10	1.79529e-09	ENSG00000073756;ENSG00000079102;ENSG00000096717;ENSG00000101412;ENSG00000102468;ENSG00000105329;ENSG00000109193;ENSG00000112033;ENSG00000112062;ENSG00000118260;ENSG00000132170;ENSG00000136244;ENSG00000142208;ENSG00000175445;ENSG00000181092;ENSG00000206439
GO:0060401	biological process	cytosolic calcium ion transport	1.90315e-10	1.89075e-09	ENSG00000030110;ENSG00000072062;ENSG00000087088;ENSG00000089250;ENSG00000102468;ENSG00000105329;ENSG00000105974;ENSG00000111679;ENSG00000117560;ENSG00000120907;ENSG00000138685;ENSG00000169245;ENSG00000169248;ENSG00000171791;ENSG00000176884;ENSG00000184845;ENSG00000196689;ENSG00000213366
GO:0033043	biological process	regulation of organelle organization	1.99964e-10	1.9838e-09	ENSG00000002330;ENSG00000030110;ENSG00000064012;ENSG00000068028;ENSG00000072310;ENSG00000078018;ENSG00000082701;ENSG00000087088;ENSG00000089250;ENSG00000090339;ENSG00000096717;ENSG00000100030;ENSG00000100084;ENSG00000100644;ENSG00000100985;ENSG00000101412;ENSG00000102882;ENSG00000105329;ENSG00000107643;ENSG00000110092;ENSG00000112715;ENSG00000115008;ENSG00000118971;ENSG00000125378;ENSG00000125538…
GO:0000976	molecular function	transcription regulatory region sequence-specific DNA binding	5.54301e-11	1.99548e-09	ENSG00000007968;ENSG00000012504;ENSG00000072310;ENSG00000075426;ENSG00000082175;ENSG00000091831;ENSG00000096717;ENSG00000100644;ENSG00000101412;ENSG00000106546;ENSG00000112033;ENSG00000113580;ENSG00000115415;ENSG00000115966;ENSG00000116044;ENSG00000118260;ENSG00000124813;ENSG00000125347;ENSG00000126767;ENSG00000132170;ENSG00000136997;ENSG00000139687;ENSG00000140009;ENSG00000140396;ENSG00000141510…
GO:1903829	biological process	positive regulation of cellular protein localization	2.02287e-10	2.00402e-09	ENSG00000002330;ENSG00000064012;ENSG00000072062;ENSG00000073756;ENSG00000082701;ENSG00000100030;ENSG00000101412;ENSG00000105329;ENSG00000107643;ENSG00000111537;ENSG00000112062;ENSG00000125538;ENSG00000138798;ENSG00000141279;ENSG00000141510;ENSG00000141736;ENSG00000142208;ENSG00000143799;ENSG00000146648;ENSG00000168539;ENSG00000170312;ENSG00000171791;ENSG00000197122;ENSG00000206439
GO:0044262	biological process	cellular carbohydrate metabolic process	2.14955e-10	2.12651e-09	ENSG00000002330;ENSG00000068976;ENSG00000082701;ENSG00000085662;ENSG00000096717;ENSG00000111669;ENSG00000113555;ENSG00000117394;ENSG00000120053;ENSG00000140396;ENSG00000141510;ENSG00000142208;ENSG00000146674;ENSG00000159399;ENSG00000167244;ENSG00000168610;ENSG00000170961;ENSG00000171105;ENSG00000171862;ENSG00000181092;ENSG00000186951;ENSG00000197122
GO:0051896	biological process	regulation of protein kinase B signaling	2.17367e-10	2.14734e-09	ENSG00000057593;ENSG00000065361;ENSG00000080824;ENSG00000091831;ENSG00000096717;ENSG00000105329;ENSG00000105851;ENSG00000117525;ENSG00000126218;ENSG00000138685;ENSG00000138798;ENSG00000141736;ENSG00000142208;ENSG00000146648;ENSG00000158125;ENSG00000167244;ENSG00000171105;ENSG00000171862;ENSG00000196139;ENSG00000197122;ENSG00000206439
GO:0009059	biological process	macromolecule biosynthetic process	2.20573e-10	2.17595e-09	ENSG00000007968;ENSG00000012504;ENSG00000044574;ENSG00000057252;ENSG00000072310;ENSG00000075426;ENSG00000079102;ENSG00000080824;ENSG00000082175;ENSG00000082701;ENSG00000084207;ENSG00000084674;ENSG00000084676;ENSG00000087085;ENSG00000087088;ENSG00000089250;ENSG00000089685;ENSG00000090339;ENSG00000091831;ENSG00000096717;ENSG00000096968;ENSG00000100030;ENSG00000100084;ENSG00000100292;ENSG00000100644…
GO:0043227	cellular component	membrane-bounded organelle	1.44563e-10	2.31654e-09	ENSG00000002330;ENSG00000005381;ENSG00000005421;ENSG00000007171;ENSG00000007968;ENSG00000012504;ENSG00000012779;ENSG00000014257;ENSG00000022355;ENSG00000030110;ENSG00000043591;ENSG00000044574;ENSG00000050628;ENSG00000057252;ENSG00000057593;ENSG00000064012;ENSG00000068028;ENSG00000068976;ENSG00000069535;ENSG00000072062;ENSG00000072310;ENSG00000073756;ENSG00000075426;ENSG00000077097;ENSG00000078018…
GO:0009987	biological process	cellular process	2.35948e-10	2.32436e-09	ENSG00000002330;ENSG00000005381;ENSG00000005421;ENSG00000007171;ENSG00000007908;ENSG00000007968;ENSG00000008735;ENSG00000011677;ENSG00000012504;ENSG00000012779;ENSG00000014257;ENSG00000022355;ENSG00000030110;ENSG00000043591;ENSG00000044574;ENSG00000050628;ENSG00000055118;ENSG00000057252;ENSG00000057593;ENSG00000064012;ENSG00000065361;ENSG00000068028;ENSG00000068976;ENSG00000069535;ENSG00000072062…
GO:0015031	biological process	protein transport	2.40518e-10	2.36605e-09	ENSG00000002330;ENSG00000007171;ENSG00000012504;ENSG00000044574;ENSG00000072062;ENSG00000072310;ENSG00000073756;ENSG00000080824;ENSG00000082701;ENSG00000084674;ENSG00000087085;ENSG00000089685;ENSG00000096968;ENSG00000100030;ENSG00000100644;ENSG00000100906;ENSG00000102245;ENSG00000102882;ENSG00000105329;ENSG00000106211;ENSG00000108821;ENSG00000109339;ENSG00000109471;ENSG00000111537;ENSG00000112033…
GO:0009749	biological process	response to glucose	2.43316e-10	2.39022e-09	ENSG00000002330;ENSG00000012504;ENSG00000072062;ENSG00000072310;ENSG00000089685;ENSG00000090339;ENSG00000100644;ENSG00000105329;ENSG00000112033;ENSG00000113161;ENSG00000132155;ENSG00000138814;ENSG00000147571;ENSG00000150594;ENSG00000152661;ENSG00000164305;ENSG00000171862;ENSG00000175445;ENSG00000181092
GO:0032963	biological process	collagen metabolic process	2.67857e-10	2.62762e-09	ENSG00000087245;ENSG00000100644;ENSG00000100985;ENSG00000105329;ENSG00000108821;ENSG00000112033;ENSG00000117984;ENSG00000120053;ENSG00000125378;ENSG00000132170;ENSG00000136244;ENSG00000149968;ENSG00000164733;ENSG00000166670;ENSG00000196611
GO:0005230	molecular function	extracellular ligand-gated ion channel activity	7.70212e-11	2.68332e-09	ENSG00000011677;ENSG00000022355;ENSG00000120251;ENSG00000120903;ENSG00000145863;ENSG00000151834;ENSG00000164418;ENSG00000166736;ENSG00000175344;ENSG00000176884;ENSG00000186297;ENSG00000196689;ENSG00000198785
GO:0005126	molecular function	cytokine receptor binding	8.14142e-11	2.68868e-09	ENSG00000064012;ENSG00000081041;ENSG00000096968;ENSG00000102245;ENSG00000105329;ENSG00000108691;ENSG00000109471;ENSG00000111537;ENSG00000112715;ENSG00000113520;ENSG00000115008;ENSG00000115415;ENSG00000117560;ENSG00000125378;ENSG00000125538;ENSG00000136244;ENSG00000136634;ENSG00000164305;ENSG00000164400;ENSG00000168610;ENSG00000169245;ENSG00000169248;ENSG00000177257;ENSG00000206439
GO:0022824	molecular function	transmitter-gated ion channel activity	8.46436e-11	2.68868e-09	ENSG00000011677;ENSG00000022355;ENSG00000120251;ENSG00000120903;ENSG00000145863;ENSG00000151834;ENSG00000164418;ENSG00000166736;ENSG00000175344;ENSG00000176884;ENSG00000186297;ENSG00000198785
GO:0022835	molecular function	transmitter-gated channel activity	8.46436e-11	2.68868e-09	ENSG00000011677;ENSG00000022355;ENSG00000120251;ENSG00000120903;ENSG00000145863;ENSG00000151834;ENSG00000164418;ENSG00000166736;ENSG00000175344;ENSG00000176884;ENSG00000186297;ENSG00000198785
GO:0044403	biological process	symbiont process	2.75413e-10	2.69797e-09	ENSG00000002330;ENSG00000005381;ENSG00000064012;ENSG00000077097;ENSG00000087088;ENSG00000090339;ENSG00000096717;ENSG00000100030;ENSG00000100906;ENSG00000102468;ENSG00000102882;ENSG00000104365;ENSG00000105329;ENSG00000105974;ENSG00000108691;ENSG00000115415;ENSG00000116044;ENSG00000118260;ENSG00000124107;ENSG00000128052;ENSG00000130164;ENSG00000131747;ENSG00000136634;ENSG00000136997;ENSG00000139687…
GO:0046902	biological process	regulation of mitochondrial membrane permeability	2.79701e-10	2.73616e-09	ENSG00000002330;ENSG00000030110;ENSG00000064012;ENSG00000082701;ENSG00000087088;ENSG00000101412;ENSG00000107643;ENSG00000115966;ENSG00000141510;ENSG00000159399;ENSG00000168610;ENSG00000171552;ENSG00000171791
GO:0001933	biological process	negative regulation of protein phosphorylation	2.80169e-10	2.73692e-09	ENSG00000030110;ENSG00000084207;ENSG00000087088;ENSG00000096717;ENSG00000105329;ENSG00000105974;ENSG00000106211;ENSG00000109471;ENSG00000111679;ENSG00000113161;ENSG00000124762;ENSG00000125378;ENSG00000125538;ENSG00000134057;ENSG00000136869;ENSG00000136997;ENSG00000139687;ENSG00000142208;ENSG00000146674;ENSG00000147889;ENSG00000158125;ENSG00000164305;ENSG00000171033;ENSG00000171862;ENSG00000177606…
GO:0006006	biological process	glucose metabolic process	2.85749e-10	2.78754e-09	ENSG00000002330;ENSG00000082701;ENSG00000096717;ENSG00000111669;ENSG00000112033;ENSG00000112062;ENSG00000120053;ENSG00000136997;ENSG00000140396;ENSG00000141510;ENSG00000142208;ENSG00000146674;ENSG00000159399;ENSG00000165458;ENSG00000167244;ENSG00000171105;ENSG00000181092;ENSG00000186951;ENSG00000197122
GO:0046914	molecular function	transition metal ion binding	9.69857e-11	2.94415e-09	ENSG00000012504;ENSG00000012779;ENSG00000068028;ENSG00000072062;ENSG00000082175;ENSG00000087245;ENSG00000089250;ENSG00000091831;ENSG00000100197;ENSG00000100985;ENSG00000104267;ENSG00000111144;ENSG00000112033;ENSG00000113580;ENSG00000115008;ENSG00000125148;ENSG00000126583;ENSG00000130649;ENSG00000132170;ENSG00000137193;ENSG00000137869;ENSG00000138061;ENSG00000140009;ENSG00000140465;ENSG00000140505…
GO:0000977	molecular function	RNA polymerase II regulatory region sequence-specific DNA binding	1.00695e-10	2.94415e-09	ENSG00000007968;ENSG00000012504;ENSG00000072310;ENSG00000075426;ENSG00000082175;ENSG00000091831;ENSG00000096717;ENSG00000100644;ENSG00000106546;ENSG00000112033;ENSG00000113580;ENSG00000115415;ENSG00000115966;ENSG00000116044;ENSG00000118260;ENSG00000124813;ENSG00000125347;ENSG00000126767;ENSG00000132170;ENSG00000136997;ENSG00000140009;ENSG00000140396;ENSG00000141510;ENSG00000143257;ENSG00000143799…
GO:0016773	molecular function	phosphotransferase activity, alcohol group as acceptor	1.00864e-10	2.94415e-09	ENSG00000065361;ENSG00000072062;ENSG00000082701;ENSG00000096968;ENSG00000100030;ENSG00000102882;ENSG00000104365;ENSG00000105810;ENSG00000105851;ENSG00000107643;ENSG00000108691;ENSG00000109339;ENSG00000110092;ENSG00000112062;ENSG00000118971;ENSG00000123374;ENSG00000124762;ENSG00000126583;ENSG00000128052;ENSG00000132155;ENSG00000134057;ENSG00000135446;ENSG00000137193;ENSG00000141736;ENSG00000142208…
GO:0005829	cellular component	cytosol	1.91205e-10	2.99099e-09	ENSG00000002330;ENSG00000007171;ENSG00000012779;ENSG00000030110;ENSG00000044574;ENSG00000064012;ENSG00000068976;ENSG00000072062;ENSG00000072310;ENSG00000077097;ENSG00000078018;ENSG00000080824;ENSG00000082175;ENSG00000082701;ENSG00000084207;ENSG00000084674;ENSG00000084676;ENSG00000085662;ENSG00000087088;ENSG00000089250;ENSG00000089685;ENSG00000091831;ENSG00000096717;ENSG00000096968;ENSG00000100030…
GO:1904315	molecular function	transmitter-gated ion channel activity involved in regulation of postsynaptic membrane potential	1.05303e-10	2.99282e-09	ENSG00000011677;ENSG00000022355;ENSG00000120903;ENSG00000145863;ENSG00000151834;ENSG00000164418;ENSG00000166736;ENSG00000175344;ENSG00000176884;ENSG00000186297;ENSG00000198785
GO:0045786	biological process	negative regulation of cell cycle	3.16282e-10	3.08111e-09	ENSG00000068028;ENSG00000072062;ENSG00000073756;ENSG00000077097;ENSG00000087088;ENSG00000101412;ENSG00000105329;ENSG00000105810;ENSG00000108344;ENSG00000108691;ENSG00000110092;ENSG00000111537;ENSG00000112062;ENSG00000115966;ENSG00000123374;ENSG00000124762;ENSG00000125347;ENSG00000125378;ENSG00000131747;ENSG00000134057;ENSG00000135446;ENSG00000136634;ENSG00000136997;ENSG00000139687;ENSG00000141510…
GO:0032091	biological process	negative regulation of protein binding	3.19975e-10	3.11277e-09	ENSG00000044574;ENSG00000078018;ENSG00000082701;ENSG00000087088;ENSG00000102882;ENSG00000105974;ENSG00000107643;ENSG00000124107;ENSG00000136634;ENSG00000142208;ENSG00000167034;ENSG00000169252;ENSG00000181092;ENSG00000186951
GO:0032991	cellular component	protein-containing complex	2.19685e-10	3.2803e-09	ENSG00000005421;ENSG00000007968;ENSG00000008735;ENSG00000011677;ENSG00000012504;ENSG00000022355;ENSG00000030110;ENSG00000044574;ENSG00000055118;ENSG00000057593;ENSG00000064012;ENSG00000065361;ENSG00000072062;ENSG00000072310;ENSG00000073756;ENSG00000077097;ENSG00000078018;ENSG00000080824;ENSG00000082701;ENSG00000084207;ENSG00000084674;ENSG00000084676;ENSG00000087088;ENSG00000089250;ENSG00000089685…
GO:0000307	cellular component	cyclin-dependent protein kinase holoenzyme complex	2.15894e-10	3.2803e-09	ENSG00000105810;ENSG00000110092;ENSG00000118971;ENSG00000123374;ENSG00000124762;ENSG00000134057;ENSG00000135446;ENSG00000139687;ENSG00000145386;ENSG00000170312
GO:0016032	biological process	viral process	3.40556e-10	3.3084e-09	ENSG00000002330;ENSG00000064012;ENSG00000077097;ENSG00000087088;ENSG00000090339;ENSG00000096717;ENSG00000100030;ENSG00000100906;ENSG00000102468;ENSG00000102882;ENSG00000104365;ENSG00000105329;ENSG00000105974;ENSG00000108691;ENSG00000115415;ENSG00000116044;ENSG00000118260;ENSG00000124107;ENSG00000128052;ENSG00000130164;ENSG00000131747;ENSG00000136997;ENSG00000139687;ENSG00000141510;ENSG00000145386…
GO:0007259	biological process	JAK-STAT cascade	4.00816e-10	3.88841e-09	ENSG00000085662;ENSG00000096968;ENSG00000105974;ENSG00000108691;ENSG00000109471;ENSG00000111537;ENSG00000113520;ENSG00000115415;ENSG00000136244;ENSG00000136634;ENSG00000138061;ENSG00000138798;ENSG00000164400;ENSG00000168610;ENSG00000185122;ENSG00000196396;ENSG00000206439
GO:0061061	biological process	muscle structure development	4.09246e-10	3.96471e-09	ENSG00000065361;ENSG00000087085;ENSG00000089250;ENSG00000096717;ENSG00000100030;ENSG00000100084;ENSG00000105329;ENSG00000105974;ENSG00000112033;ENSG00000112062;ENSG00000112715;ENSG00000113161;ENSG00000118260;ENSG00000120907;ENSG00000125378;ENSG00000134057;ENSG00000137193;ENSG00000138685;ENSG00000138814;ENSG00000139687;ENSG00000142208;ENSG00000146674;ENSG00000152661;ENSG00000164305;ENSG00000167244…
GO:0045639	biological process	positive regulation of myeloid cell differentiation	4.13452e-10	3.99993e-09	ENSG00000064012;ENSG00000100644;ENSG00000104267;ENSG00000105329;ENSG00000111537;ENSG00000112062;ENSG00000115415;ENSG00000118260;ENSG00000139687;ENSG00000154229;ENSG00000168610;ENSG00000170345;ENSG00000177606;ENSG00000206439
GO:0033135	biological process	regulation of peptidyl-serine phosphorylation	4.16532e-10	4.02418e-09	ENSG00000030110;ENSG00000073756;ENSG00000080824;ENSG00000087088;ENSG00000089250;ENSG00000105329;ENSG00000105974;ENSG00000111537;ENSG00000112715;ENSG00000116329;ENSG00000132155;ENSG00000136244;ENSG00000142208;ENSG00000146648;ENSG00000171791;ENSG00000206439
GO:0010595	biological process	positive regulation of endothelial cell migration	4.23446e-10	4.08535e-09	ENSG00000073756;ENSG00000096717;ENSG00000100292;ENSG00000100644;ENSG00000105329;ENSG00000106211;ENSG00000110955;ENSG00000112715;ENSG00000116044;ENSG00000125378;ENSG00000128052;ENSG00000138685;ENSG00000142208;ENSG00000154229;ENSG00000164867
GO:0044271	biological process	cellular nitrogen compound biosynthetic process	4.30383e-10	4.14658e-09	ENSG00000007171;ENSG00000007968;ENSG00000012504;ENSG00000044574;ENSG00000072310;ENSG00000073756;ENSG00000075426;ENSG00000079102;ENSG00000080824;ENSG00000082175;ENSG00000084676;ENSG00000087088;ENSG00000089250;ENSG00000089685;ENSG00000090339;ENSG00000091831;ENSG00000096717;ENSG00000096968;ENSG00000100030;ENSG00000100084;ENSG00000100292;ENSG00000100644;ENSG00000100906;ENSG00000101412;ENSG00000102245…
GO:0007006	biological process	mitochondrial membrane organization	4.60697e-10	4.43255e-09	ENSG00000002330;ENSG00000030110;ENSG00000064012;ENSG00000080824;ENSG00000082701;ENSG00000087088;ENSG00000101412;ENSG00000107643;ENSG00000110955;ENSG00000115966;ENSG00000136997;ENSG00000141510;ENSG00000159399;ENSG00000168610;ENSG00000171552;ENSG00000171791
GO:0001085	molecular function	RNA polymerase II transcription factor binding	1.6123e-10	4.46483e-09	ENSG00000082701;ENSG00000091831;ENSG00000106546;ENSG00000112033;ENSG00000115966;ENSG00000116044;ENSG00000118260;ENSG00000126767;ENSG00000132170;ENSG00000139687;ENSG00000141510;ENSG00000168610;ENSG00000169083;ENSG00000170345;ENSG00000177606;ENSG00000186951
GO:0016125	biological process	sterol metabolic process	4.81367e-10	4.62508e-09	ENSG00000005421;ENSG00000012504;ENSG00000057252;ENSG00000072310;ENSG00000084674;ENSG00000112033;ENSG00000113161;ENSG00000113520;ENSG00000121691;ENSG00000127948;ENSG00000130164;ENSG00000137869;ENSG00000138061;ENSG00000142168;ENSG00000167780;ENSG00000169710;ENSG00000186350
GO:0005996	biological process	monosaccharide metabolic process	4.96716e-10	4.76602e-09	ENSG00000002330;ENSG00000082701;ENSG00000085662;ENSG00000096717;ENSG00000111669;ENSG00000112033;ENSG00000112062;ENSG00000117394;ENSG00000120053;ENSG00000136997;ENSG00000140396;ENSG00000141510;ENSG00000142208;ENSG00000146674;ENSG00000159399;ENSG00000165458;ENSG00000167165;ENSG00000167244;ENSG00000171105;ENSG00000181092;ENSG00000186951;ENSG00000197122
GO:0071901	biological process	negative regulation of protein serine/threonine kinase activity	5.09137e-10	4.87853e-09	ENSG00000084207;ENSG00000096717;ENSG00000105974;ENSG00000106211;ENSG00000111679;ENSG00000113161;ENSG00000124762;ENSG00000125378;ENSG00000125538;ENSG00000142208;ENSG00000147889;ENSG00000164305;ENSG00000171033;ENSG00000171862;ENSG00000181092;ENSG00000196396
GO:0001228	molecular function	DNA-binding transcription activator activity, RNA polymerase II-specific	1.81564e-10	4.90222e-09	ENSG00000007968;ENSG00000012504;ENSG00000072310;ENSG00000075426;ENSG00000082175;ENSG00000091831;ENSG00000096717;ENSG00000100644;ENSG00000113580;ENSG00000115966;ENSG00000116044;ENSG00000118260;ENSG00000124813;ENSG00000125347;ENSG00000126767;ENSG00000136997;ENSG00000141510;ENSG00000143257;ENSG00000143799;ENSG00000144852;ENSG00000168610;ENSG00000169083;ENSG00000170345;ENSG00000173039;ENSG00000177606…
GO:0099056	cellular component	integral component of presynaptic membrane	3.44485e-10	5.02948e-09	ENSG00000102468;ENSG00000108576;ENSG00000112038;ENSG00000116329;ENSG00000120907;ENSG00000133019;ENSG00000142319;ENSG00000166736;ENSG00000168539;ENSG00000181072;ENSG00000184845;ENSG00000186297
GO:0006937	biological process	regulation of muscle contraction	5.2702e-10	5.043e-09	ENSG00000072062;ENSG00000073756;ENSG00000089250;ENSG00000105851;ENSG00000105974;ENSG00000120907;ENSG00000133019;ENSG00000142168;ENSG00000150594;ENSG00000156113;ENSG00000169252;ENSG00000170214;ENSG00000181072;ENSG00000183044;ENSG00000183873;ENSG00000184160;ENSG00000213366
GO:0006970	biological process	response to osmotic stress	5.78036e-10	5.52363e-09	ENSG00000002330;ENSG00000073756;ENSG00000085662;ENSG00000087088;ENSG00000109339;ENSG00000115966;ENSG00000117394;ENSG00000141510;ENSG00000146648;ENSG00000156113;ENSG00000164305;ENSG00000181856;ENSG00000206439
GO:0098609	biological process	cell-cell adhesion	5.80459e-10	5.53924e-09	ENSG00000002330;ENSG00000007908;ENSG00000090339;ENSG00000096968;ENSG00000102245;ENSG00000105329;ENSG00000105851;ENSG00000105974;ENSG00000106211;ENSG00000108691;ENSG00000109471;ENSG00000111537;ENSG00000111679;ENSG00000112062;ENSG00000113520;ENSG00000113555;ENSG00000125347;ENSG00000125378;ENSG00000125538;ENSG00000136244;ENSG00000136634;ENSG00000138061;ENSG00000141736;ENSG00000142208;ENSG00000146648…
GO:0044446	cellular component	intracellular organelle part	3.97261e-10	5.67392e-09	ENSG00000002330;ENSG00000005381;ENSG00000007171;ENSG00000007968;ENSG00000012504;ENSG00000012779;ENSG00000014257;ENSG00000022355;ENSG00000030110;ENSG00000044574;ENSG00000050628;ENSG00000057252;ENSG00000057593;ENSG00000064012;ENSG00000068028;ENSG00000069535;ENSG00000072062;ENSG00000072310;ENSG00000073756;ENSG00000075426;ENSG00000077097;ENSG00000078018;ENSG00000079102;ENSG00000080824;ENSG00000082175…
GO:0042446	biological process	hormone biosynthetic process	6.01007e-10	5.72753e-09	ENSG00000085662;ENSG00000100644;ENSG00000111537;ENSG00000125538;ENSG00000127948;ENSG00000137869;ENSG00000140279;ENSG00000147571;ENSG00000160868;ENSG00000196139;ENSG00000203857;ENSG00000203859;ENSG00000206439;ENSG00000211452
GO:0002064	biological process	epithelial cell development	6.21643e-10	5.91616e-09	ENSG00000002330;ENSG00000075426;ENSG00000082175;ENSG00000082701;ENSG00000090339;ENSG00000091831;ENSG00000100644;ENSG00000104365;ENSG00000105810;ENSG00000124762;ENSG00000125378;ENSG00000125538;ENSG00000142168;ENSG00000152661;ENSG00000158769;ENSG00000169083;ENSG00000169710;ENSG00000181092;ENSG00000206439
GO:0070661	biological process	leukocyte proliferation	6.34028e-10	6.02584e-09	ENSG00000084207;ENSG00000087088;ENSG00000102245;ENSG00000105329;ENSG00000105851;ENSG00000106546;ENSG00000109471;ENSG00000111679;ENSG00000113520;ENSG00000124762;ENSG00000125347;ENSG00000125378;ENSG00000125538;ENSG00000136244;ENSG00000136634;ENSG00000136869;ENSG00000141510;ENSG00000141736;ENSG00000147889;ENSG00000152661;ENSG00000162692;ENSG00000164305;ENSG00000167244;ENSG00000171791
GO:0034645	biological process	cellular macromolecule biosynthetic process	6.47168e-10	6.13774e-09	ENSG00000007968;ENSG00000012504;ENSG00000044574;ENSG00000057252;ENSG00000072310;ENSG00000075426;ENSG00000079102;ENSG00000080824;ENSG00000082175;ENSG00000082701;ENSG00000084674;ENSG00000084676;ENSG00000087085;ENSG00000087088;ENSG00000089250;ENSG00000089685;ENSG00000090339;ENSG00000091831;ENSG00000096717;ENSG00000096968;ENSG00000100030;ENSG00000100084;ENSG00000100292;ENSG00000100644;ENSG00000100906…
GO:0009790	biological process	embryo development	6.47551e-10	6.13774e-09	ENSG00000064012;ENSG00000072062;ENSG00000084674;ENSG00000084676;ENSG00000087088;ENSG00000087245;ENSG00000100030;ENSG00000100084;ENSG00000100644;ENSG00000100985;ENSG00000102882;ENSG00000105329;ENSG00000108821;ENSG00000112715;ENSG00000113555;ENSG00000116044;ENSG00000124813;ENSG00000125378;ENSG00000128052;ENSG00000131747;ENSG00000134057;ENSG00000136634;ENSG00000136997;ENSG00000138685;ENSG00000141510…
GO:0003824	molecular function	catalytic activity	2.40735e-10	6.34132e-09	ENSG00000005381;ENSG00000005421;ENSG00000007171;ENSG00000012779;ENSG00000014257;ENSG00000044574;ENSG00000057252;ENSG00000057593;ENSG00000064012;ENSG00000065361;ENSG00000068976;ENSG00000069535;ENSG00000072062;ENSG00000073756;ENSG00000077097;ENSG00000080824;ENSG00000082701;ENSG00000084207;ENSG00000084676;ENSG00000085662;ENSG00000087085;ENSG00000087245;ENSG00000089250;ENSG00000090382;ENSG00000095303…
GO:1990837	molecular function	sequence-specific double-stranded DNA binding	2.46746e-10	6.34489e-09	ENSG00000007968;ENSG00000012504;ENSG00000072310;ENSG00000075426;ENSG00000082175;ENSG00000091831;ENSG00000096717;ENSG00000100644;ENSG00000101412;ENSG00000106546;ENSG00000112033;ENSG00000113580;ENSG00000115415;ENSG00000115966;ENSG00000116044;ENSG00000118260;ENSG00000124813;ENSG00000125347;ENSG00000126767;ENSG00000132170;ENSG00000136997;ENSG00000139687;ENSG00000140009;ENSG00000140396;ENSG00000141510…
GO:0097696	biological process	STAT cascade	6.89067e-10	6.52242e-09	ENSG00000085662;ENSG00000096968;ENSG00000105974;ENSG00000108691;ENSG00000109471;ENSG00000111537;ENSG00000113520;ENSG00000115415;ENSG00000136244;ENSG00000136634;ENSG00000138061;ENSG00000138798;ENSG00000164400;ENSG00000168610;ENSG00000185122;ENSG00000196396;ENSG00000206439
GO:0006936	biological process	muscle contraction	7.07649e-10	6.68928e-09	ENSG00000050628;ENSG00000055118;ENSG00000072062;ENSG00000073756;ENSG00000089250;ENSG00000102468;ENSG00000105851;ENSG00000105974;ENSG00000120907;ENSG00000133019;ENSG00000142168;ENSG00000150594;ENSG00000152661;ENSG00000156113;ENSG00000169252;ENSG00000170214;ENSG00000181072;ENSG00000183044;ENSG00000183873;ENSG00000184160;ENSG00000184845;ENSG00000196689;ENSG00000213341;ENSG00000213366
GO:0005783	cellular component	endoplasmic reticulum	4.79022e-10	6.69611e-09	ENSG00000030110;ENSG00000044574;ENSG00000057252;ENSG00000057593;ENSG00000072310;ENSG00000073756;ENSG00000084674;ENSG00000087088;ENSG00000089250;ENSG00000095303;ENSG00000099937;ENSG00000100197;ENSG00000100292;ENSG00000100591;ENSG00000105974;ENSG00000108821;ENSG00000112038;ENSG00000113161;ENSG00000113319;ENSG00000114200;ENSG00000118785;ENSG00000120251;ENSG00000121691;ENSG00000125378;ENSG00000126218…
GO:0035270	biological process	endocrine system development	7.33245e-10	6.92191e-09	ENSG00000002330;ENSG00000030110;ENSG00000082701;ENSG00000100030;ENSG00000102882;ENSG00000105810;ENSG00000118260;ENSG00000125378;ENSG00000132155;ENSG00000136244;ENSG00000140279;ENSG00000142208;ENSG00000142319;ENSG00000147571;ENSG00000171105
GO:0045844	biological process	positive regulation of striated muscle tissue development	7.62816e-10	7.18173e-09	ENSG00000065361;ENSG00000100030;ENSG00000105329;ENSG00000112062;ENSG00000113161;ENSG00000118260;ENSG00000125378;ENSG00000134057;ENSG00000137193;ENSG00000138685;ENSG00000152661;ENSG00000170312;ENSG00000171791
GO:0048636	biological process	positive regulation of muscle organ development	7.62816e-10	7.18173e-09	ENSG00000065361;ENSG00000100030;ENSG00000105329;ENSG00000112062;ENSG00000113161;ENSG00000118260;ENSG00000125378;ENSG00000134057;ENSG00000137193;ENSG00000138685;ENSG00000152661;ENSG00000170312;ENSG00000171791
GO:0005125	molecular function	cytokine activity	2.87965e-10	7.2326e-09	ENSG00000081041;ENSG00000102245;ENSG00000105329;ENSG00000108691;ENSG00000109471;ENSG00000111537;ENSG00000112715;ENSG00000113520;ENSG00000115008;ENSG00000117560;ENSG00000118785;ENSG00000125378;ENSG00000125538;ENSG00000136244;ENSG00000136634;ENSG00000138685;ENSG00000164400;ENSG00000169245;ENSG00000169248;ENSG00000181092;ENSG00000206439
GO:0097755	biological process	positive regulation of blood vessel diameter	7.93399e-10	7.45965e-09	ENSG00000043591;ENSG00000089250;ENSG00000100292;ENSG00000112033;ENSG00000142168;ENSG00000146648;ENSG00000152661;ENSG00000156113;ENSG00000164867;ENSG00000169252;ENSG00000184845
GO:0009408	biological process	response to heat	8.01996e-10	7.53039e-09	ENSG00000044574;ENSG00000072062;ENSG00000073756;ENSG00000080824;ENSG00000082701;ENSG00000089250;ENSG00000096717;ENSG00000100030;ENSG00000100292;ENSG00000102882;ENSG00000115008;ENSG00000124762;ENSG00000142168;ENSG00000142208;ENSG00000164867;ENSG00000169245;ENSG00000185122;ENSG00000196689
GO:1903524	biological process	positive regulation of blood circulation	8.15986e-10	7.65151e-09	ENSG00000043591;ENSG00000073756;ENSG00000090339;ENSG00000102468;ENSG00000105974;ENSG00000120907;ENSG00000133019;ENSG00000142208;ENSG00000146648;ENSG00000152661;ENSG00000170214;ENSG00000184160
GO:1902652	biological process	secondary alcohol metabolic process	8.29611e-10	7.76888e-09	ENSG00000005421;ENSG00000012504;ENSG00000057252;ENSG00000072310;ENSG00000084674;ENSG00000112033;ENSG00000113161;ENSG00000113520;ENSG00000121691;ENSG00000127948;ENSG00000130164;ENSG00000142168;ENSG00000160868;ENSG00000167780;ENSG00000169710;ENSG00000186350
GO:0001676	biological process	long-chain fatty acid metabolic process	8.6338e-10	8.06358e-09	ENSG00000012779;ENSG00000073756;ENSG00000084207;ENSG00000095303;ENSG00000100197;ENSG00000102882;ENSG00000111144;ENSG00000130649;ENSG00000138061;ENSG00000140465;ENSG00000140505;ENSG00000160868;ENSG00000196139;ENSG00000213366
GO:0033138	biological process	positive regulation of peptidyl-serine phosphorylation	8.6338e-10	8.06358e-09	ENSG00000073756;ENSG00000080824;ENSG00000089250;ENSG00000105329;ENSG00000105974;ENSG00000111537;ENSG00000112715;ENSG00000116329;ENSG00000132155;ENSG00000136244;ENSG00000142208;ENSG00000146648;ENSG00000171791;ENSG00000206439
GO:1901863	biological process	positive regulation of muscle tissue development	8.74014e-10	8.15204e-09	ENSG00000065361;ENSG00000100030;ENSG00000105329;ENSG00000112062;ENSG00000113161;ENSG00000118260;ENSG00000125378;ENSG00000134057;ENSG00000137193;ENSG00000138685;ENSG00000152661;ENSG00000170312;ENSG00000171791
GO:0016301	molecular function	kinase activity	3.39241e-10	8.32683e-09	ENSG00000065361;ENSG00000072062;ENSG00000082701;ENSG00000096968;ENSG00000100030;ENSG00000102882;ENSG00000104365;ENSG00000105810;ENSG00000105851;ENSG00000107643;ENSG00000108691;ENSG00000109339;ENSG00000110092;ENSG00000112062;ENSG00000118971;ENSG00000123374;ENSG00000124762;ENSG00000126583;ENSG00000128052;ENSG00000132155;ENSG00000134057;ENSG00000135446;ENSG00000137193;ENSG00000141736;ENSG00000142208…
GO:0046651	biological process	lymphocyte proliferation	8.94005e-10	8.32742e-09	ENSG00000087088;ENSG00000102245;ENSG00000105329;ENSG00000105851;ENSG00000106546;ENSG00000109471;ENSG00000111679;ENSG00000113520;ENSG00000124762;ENSG00000125347;ENSG00000125378;ENSG00000125538;ENSG00000136244;ENSG00000136634;ENSG00000136869;ENSG00000141510;ENSG00000141736;ENSG00000147889;ENSG00000152661;ENSG00000162692;ENSG00000164305;ENSG00000167244;ENSG00000171791
GO:0043524	biological process	negative regulation of neuron apoptotic process	9.12649e-10	8.48982e-09	ENSG00000065361;ENSG00000087088;ENSG00000089685;ENSG00000096968;ENSG00000100292;ENSG00000100644;ENSG00000108691;ENSG00000126583;ENSG00000142168;ENSG00000145715;ENSG00000164418;ENSG00000171552;ENSG00000171791;ENSG00000176884;ENSG00000177606;ENSG00000186297
GO:1901565	biological process	organonitrogen compound catabolic process	9.68078e-10	8.99351e-09	ENSG00000007171;ENSG00000044574;ENSG00000064012;ENSG00000069535;ENSG00000072062;ENSG00000080824;ENSG00000082701;ENSG00000084674;ENSG00000089250;ENSG00000096717;ENSG00000100197;ENSG00000100292;ENSG00000105329;ENSG00000105974;ENSG00000108344;ENSG00000111144;ENSG00000111537;ENSG00000113161;ENSG00000115758;ENSG00000116044;ENSG00000117984;ENSG00000120053;ENSG00000123374;ENSG00000125538;ENSG00000126583…
GO:0042165	molecular function	neurotransmitter binding	3.78485e-10	9.08365e-09	ENSG00000087085;ENSG00000102468;ENSG00000108576;ENSG00000114200;ENSG00000120903;ENSG00000132693;ENSG00000133019;ENSG00000166736;ENSG00000175344;ENSG00000176884;ENSG00000198785
GO:0019318	biological process	hexose metabolic process	9.94196e-10	9.22393e-09	ENSG00000002330;ENSG00000082701;ENSG00000085662;ENSG00000096717;ENSG00000111669;ENSG00000112033;ENSG00000112062;ENSG00000120053;ENSG00000136997;ENSG00000140396;ENSG00000141510;ENSG00000142208;ENSG00000146674;ENSG00000159399;ENSG00000165458;ENSG00000167244;ENSG00000171105;ENSG00000181092;ENSG00000186951;ENSG00000197122
GO:0032943	biological process	mononuclear cell proliferation	1.00137e-09	9.27817e-09	ENSG00000087088;ENSG00000102245;ENSG00000105329;ENSG00000105851;ENSG00000106546;ENSG00000109471;ENSG00000111679;ENSG00000113520;ENSG00000124762;ENSG00000125347;ENSG00000125378;ENSG00000125538;ENSG00000136244;ENSG00000136634;ENSG00000136869;ENSG00000141510;ENSG00000141736;ENSG00000147889;ENSG00000152661;ENSG00000162692;ENSG00000164305;ENSG00000167244;ENSG00000171791
GO:0002761	biological process	regulation of myeloid leukocyte differentiation	1.00749e-09	9.32265e-09	ENSG00000064012;ENSG00000104267;ENSG00000105329;ENSG00000105810;ENSG00000111537;ENSG00000113520;ENSG00000118260;ENSG00000136869;ENSG00000136997;ENSG00000139687;ENSG00000154229;ENSG00000170345;ENSG00000177606;ENSG00000181092;ENSG00000206439
GO:0090068	biological process	positive regulation of cell cycle process	1.03497e-09	9.56431e-09	ENSG00000072062;ENSG00000087088;ENSG00000101412;ENSG00000105329;ENSG00000110092;ENSG00000115008;ENSG00000118971;ENSG00000123374;ENSG00000124762;ENSG00000125538;ENSG00000134057;ENSG00000135446;ENSG00000138798;ENSG00000139687;ENSG00000140465;ENSG00000141510;ENSG00000142208;ENSG00000146648;ENSG00000167244;ENSG00000170312;ENSG00000171105;ENSG00000183765
GO:0010638	biological process	positive regulation of organelle organization	1.07299e-09	9.90254e-09	ENSG00000002330;ENSG00000030110;ENSG00000064012;ENSG00000072310;ENSG00000082701;ENSG00000087088;ENSG00000089250;ENSG00000090339;ENSG00000096717;ENSG00000100030;ENSG00000100644;ENSG00000100985;ENSG00000101412;ENSG00000102882;ENSG00000105329;ENSG00000107643;ENSG00000112715;ENSG00000115008;ENSG00000125538;ENSG00000128052;ENSG00000134057;ENSG00000138798;ENSG00000139687;ENSG00000141279;ENSG00000141510…
GO:0030001	biological process	metal ion transport	1.13961e-09	1.04898e-08	ENSG00000030110;ENSG00000055118;ENSG00000072062;ENSG00000073756;ENSG00000087088;ENSG00000089250;ENSG00000090339;ENSG00000102468;ENSG00000105329;ENSG00000105851;ENSG00000105974;ENSG00000108691;ENSG00000111679;ENSG00000112038;ENSG00000116329;ENSG00000117560;ENSG00000120907;ENSG00000123374;ENSG00000138685;ENSG00000138798;ENSG00000138814;ENSG00000142208;ENSG00000147571;ENSG00000150594;ENSG00000152661…
GO:0042593	biological process	glucose homeostasis	1.13835e-09	1.04898e-08	ENSG00000002330;ENSG00000012504;ENSG00000072062;ENSG00000089685;ENSG00000090339;ENSG00000096717;ENSG00000100644;ENSG00000113161;ENSG00000132155;ENSG00000132170;ENSG00000138814;ENSG00000142208;ENSG00000147571;ENSG00000150594;ENSG00000159399;ENSG00000168610;ENSG00000170214;ENSG00000171105;ENSG00000181092;ENSG00000181856
GO:0000122	biological process	negative regulation of transcription by RNA polymerase II	1.15081e-09	1.0579e-08	ENSG00000007968;ENSG00000012504;ENSG00000072310;ENSG00000091831;ENSG00000096717;ENSG00000101412;ENSG00000105329;ENSG00000105810;ENSG00000105974;ENSG00000109339;ENSG00000110092;ENSG00000111537;ENSG00000112033;ENSG00000112715;ENSG00000113580;ENSG00000115415;ENSG00000115966;ENSG00000117560;ENSG00000123374;ENSG00000125378;ENSG00000132170;ENSG00000136997;ENSG00000139687;ENSG00000140009;ENSG00000140396…
GO:0005975	biological process	carbohydrate metabolic process	1.19028e-09	1.09275e-08	ENSG00000002330;ENSG00000068976;ENSG00000082701;ENSG00000085662;ENSG00000096717;ENSG00000100644;ENSG00000102468;ENSG00000105329;ENSG00000111669;ENSG00000112033;ENSG00000112062;ENSG00000113555;ENSG00000117394;ENSG00000120053;ENSG00000136997;ENSG00000138798;ENSG00000140396;ENSG00000141510;ENSG00000142208;ENSG00000146674;ENSG00000159399;ENSG00000165458;ENSG00000167165;ENSG00000167244;ENSG00000168610…
GO:0007050	biological process	cell cycle arrest	1.21749e-09	1.11481e-08	ENSG00000068028;ENSG00000072062;ENSG00000087088;ENSG00000101412;ENSG00000105329;ENSG00000105810;ENSG00000110092;ENSG00000111537;ENSG00000123374;ENSG00000124762;ENSG00000125347;ENSG00000134057;ENSG00000135446;ENSG00000136997;ENSG00000139687;ENSG00000141510;ENSG00000147889;ENSG00000167034;ENSG00000170312;ENSG00000183765
GO:0033500	biological process	carbohydrate homeostasis	1.21749e-09	1.11481e-08	ENSG00000002330;ENSG00000012504;ENSG00000072062;ENSG00000089685;ENSG00000090339;ENSG00000096717;ENSG00000100644;ENSG00000113161;ENSG00000132155;ENSG00000132170;ENSG00000138814;ENSG00000142208;ENSG00000147571;ENSG00000150594;ENSG00000159399;ENSG00000168610;ENSG00000170214;ENSG00000171105;ENSG00000181092;ENSG00000181856
GO:0043270	biological process	positive regulation of ion transport	1.22576e-09	1.12092e-08	ENSG00000030110;ENSG00000055118;ENSG00000087088;ENSG00000089250;ENSG00000105974;ENSG00000108576;ENSG00000108691;ENSG00000125538;ENSG00000142208;ENSG00000147571;ENSG00000150594;ENSG00000166736;ENSG00000168539;ENSG00000169245;ENSG00000169248;ENSG00000169252;ENSG00000176884;ENSG00000183044;ENSG00000183873;ENSG00000184845;ENSG00000213366
GO:0006801	biological process	superoxide metabolic process	1.29651e-09	1.18254e-08	ENSG00000005381;ENSG00000007171;ENSG00000084207;ENSG00000105329;ENSG00000116044;ENSG00000132693;ENSG00000140279;ENSG00000142168;ENSG00000146648;ENSG00000164867;ENSG00000181019;ENSG00000206439
GO:0030193	biological process	regulation of blood coagulation	1.29651e-09	1.18254e-08	ENSG00000057593;ENSG00000104368;ENSG00000105974;ENSG00000106366;ENSG00000116044;ENSG00000117525;ENSG00000122861;ENSG00000136869;ENSG00000154229;ENSG00000164867;ENSG00000178726;ENSG00000183044
GO:0008625	biological process	extrinsic apoptotic signaling pathway via death domain receptors	1.30162e-09	1.18565e-08	ENSG00000002330;ENSG00000064012;ENSG00000087088;ENSG00000090339;ENSG00000100292;ENSG00000106366;ENSG00000117560;ENSG00000132155;ENSG00000164867;ENSG00000171552;ENSG00000171791;ENSG00000171862;ENSG00000206439
GO:0099565	biological process	chemical synaptic transmission, postsynaptic	1.37554e-09	1.25136e-08	ENSG00000008735;ENSG00000082701;ENSG00000112038;ENSG00000120903;ENSG00000138814;ENSG00000142208;ENSG00000164418;ENSG00000166736;ENSG00000169252;ENSG00000171862;ENSG00000175344;ENSG00000176884;ENSG00000183044;ENSG00000196689
GO:0030900	biological process	forebrain development	1.37917e-09	1.25304e-08	ENSG00000002330;ENSG00000077097;ENSG00000082701;ENSG00000084676;ENSG00000087088;ENSG00000100644;ENSG00000101412;ENSG00000105810;ENSG00000117394;ENSG00000118260;ENSG00000125378;ENSG00000136997;ENSG00000140279;ENSG00000142319;ENSG00000146648;ENSG00000147571;ENSG00000164305;ENSG00000168542;ENSG00000171862;ENSG00000176884;ENSG00000183873;ENSG00000184845;ENSG00000197122;ENSG00000203857;ENSG00000203859
[truncated: 3,328 more rows]
