# Supplementary material for: A Network Pharmacology Approach to Uncover the Molecular Mechanisms of Herbal Formula Kang-Bai-Ling for Treatment of Vitiligo
Source: Evid Based Complement Alternat Med. 2019 Nov 3;2019:3053458. doi: 10.1155/2019/3053458 (PMC6875403; doi:10.1155/2019/3053458)
Supplement: Supplementary Materials — Table S1: all the candidate compounds of KBL. Table S2: all the potential targets of KBL. Table S3: known vitiligo-related targets. Table S4: KBL shared 15 potential targets with known vitiligo-related targets. Table S5: topological feature values of all/significant/candidate targets for KBL against vitiligo Table S6: detailed information on six existing protein-protein interaction databases. Table S7: gene ontology analysis of the potential targets of KBL. Table S8: GO enrichment analysis of the 15 overlapped (between KBL potential and known vitiligo-related) targets. Table S9: KEGG enrichment analysis of the 15 overlapped (between KBL potential and known vitiligo-related) targets. [file 3053458.f1.zip › 3053458.f1/Table S8.xls]

## Sheet: Sheet1
Table S8. GO enrichment analysis of the 15 overlapped (between KBL potential and known vitiligo-related) targets.
GO ID	Ontology	Description	pvalue	p.adjust	Genes
GO:0072593	Biological process	reactive oxygen species metabolic process	1.42261e-13	3.03159e-10	ENSG00000005381;ENSG00000069535;ENSG00000073756;ENSG00000084207;ENSG00000111537;ENSG00000116044;ENSG00000121691;ENSG00000136634;ENSG00000206439
GO:1990748	Biological process	cellular detoxification	2.33013e-12	2.48276e-09	ENSG00000005381;ENSG00000073756;ENSG00000084207;ENSG00000116044;ENSG00000121691;ENSG00000134184;ENSG00000206439
GO:0097237	Biological process	cellular response to toxic substance	6.35836e-12	3.38741e-09	ENSG00000005381;ENSG00000073756;ENSG00000084207;ENSG00000116044;ENSG00000121691;ENSG00000134184;ENSG00000136634;ENSG00000206439
GO:0098754	Biological process	detoxification	5.93878e-12	3.38741e-09	ENSG00000005381;ENSG00000073756;ENSG00000084207;ENSG00000116044;ENSG00000121691;ENSG00000134184;ENSG00000206439
GO:0009636	Biological process	response to toxic substance	4.93968e-11	2.10529e-08	ENSG00000005381;ENSG00000069535;ENSG00000073756;ENSG00000084207;ENSG00000116044;ENSG00000121691;ENSG00000134184;ENSG00000136634;ENSG00000206439
GO:0098869	Biological process	cellular oxidant detoxification	1.89421e-10	6.72761e-08	ENSG00000005381;ENSG00000073756;ENSG00000084207;ENSG00000116044;ENSG00000121691;ENSG00000206439
GO:0033993	Biological process	response to lipid	2.79026e-10	8.23883e-08	ENSG00000005381;ENSG00000069535;ENSG00000073756;ENSG00000077498;ENSG00000084207;ENSG00000091831;ENSG00000117560;ENSG00000121691;ENSG00000136634;ENSG00000206439
GO:1903409	Biological process	reactive oxygen species biosynthetic process	3.09294e-10	8.23883e-08	ENSG00000005381;ENSG00000069535;ENSG00000073756;ENSG00000111537;ENSG00000136634;ENSG00000206439
GO:0010033	Biological process	response to organic substance	5.3465e-10	1.26593e-07	ENSG00000005381;ENSG00000069535;ENSG00000073756;ENSG00000077498;ENSG00000084207;ENSG00000091831;ENSG00000111537;ENSG00000113520;ENSG00000116044;ENSG00000117560;ENSG00000121691;ENSG00000136634;ENSG00000189221;ENSG00000206439
GO:0009605	Biological process	response to external stimulus	5.98878e-10	1.27621e-07	ENSG00000005381;ENSG00000069535;ENSG00000073756;ENSG00000077498;ENSG00000084207;ENSG00000091831;ENSG00000111537;ENSG00000113520;ENSG00000116044;ENSG00000117560;ENSG00000121691;ENSG00000136634;ENSG00000206439
GO:0042221	Biological process	response to chemical	2.3056e-09	3.01713e-07	ENSG00000005381;ENSG00000069535;ENSG00000073756;ENSG00000077498;ENSG00000084207;ENSG00000091831;ENSG00000111537;ENSG00000113520;ENSG00000116044;ENSG00000117560;ENSG00000121691;ENSG00000134184;ENSG00000136634;ENSG00000189221;ENSG00000206439
GO:0042981	Biological process	regulation of apoptotic process	1.90675e-09	3.01713e-07	ENSG00000005381;ENSG00000073756;ENSG00000084207;ENSG00000091831;ENSG00000111537;ENSG00000113520;ENSG00000116044;ENSG00000117560;ENSG00000121691;ENSG00000136634;ENSG00000206439
GO:0043067	Biological process	regulation of programmed cell death	2.3208e-09	3.01713e-07	ENSG00000005381;ENSG00000073756;ENSG00000084207;ENSG00000091831;ENSG00000111537;ENSG00000113520;ENSG00000116044;ENSG00000117560;ENSG00000121691;ENSG00000136634;ENSG00000206439
GO:1901700	Biological process	response to oxygen-containing compound	2.40691e-09	3.01713e-07	ENSG00000005381;ENSG00000069535;ENSG00000073756;ENSG00000077498;ENSG00000084207;ENSG00000091831;ENSG00000116044;ENSG00000117560;ENSG00000121691;ENSG00000136634;ENSG00000206439
GO:0042133	Biological process	neurotransmitter metabolic process	1.95393e-09	3.01713e-07	ENSG00000069535;ENSG00000073756;ENSG00000111537;ENSG00000136634;ENSG00000189221;ENSG00000206439
GO:2000351	Biological process	regulation of endothelial cell apoptotic process	1.66143e-09	3.01713e-07	ENSG00000113520;ENSG00000116044;ENSG00000117560;ENSG00000136634;ENSG00000206439
GO:0072577	Biological process	endothelial cell apoptotic process	2.33026e-09	3.01713e-07	ENSG00000113520;ENSG00000116044;ENSG00000117560;ENSG00000136634;ENSG00000206439
GO:0032496	Biological process	response to lipopolysaccharide	4.41729e-09	5.22958e-07	ENSG00000005381;ENSG00000069535;ENSG00000073756;ENSG00000084207;ENSG00000117560;ENSG00000136634;ENSG00000206439
GO:2000377	Biological process	regulation of reactive oxygen species metabolic process	4.90858e-09	5.50536e-07	ENSG00000073756;ENSG00000084207;ENSG00000111537;ENSG00000116044;ENSG00000136634;ENSG00000206439
GO:0010941	Biological process	regulation of cell death	5.68783e-09	6.06038e-07	ENSG00000005381;ENSG00000073756;ENSG00000084207;ENSG00000091831;ENSG00000111537;ENSG00000113520;ENSG00000116044;ENSG00000117560;ENSG00000121691;ENSG00000136634;ENSG00000206439
GO:0002237	Biological process	response to molecule of bacterial origin	6.2181e-09	6.3099e-07	ENSG00000005381;ENSG00000069535;ENSG00000073756;ENSG00000084207;ENSG00000117560;ENSG00000136634;ENSG00000206439
GO:0043066	Biological process	negative regulation of apoptotic process	7.63801e-09	7.39846e-07	ENSG00000005381;ENSG00000073756;ENSG00000084207;ENSG00000113520;ENSG00000116044;ENSG00000117560;ENSG00000121691;ENSG00000136634;ENSG00000206439
GO:0043069	Biological process	negative regulation of programmed cell death	9.63153e-09	8.92382e-07	ENSG00000005381;ENSG00000073756;ENSG00000084207;ENSG00000113520;ENSG00000116044;ENSG00000117560;ENSG00000121691;ENSG00000136634;ENSG00000206439
GO:1904035	Biological process	regulation of epithelial cell apoptotic process	1.21504e-08	1.07886e-06	ENSG00000113520;ENSG00000116044;ENSG00000117560;ENSG00000136634;ENSG00000206439
GO:2000379	Biological process	positive regulation of reactive oxygen species metabolic process	1.33298e-08	1.13624e-06	ENSG00000073756;ENSG00000084207;ENSG00000111537;ENSG00000116044;ENSG00000206439
GO:0000302	Biological process	response to reactive oxygen species	1.5039e-08	1.23262e-06	ENSG00000005381;ENSG00000084207;ENSG00000116044;ENSG00000121691;ENSG00000136634;ENSG00000206439
GO:0070887	Biological process	cellular response to chemical stimulus	1.68133e-08	1.327e-06	ENSG00000005381;ENSG00000073756;ENSG00000084207;ENSG00000091831;ENSG00000111537;ENSG00000113520;ENSG00000116044;ENSG00000117560;ENSG00000121691;ENSG00000134184;ENSG00000136634;ENSG00000189221;ENSG00000206439
GO:0006915	Biological process	apoptotic process	2.24786e-08	1.71078e-06	ENSG00000005381;ENSG00000073756;ENSG00000084207;ENSG00000091831;ENSG00000111537;ENSG00000113520;ENSG00000116044;ENSG00000117560;ENSG00000121691;ENSG00000136634;ENSG00000206439
GO:0060548	Biological process	negative regulation of cell death	2.42104e-08	1.77905e-06	ENSG00000005381;ENSG00000073756;ENSG00000084207;ENSG00000113520;ENSG00000116044;ENSG00000117560;ENSG00000121691;ENSG00000136634;ENSG00000206439
GO:0006979	Biological process	response to oxidative stress	3.16613e-08	2.17646e-06	ENSG00000005381;ENSG00000073756;ENSG00000084207;ENSG00000116044;ENSG00000121691;ENSG00000136634;ENSG00000206439
GO:1904019	Biological process	epithelial cell apoptotic process	3.0915e-08	2.17646e-06	ENSG00000113520;ENSG00000116044;ENSG00000117560;ENSG00000136634;ENSG00000206439
GO:0032355	Biological process	response to estradiol	4.02278e-08	2.67892e-06	ENSG00000073756;ENSG00000084207;ENSG00000091831;ENSG00000121691;ENSG00000136634
GO:0012501	Biological process	programmed cell death	4.73822e-08	3.05974e-06	ENSG00000005381;ENSG00000073756;ENSG00000084207;ENSG00000091831;ENSG00000111537;ENSG00000113520;ENSG00000116044;ENSG00000117560;ENSG00000121691;ENSG00000136634;ENSG00000206439
GO:1901615	Biological process	organic hydroxy compound metabolic process	7.23643e-08	4.53554e-06	ENSG00000069535;ENSG00000077498;ENSG00000111537;ENSG00000113520;ENSG00000121691;ENSG00000189221;ENSG00000206439
GO:0071345	Biological process	cellular response to cytokine stimulus	7.57046e-08	4.597e-06	ENSG00000073756;ENSG00000084207;ENSG00000111537;ENSG00000113520;ENSG00000116044;ENSG00000117560;ENSG00000136634;ENSG00000189221;ENSG00000206439
GO:0017144	Biological process	drug metabolic process	7.76593e-08	4.597e-06	ENSG00000005381;ENSG00000069535;ENSG00000073756;ENSG00000111537;ENSG00000121691;ENSG00000136634;ENSG00000189221;ENSG00000206439
GO:0051384	Biological process	response to glucocorticoid	8.47966e-08	4.88382e-06	ENSG00000069535;ENSG00000073756;ENSG00000084207;ENSG00000136634;ENSG00000206439
GO:0008219	Biological process	cell death	9.44453e-08	5.16059e-06	ENSG00000005381;ENSG00000073756;ENSG00000084207;ENSG00000091831;ENSG00000111537;ENSG00000113520;ENSG00000116044;ENSG00000117560;ENSG00000121691;ENSG00000136634;ENSG00000206439
GO:0034599	Biological process	cellular response to oxidative stress	9.25184e-08	5.16059e-06	ENSG00000005381;ENSG00000084207;ENSG00000116044;ENSG00000121691;ENSG00000136634;ENSG00000206439
GO:0010035	Biological process	response to inorganic substance	1.1049e-07	5.88636e-06	ENSG00000005381;ENSG00000069535;ENSG00000073756;ENSG00000116044;ENSG00000121691;ENSG00000136634;ENSG00000206439
GO:0004601	molecular function	peroxidase activity	7.60441e-08	7.12598e-06	ENSG00000005381;ENSG00000073756;ENSG00000084207;ENSG00000121691
GO:0016684	molecular function	oxidoreductase activity, acting on peroxide as acceptor	1.07158e-07	7.12598e-06	ENSG00000005381;ENSG00000073756;ENSG00000084207;ENSG00000121691
GO:0034097	Biological process	response to cytokine	1.41297e-07	7.17663e-06	ENSG00000073756;ENSG00000084207;ENSG00000111537;ENSG00000113520;ENSG00000116044;ENSG00000117560;ENSG00000136634;ENSG00000189221;ENSG00000206439
GO:0019221	Biological process	cytokine-mediated signaling pathway	1.42256e-07	7.17663e-06	ENSG00000073756;ENSG00000084207;ENSG00000111537;ENSG00000113520;ENSG00000117560;ENSG00000136634;ENSG00000189221;ENSG00000206439
GO:0031960	Biological process	response to corticosteroid	1.44812e-07	7.17663e-06	ENSG00000069535;ENSG00000073756;ENSG00000084207;ENSG00000136634;ENSG00000206439
GO:0014070	Biological process	response to organic cyclic compound	1.55195e-07	7.51638e-06	ENSG00000069535;ENSG00000073756;ENSG00000077498;ENSG00000084207;ENSG00000091831;ENSG00000121691;ENSG00000136634;ENSG00000206439
GO:0051186	Biological process	cofactor metabolic process	1.62684e-07	7.70398e-06	ENSG00000005381;ENSG00000069535;ENSG00000073756;ENSG00000084207;ENSG00000116044;ENSG00000121691;ENSG00000134184
GO:0048660	Biological process	regulation of smooth muscle cell proliferation	1.80475e-07	8.36072e-06	ENSG00000073756;ENSG00000084207;ENSG00000111537;ENSG00000136634;ENSG00000206439
GO:0048659	Biological process	smooth muscle cell proliferation	1.90396e-07	8.63263e-06	ENSG00000073756;ENSG00000084207;ENSG00000111537;ENSG00000136634;ENSG00000206439
GO:0001505	Biological process	regulation of neurotransmitter levels	1.98159e-07	8.79744e-06	ENSG00000069535;ENSG00000073756;ENSG00000111537;ENSG00000136634;ENSG00000189221;ENSG00000206439
GO:0045428	Biological process	regulation of nitric oxide biosynthetic process	2.30328e-07	1.00169e-05	ENSG00000073756;ENSG00000111537;ENSG00000136634;ENSG00000206439
GO:0009725	Biological process	response to hormone	2.56322e-07	1.09244e-05	ENSG00000069535;ENSG00000073756;ENSG00000084207;ENSG00000091831;ENSG00000116044;ENSG00000121691;ENSG00000136634;ENSG00000206439
GO:1902531	Biological process	regulation of intracellular signal transduction	3.05227e-07	1.25084e-05	ENSG00000073756;ENSG00000084207;ENSG00000091831;ENSG00000111537;ENSG00000113520;ENSG00000116044;ENSG00000117560;ENSG00000121691;ENSG00000136634;ENSG00000206439
GO:0006801	Biological process	superoxide metabolic process	3.00102e-07	1.25084e-05	ENSG00000005381;ENSG00000084207;ENSG00000116044;ENSG00000206439
GO:0048545	Biological process	response to steroid hormone	3.52018e-07	1.41538e-05	ENSG00000069535;ENSG00000073756;ENSG00000084207;ENSG00000091831;ENSG00000136634;ENSG00000206439
GO:0006809	Biological process	nitric oxide biosynthetic process	4.03349e-07	1.59173e-05	ENSG00000073756;ENSG00000111537;ENSG00000136634;ENSG00000206439
GO:0046209	Biological process	nitric oxide metabolic process	4.85527e-07	1.8812e-05	ENSG00000073756;ENSG00000111537;ENSG00000136634;ENSG00000206439
GO:2001057	Biological process	reactive nitrogen species metabolic process	5.54893e-07	2.11156e-05	ENSG00000073756;ENSG00000111537;ENSG00000136634;ENSG00000206439
GO:0048513	Biological process	animal organ development	6.15211e-07	2.30002e-05	ENSG00000069535;ENSG00000073756;ENSG00000077498;ENSG00000084207;ENSG00000091831;ENSG00000111537;ENSG00000113520;ENSG00000116044;ENSG00000117560;ENSG00000121691;ENSG00000136634;ENSG00000206439
GO:0071310	Biological process	cellular response to organic substance	6.93753e-07	2.45912e-05	ENSG00000073756;ENSG00000084207;ENSG00000091831;ENSG00000111537;ENSG00000113520;ENSG00000116044;ENSG00000117560;ENSG00000121691;ENSG00000136634;ENSG00000189221;ENSG00000206439
GO:0051707	Biological process	response to other organism	6.97353e-07	2.45912e-05	ENSG00000005381;ENSG00000069535;ENSG00000073756;ENSG00000084207;ENSG00000111537;ENSG00000117560;ENSG00000136634;ENSG00000206439
GO:0043207	Biological process	response to external biotic stimulus	7.06333e-07	2.45912e-05	ENSG00000005381;ENSG00000069535;ENSG00000073756;ENSG00000084207;ENSG00000111537;ENSG00000117560;ENSG00000136634;ENSG00000206439
GO:0033273	Biological process	response to vitamin	6.86565e-07	2.45912e-05	ENSG00000073756;ENSG00000077498;ENSG00000084207;ENSG00000121691
GO:0046427	Biological process	positive regulation of JAK-STAT cascade	7.15465e-07	2.45912e-05	ENSG00000111537;ENSG00000113520;ENSG00000136634;ENSG00000206439
GO:2001234	Biological process	negative regulation of apoptotic signaling pathway	8.02752e-07	2.68909e-05	ENSG00000073756;ENSG00000084207;ENSG00000116044;ENSG00000117560;ENSG00000206439
GO:1904894	Biological process	positive regulation of STAT cascade	8.07611e-07	2.68909e-05	ENSG00000111537;ENSG00000113520;ENSG00000136634;ENSG00000206439
GO:0009607	Biological process	response to biotic stimulus	8.58828e-07	2.81564e-05	ENSG00000005381;ENSG00000069535;ENSG00000073756;ENSG00000084207;ENSG00000111537;ENSG00000117560;ENSG00000136634;ENSG00000206439
GO:0033002	Biological process	muscle cell proliferation	9.02395e-07	2.91364e-05	ENSG00000073756;ENSG00000084207;ENSG00000111537;ENSG00000136634;ENSG00000206439
GO:0016491	molecular function	oxidoreductase activity	8.93746e-07	2.94695e-05	ENSG00000005381;ENSG00000069535;ENSG00000073756;ENSG00000077498;ENSG00000084207;ENSG00000121691;ENSG00000189221
GO:0005125	molecular function	cytokine activity	1.10787e-06	2.94695e-05	ENSG00000111537;ENSG00000113520;ENSG00000117560;ENSG00000136634;ENSG00000206439
GO:0016209	molecular function	antioxidant activity	7.4084e-07	2.94695e-05	ENSG00000005381;ENSG00000073756;ENSG00000084207;ENSG00000121691
GO:1903426	Biological process	regulation of reactive oxygen species biosynthetic process	1.05676e-06	3.36114e-05	ENSG00000073756;ENSG00000111537;ENSG00000136634;ENSG00000206439
GO:0031667	Biological process	response to nutrient levels	1.08647e-06	3.40479e-05	ENSG00000005381;ENSG00000073756;ENSG00000077498;ENSG00000084207;ENSG00000116044;ENSG00000121691
GO:0048037	molecular function	cofactor binding	1.66388e-06	3.68827e-05	ENSG00000005381;ENSG00000069535;ENSG00000073756;ENSG00000084207;ENSG00000121691;ENSG00000134184
GO:0009617	Biological process	response to bacterium	1.22901e-06	3.79568e-05	ENSG00000005381;ENSG00000069535;ENSG00000073756;ENSG00000084207;ENSG00000117560;ENSG00000136634;ENSG00000206439
GO:0019430	Biological process	removal of superoxide radicals	1.37715e-06	4.1334e-05	ENSG00000005381;ENSG00000116044;ENSG00000206439
GO:0051043	Biological process	regulation of membrane protein ectodomain proteolysis	1.37715e-06	4.1334e-05	ENSG00000111537;ENSG00000136634;ENSG00000206439
GO:0009991	Biological process	response to extracellular stimulus	1.56733e-06	4.63886e-05	ENSG00000005381;ENSG00000073756;ENSG00000077498;ENSG00000084207;ENSG00000116044;ENSG00000121691
GO:0044248	Biological process	cellular catabolic process	1.61086e-06	4.7024e-05	ENSG00000005381;ENSG00000069535;ENSG00000111537;ENSG00000113520;ENSG00000116044;ENSG00000121691;ENSG00000134184;ENSG00000136634;ENSG00000189221;ENSG00000206439
GO:0071450	Biological process	cellular response to oxygen radical	1.68092e-06	4.77604e-05	ENSG00000005381;ENSG00000116044;ENSG00000206439
GO:0071451	Biological process	cellular response to superoxide	1.68092e-06	4.77604e-05	ENSG00000005381;ENSG00000116044;ENSG00000206439
GO:0042136	Biological process	neurotransmitter biosynthetic process	1.72132e-06	4.82648e-05	ENSG00000073756;ENSG00000111537;ENSG00000136634;ENSG00000206439
GO:2000352	Biological process	negative regulation of endothelial cell apoptotic process	2.02612e-06	5.60734e-05	ENSG00000113520;ENSG00000116044;ENSG00000136634
GO:0000303	Biological process	response to superoxide	2.21506e-06	6.05167e-05	ENSG00000005381;ENSG00000116044;ENSG00000206439
GO:0005126	molecular function	cytokine receptor binding	3.19366e-06	6.06795e-05	ENSG00000111537;ENSG00000113520;ENSG00000117560;ENSG00000136634;ENSG00000206439
GO:0050727	Biological process	regulation of inflammatory response	2.30134e-06	6.2078e-05	ENSG00000073756;ENSG00000084207;ENSG00000091831;ENSG00000113520;ENSG00000136634;ENSG00000206439
GO:0051241	Biological process	negative regulation of multicellular organismal process	2.44388e-06	6.42952e-05	ENSG00000073756;ENSG00000084207;ENSG00000111537;ENSG00000113520;ENSG00000116044;ENSG00000117560;ENSG00000136634;ENSG00000206439
GO:0000305	Biological process	response to oxygen radical	2.41534e-06	6.42952e-05	ENSG00000005381;ENSG00000116044;ENSG00000206439
GO:0010647	Biological process	positive regulation of cell communication	2.66798e-06	6.93349e-05	ENSG00000073756;ENSG00000091831;ENSG00000111537;ENSG00000113520;ENSG00000117560;ENSG00000121691;ENSG00000136634;ENSG00000189221;ENSG00000206439
GO:0023056	Biological process	positive regulation of signaling	2.76005e-06	7.08634e-05	ENSG00000073756;ENSG00000091831;ENSG00000111537;ENSG00000113520;ENSG00000117560;ENSG00000121691;ENSG00000136634;ENSG00000189221;ENSG00000206439
GO:0065008	Biological process	regulation of biological quality	2.86539e-06	7.26922e-05	ENSG00000005381;ENSG00000069535;ENSG00000073756;ENSG00000084207;ENSG00000091831;ENSG00000111537;ENSG00000113520;ENSG00000116044;ENSG00000117560;ENSG00000136634;ENSG00000189221;ENSG00000206439
GO:0006954	Biological process	inflammatory response	3.18906e-06	7.99515e-05	ENSG00000073756;ENSG00000084207;ENSG00000091831;ENSG00000113520;ENSG00000116044;ENSG00000136634;ENSG00000206439
GO:0042737	Biological process	drug catabolic process	3.52205e-06	8.72731e-05	ENSG00000005381;ENSG00000069535;ENSG00000121691;ENSG00000189221
GO:0009058	Biological process	biosynthetic process	3.73482e-06	9.14816e-05	ENSG00000005381;ENSG00000069535;ENSG00000073756;ENSG00000077498;ENSG00000084207;ENSG00000091831;ENSG00000111537;ENSG00000113520;ENSG00000116044;ENSG00000117560;ENSG00000121691;ENSG00000134184;ENSG00000136634;ENSG00000206439
GO:0046425	Biological process	regulation of JAK-STAT cascade	3.81872e-06	9.24737e-05	ENSG00000111537;ENSG00000113520;ENSG00000136634;ENSG00000206439
GO:0046677	Biological process	response to antibiotic	4.07175e-06	9.74934e-05	ENSG00000069535;ENSG00000084207;ENSG00000116044;ENSG00000121691;ENSG00000136634
GO:0090322	Biological process	regulation of superoxide metabolic process	4.16159e-06	9.85372e-05	ENSG00000084207;ENSG00000116044;ENSG00000206439
GO:0032101	Biological process	regulation of response to external stimulus	4.43164e-06	0.000101546	ENSG00000073756;ENSG00000084207;ENSG00000091831;ENSG00000113520;ENSG00000116044;ENSG00000136634;ENSG00000206439
GO:0008202	Biological process	steroid metabolic process	4.42604e-06	0.000101546	ENSG00000091831;ENSG00000111537;ENSG00000113520;ENSG00000121691;ENSG00000206439
GO:1904892	Biological process	regulation of STAT cascade	4.35382e-06	0.000101546	ENSG00000111537;ENSG00000113520;ENSG00000136634;ENSG00000206439
GO:0009966	Biological process	regulation of signal transduction	4.73565e-06	0.000106228	ENSG00000073756;ENSG00000084207;ENSG00000091831;ENSG00000111537;ENSG00000113520;ENSG00000116044;ENSG00000117560;ENSG00000121691;ENSG00000136634;ENSG00000189221;ENSG00000206439
GO:0097190	Biological process	apoptotic signaling pathway	4.70061e-06	0.000106228	ENSG00000073756;ENSG00000084207;ENSG00000111537;ENSG00000116044;ENSG00000117560;ENSG00000206439
GO:0009056	Biological process	catabolic process	5.01117e-06	0.000111237	ENSG00000005381;ENSG00000069535;ENSG00000111537;ENSG00000113520;ENSG00000116044;ENSG00000121691;ENSG00000134184;ENSG00000136634;ENSG00000189221;ENSG00000206439
GO:0007568	Biological process	aging	5.13829e-06	0.000112883	ENSG00000005381;ENSG00000073756;ENSG00000116044;ENSG00000121691;ENSG00000136634
GO:0033591	Biological process	response to L-ascorbic acid	5.26446e-06	0.000114475	ENSG00000084207;ENSG00000121691
GO:1904036	Biological process	negative regulation of epithelial cell apoptotic process	5.45811e-06	0.000117487	ENSG00000113520;ENSG00000116044;ENSG00000136634
GO:0048584	Biological process	positive regulation of response to stimulus	5.56047e-06	0.000118014	ENSG00000073756;ENSG00000091831;ENSG00000111537;ENSG00000113520;ENSG00000116044;ENSG00000117560;ENSG00000121691;ENSG00000136634;ENSG00000189221;ENSG00000206439
GO:0008284	Biological process	positive regulation of cell proliferation	5.59336e-06	0.000118014	ENSG00000073756;ENSG00000091831;ENSG00000111537;ENSG00000113520;ENSG00000117560;ENSG00000136634;ENSG00000206439
GO:0008131	molecular function	primary amine oxidase activity	7.71079e-06	0.000128192	ENSG00000069535;ENSG00000189221
GO:0034612	Biological process	response to tumor necrosis factor	6.17198e-06	0.000128193	ENSG00000073756;ENSG00000084207;ENSG00000116044;ENSG00000117560;ENSG00000206439
GO:1901031	Biological process	regulation of response to reactive oxygen species	6.19608e-06	0.000128193	ENSG00000116044;ENSG00000136634;ENSG00000206439
GO:0042493	Biological process	response to drug	6.43681e-06	0.000130773	ENSG00000069535;ENSG00000073756;ENSG00000084207;ENSG00000116044;ENSG00000121691;ENSG00000136634;ENSG00000206439
GO:0007259	Biological process	JAK-STAT cascade	6.44353e-06	0.000130773	ENSG00000111537;ENSG00000113520;ENSG00000136634;ENSG00000206439
GO:0031347	Biological process	regulation of defense response	6.63362e-06	0.000132114	ENSG00000073756;ENSG00000084207;ENSG00000091831;ENSG00000111537;ENSG00000113520;ENSG00000136634;ENSG00000206439
GO:0006509	Biological process	membrane protein ectodomain proteolysis	6.5886e-06	0.000132114	ENSG00000111537;ENSG00000136634;ENSG00000206439
GO:0045429	Biological process	positive regulation of nitric oxide biosynthetic process	6.99723e-06	0.000136799	ENSG00000073756;ENSG00000111537;ENSG00000206439
GO:1904407	Biological process	positive regulation of nitric oxide metabolic process	6.99723e-06	0.000136799	ENSG00000073756;ENSG00000111537;ENSG00000206439
GO:0097696	Biological process	STAT cascade	7.39187e-06	0.000143201	ENSG00000111537;ENSG00000113520;ENSG00000136634;ENSG00000206439
GO:0051704	Biological process	multi-organism process	7.68246e-06	0.000147489	ENSG00000005381;ENSG00000069535;ENSG00000073756;ENSG00000084207;ENSG00000091831;ENSG00000111537;ENSG00000116044;ENSG00000117560;ENSG00000136634;ENSG00000206439
GO:0034614	Biological process	cellular response to reactive oxygen species	8.07901e-06	0.000153718	ENSG00000005381;ENSG00000116044;ENSG00000136634;ENSG00000206439
GO:1901698	Biological process	response to nitrogen compound	8.54451e-06	0.000161136	ENSG00000073756;ENSG00000077498;ENSG00000084207;ENSG00000116044;ENSG00000121691;ENSG00000134184;ENSG00000136634
GO:0008283	Biological process	cell proliferation	8.74998e-06	0.000163563	ENSG00000073756;ENSG00000077498;ENSG00000084207;ENSG00000091831;ENSG00000111537;ENSG00000113520;ENSG00000117560;ENSG00000136634;ENSG00000206439
GO:0006952	Biological process	defense response	8.87834e-06	0.000164519	ENSG00000005381;ENSG00000073756;ENSG00000084207;ENSG00000091831;ENSG00000111537;ENSG00000113520;ENSG00000116044;ENSG00000136634;ENSG00000206439
GO:0006749	Biological process	glutathione metabolic process	9.29296e-06	0.000170718	ENSG00000084207;ENSG00000116044;ENSG00000134184
GO:0035295	Biological process	tube development	9.74297e-06	0.00017558	ENSG00000073756;ENSG00000091831;ENSG00000116044;ENSG00000117560;ENSG00000121691;ENSG00000136634;ENSG00000206439
GO:1902533	Biological process	positive regulation of intracellular signal transduction	9.74297e-06	0.00017558	ENSG00000091831;ENSG00000111537;ENSG00000113520;ENSG00000117560;ENSG00000121691;ENSG00000136634;ENSG00000206439
GO:0042743	Biological process	hydrogen peroxide metabolic process	9.80481e-06	0.00017558	ENSG00000005381;ENSG00000069535;ENSG00000121691
GO:0002376	Biological process	immune system process	1.06197e-05	0.000188589	ENSG00000005381;ENSG00000077498;ENSG00000084207;ENSG00000091831;ENSG00000111537;ENSG00000113520;ENSG00000116044;ENSG00000117560;ENSG00000121691;ENSG00000136634;ENSG00000206439
GO:0042420	Biological process	dopamine catabolic process	1.10458e-05	0.000194533	ENSG00000069535;ENSG00000189221
GO:0009719	Biological process	response to endogenous stimulus	1.22839e-05	0.000214565	ENSG00000069535;ENSG00000073756;ENSG00000084207;ENSG00000091831;ENSG00000116044;ENSG00000121691;ENSG00000136634;ENSG00000206439
GO:0002274	Biological process	myeloid leukocyte activation	1.24514e-05	0.000215723	ENSG00000005381;ENSG00000084207;ENSG00000113520;ENSG00000121691;ENSG00000136634;ENSG00000206439
GO:0010646	Biological process	regulation of cell communication	1.28911e-05	0.000221539	ENSG00000073756;ENSG00000084207;ENSG00000091831;ENSG00000111537;ENSG00000113520;ENSG00000116044;ENSG00000117560;ENSG00000121691;ENSG00000136634;ENSG00000189221;ENSG00000206439
GO:2001233	Biological process	regulation of apoptotic signaling pathway	1.30141e-05	0.000221864	ENSG00000073756;ENSG00000084207;ENSG00000116044;ENSG00000117560;ENSG00000206439
GO:1901701	Biological process	cellular response to oxygen-containing compound	1.39156e-05	0.000233525	ENSG00000005381;ENSG00000073756;ENSG00000084207;ENSG00000091831;ENSG00000116044;ENSG00000136634;ENSG00000206439
GO:0150077	Biological process	regulation of neuroinflammatory response	1.39173e-05	0.000233525	ENSG00000073756;ENSG00000113520;ENSG00000206439
GO:0023051	Biological process	regulation of signaling	1.45756e-05	0.000237338	ENSG00000073756;ENSG00000084207;ENSG00000091831;ENSG00000111537;ENSG00000113520;ENSG00000116044;ENSG00000117560;ENSG00000121691;ENSG00000136634;ENSG00000189221;ENSG00000206439
GO:0043434	Biological process	response to peptide hormone	1.48128e-05	0.000237338	ENSG00000073756;ENSG00000084207;ENSG00000116044;ENSG00000121691;ENSG00000136634
GO:1903428	Biological process	positive regulation of reactive oxygen species biosynthetic process	1.45841e-05	0.000237338	ENSG00000073756;ENSG00000111537;ENSG00000206439
GO:0019614	Biological process	catechol-containing compound catabolic process	1.47213e-05	0.000237338	ENSG00000069535;ENSG00000189221
GO:0042424	Biological process	catecholamine catabolic process	1.47213e-05	0.000237338	ENSG00000069535;ENSG00000189221
GO:0045348	Biological process	positive regulation of MHC class II biosynthetic process	1.47213e-05	0.000237338	ENSG00000113520;ENSG00000136634
GO:0035556	Biological process	intracellular signal transduction	1.51711e-05	0.000241266	ENSG00000073756;ENSG00000084207;ENSG00000091831;ENSG00000111537;ENSG00000113520;ENSG00000116044;ENSG00000117560;ENSG00000121691;ENSG00000136634;ENSG00000206439
GO:0033619	Biological process	membrane protein proteolysis	1.59803e-05	0.000252252	ENSG00000111537;ENSG00000136634;ENSG00000206439
GO:0009967	Biological process	positive regulation of signal transduction	1.61152e-05	0.00025251	ENSG00000091831;ENSG00000111537;ENSG00000113520;ENSG00000117560;ENSG00000121691;ENSG00000136634;ENSG00000189221;ENSG00000206439
GO:1901564	Biological process	organonitrogen compound metabolic process	1.63003e-05	0.000253547	ENSG00000069535;ENSG00000073756;ENSG00000077498;ENSG00000084207;ENSG00000091831;ENSG00000111537;ENSG00000113520;ENSG00000116044;ENSG00000117560;ENSG00000121691;ENSG00000134184;ENSG00000136634;ENSG00000189221;ENSG00000206439
GO:0002366	Biological process	leukocyte activation involved in immune response	1.67067e-05	0.000257986	ENSG00000005381;ENSG00000084207;ENSG00000111537;ENSG00000113520;ENSG00000121691;ENSG00000136634
GO:0002263	Biological process	cell activation involved in immune response	1.71783e-05	0.00026336	ENSG00000005381;ENSG00000084207;ENSG00000111537;ENSG00000113520;ENSG00000121691;ENSG00000136634
GO:0060557	Biological process	positive regulation of vitamin D biosynthetic process	1.89192e-05	0.000285934	ENSG00000111537;ENSG00000206439
GO:0060559	Biological process	positive regulation of calcidiol 1-monooxygenase activity	1.89192e-05	0.000285934	ENSG00000111537;ENSG00000206439
GO:0048585	Biological process	negative regulation of response to stimulus	1.94824e-05	0.000292373	ENSG00000073756;ENSG00000084207;ENSG00000091831;ENSG00000113520;ENSG00000116044;ENSG00000117560;ENSG00000136634;ENSG00000206439
GO:0007584	Biological process	response to nutrient	1.98076e-05	0.000295174	ENSG00000073756;ENSG00000077498;ENSG00000084207;ENSG00000121691
GO:0048731	Biological process	system development	2.0125e-05	0.000297822	ENSG00000069535;ENSG00000073756;ENSG00000077498;ENSG00000084207;ENSG00000091831;ENSG00000111537;ENSG00000113520;ENSG00000116044;ENSG00000117560;ENSG00000121691;ENSG00000136634;ENSG00000206439
GO:0042127	Biological process	regulation of cell proliferation	2.09219e-05	0.000307479	ENSG00000073756;ENSG00000084207;ENSG00000091831;ENSG00000111537;ENSG00000113520;ENSG00000117560;ENSG00000136634;ENSG00000206439
GO:0048662	Biological process	negative regulation of smooth muscle cell proliferation	2.1556e-05	0.000314629	ENSG00000084207;ENSG00000111537;ENSG00000136634
GO:0080134	Biological process	regulation of response to stress	2.27148e-05	0.000329288	ENSG00000073756;ENSG00000084207;ENSG00000091831;ENSG00000111537;ENSG00000113520;ENSG00000116044;ENSG00000136634;ENSG00000206439
GO:0048523	Biological process	negative regulation of cellular process	2.3368e-05	0.000335827	ENSG00000005381;ENSG00000069535;ENSG00000073756;ENSG00000084207;ENSG00000091831;ENSG00000111537;ENSG00000113520;ENSG00000116044;ENSG00000117560;ENSG00000121691;ENSG00000136634;ENSG00000206439
GO:0002439	Biological process	chronic inflammatory response to antigenic stimulus	2.36387e-05	0.000335827	ENSG00000136634;ENSG00000206439
GO:0046136	Biological process	positive regulation of vitamin metabolic process	2.36387e-05	0.000335827	ENSG00000111537;ENSG00000206439
GO:0045670	Biological process	regulation of osteoclast differentiation	2.5252e-05	0.000356371	ENSG00000111537;ENSG00000113520;ENSG00000206439
GO:0001817	Biological process	regulation of cytokine production	2.59859e-05	0.000364316	ENSG00000073756;ENSG00000084207;ENSG00000111537;ENSG00000113520;ENSG00000136634;ENSG00000206439
GO:0042531	Biological process	positive regulation of tyrosine phosphorylation of STAT protein	2.6237e-05	0.000365431	ENSG00000111537;ENSG00000113520;ENSG00000206439
GO:0043122	Biological process	regulation of I-kappaB kinase/NF-kappaB signaling	2.80628e-05	0.000385818	ENSG00000084207;ENSG00000091831;ENSG00000117560;ENSG00000206439
GO:0097191	Biological process	extrinsic apoptotic signaling pathway	2.80628e-05	0.000385818	ENSG00000084207;ENSG00000111537;ENSG00000117560;ENSG00000206439
GO:0019336	Biological process	phenol-containing compound catabolic process	2.88792e-05	0.000394497	ENSG00000069535;ENSG00000189221
GO:0043295	molecular function	glutathione binding	2.82123e-05	0.000416915	ENSG00000084207;ENSG00000134184
GO:0048018	molecular function	receptor ligand activity	3.49249e-05	0.000422273	ENSG00000111537;ENSG00000113520;ENSG00000117560;ENSG00000136634;ENSG00000206439
GO:1900750	molecular function	oligopeptide binding	3.38402e-05	0.000422273	ENSG00000084207;ENSG00000134184
GO:0006725	Biological process	cellular aromatic compound metabolic process	3.33109e-05	0.000452137	ENSG00000069535;ENSG00000073756;ENSG00000077498;ENSG00000091831;ENSG00000111537;ENSG00000113520;ENSG00000116044;ENSG00000117560;ENSG00000121691;ENSG00000134184;ENSG00000136634;ENSG00000189221;ENSG00000206439
GO:0046889	Biological process	positive regulation of lipid biosynthetic process	3.38474e-05	0.000456512	ENSG00000073756;ENSG00000111537;ENSG00000206439
GO:0045346	Biological process	regulation of MHC class II biosynthetic process	3.464e-05	0.000461361	ENSG00000113520;ENSG00000136634
GO:0097527	Biological process	necroptotic signaling pathway	3.464e-05	0.000461361	ENSG00000117560;ENSG00000206439
GO:1901652	Biological process	response to peptide	3.56604e-05	0.000472002	ENSG00000073756;ENSG00000084207;ENSG00000116044;ENSG00000121691;ENSG00000136634
GO:0044249	Biological process	cellular biosynthetic process	3.71136e-05	0.000488204	ENSG00000069535;ENSG00000073756;ENSG00000077498;ENSG00000084207;ENSG00000091831;ENSG00000111537;ENSG00000113520;ENSG00000116044;ENSG00000117560;ENSG00000121691;ENSG00000134184;ENSG00000136634;ENSG00000206439
GO:0031325	Biological process	positive regulation of cellular metabolic process	3.76071e-05	0.00049166	ENSG00000069535;ENSG00000073756;ENSG00000084207;ENSG00000091831;ENSG00000111537;ENSG00000113520;ENSG00000116044;ENSG00000117560;ENSG00000136634;ENSG00000206439
GO:0042509	Biological process	regulation of tyrosine phosphorylation of STAT protein	3.87847e-05	0.000503964	ENSG00000111537;ENSG00000113520;ENSG00000206439
GO:0042592	Biological process	homeostatic process	3.97531e-05	0.000513418	ENSG00000005381;ENSG00000073756;ENSG00000084207;ENSG00000091831;ENSG00000113520;ENSG00000116044;ENSG00000117560;ENSG00000206439
GO:0001816	Biological process	cytokine production	4.09646e-05	0.000513503	ENSG00000073756;ENSG00000084207;ENSG00000111537;ENSG00000113520;ENSG00000136634;ENSG00000206439
GO:0002740	Biological process	negative regulation of cytokine secretion involved in immune response	4.09204e-05	0.000513503	ENSG00000136634;ENSG00000206439
GO:0031622	Biological process	positive regulation of fever generation	4.09204e-05	0.000513503	ENSG00000073756;ENSG00000206439
GO:0045342	Biological process	MHC class II biosynthetic process	4.09204e-05	0.000513503	ENSG00000113520;ENSG00000136634
GO:0060558	Biological process	regulation of calcidiol 1-monooxygenase activity	4.09204e-05	0.000513503	ENSG00000111537;ENSG00000206439
GO:0007260	Biological process	tyrosine phosphorylation of STAT protein	4.14214e-05	0.000516192	ENSG00000111537;ENSG00000113520;ENSG00000206439
GO:0030162	Biological process	regulation of proteolysis	4.2186e-05	0.000522665	ENSG00000073756;ENSG00000111537;ENSG00000116044;ENSG00000117560;ENSG00000136634;ENSG00000206439
GO:0032502	Biological process	developmental process	4.28727e-05	0.000528103	ENSG00000005381;ENSG00000069535;ENSG00000073756;ENSG00000077498;ENSG00000084207;ENSG00000091831;ENSG00000111537;ENSG00000113520;ENSG00000116044;ENSG00000117560;ENSG00000121691;ENSG00000136634;ENSG00000206439
GO:0035239	Biological process	tube morphogenesis	4.31842e-05	0.000528882	ENSG00000073756;ENSG00000091831;ENSG00000116044;ENSG00000117560;ENSG00000136634;ENSG00000206439
GO:1900407	Biological process	regulation of cellular response to oxidative stress	4.55931e-05	0.000555193	ENSG00000116044;ENSG00000136634;ENSG00000206439
GO:0031620	Biological process	regulation of fever generation	4.77197e-05	0.000574524	ENSG00000073756;ENSG00000206439
GO:0044130	Biological process	negative regulation of growth of symbiont in host	4.77197e-05	0.000574524	ENSG00000005381;ENSG00000136634
GO:0150076	Biological process	neuroinflammatory response	4.8522e-05	0.000580901	ENSG00000073756;ENSG00000113520;ENSG00000206439
GO:0071407	Biological process	cellular response to organic cyclic compound	4.92103e-05	0.00058585	ENSG00000073756;ENSG00000084207;ENSG00000091831;ENSG00000136634;ENSG00000206439
GO:0007249	Biological process	I-kappaB kinase/NF-kappaB signaling	4.97442e-05	0.000588917	ENSG00000084207;ENSG00000091831;ENSG00000117560;ENSG00000206439
GO:0030545	molecular function	receptor regulator activity	5.33829e-05	0.00059166	ENSG00000111537;ENSG00000113520;ENSG00000117560;ENSG00000136634;ENSG00000206439
GO:1901360	Biological process	organic cyclic compound metabolic process	5.03897e-05	0.000593262	ENSG00000069535;ENSG00000073756;ENSG00000077498;ENSG00000091831;ENSG00000111537;ENSG00000113520;ENSG00000116044;ENSG00000117560;ENSG00000121691;ENSG00000134184;ENSG00000136634;ENSG00000189221;ENSG00000206439
GO:0030334	Biological process	regulation of cell migration	5.07199e-05	0.000593869	ENSG00000073756;ENSG00000084207;ENSG00000111537;ENSG00000113520;ENSG00000116044;ENSG00000206439
GO:0032642	Biological process	regulation of chemokine production	5.4745e-05	0.00062719	ENSG00000084207;ENSG00000136634;ENSG00000206439
GO:0014854	Biological process	response to inactivity	5.50373e-05	0.00062719	ENSG00000121691;ENSG00000136634
GO:0044126	Biological process	regulation of growth of symbiont in host	5.50373e-05	0.00062719	ENSG00000005381;ENSG00000136634
GO:0044146	Biological process	negative regulation of growth of symbiont involved in interaction with host	5.50373e-05	0.00062719	ENSG00000005381;ENSG00000136634
GO:0060556	Biological process	regulation of vitamin D biosynthetic process	5.50373e-05	0.00062719	ENSG00000111537;ENSG00000206439
GO:0016641	molecular function	oxidoreductase activity, acting on the CH-NH2 group of donors, oxygen as acceptor	6.14221e-05	0.000628395	ENSG00000069535;ENSG00000189221
GO:0010632	Biological process	regulation of epithelial cell migration	5.61192e-05	0.000636117	ENSG00000073756;ENSG00000111537;ENSG00000113520;ENSG00000116044
GO:0006629	Biological process	lipid metabolic process	5.84144e-05	0.000658458	ENSG00000073756;ENSG00000084207;ENSG00000091831;ENSG00000111537;ENSG00000113520;ENSG00000121691;ENSG00000206439
GO:0001819	Biological process	positive regulation of cytokine production	5.87082e-05	0.000658458	ENSG00000073756;ENSG00000111537;ENSG00000113520;ENSG00000136634;ENSG00000206439
GO:0018958	Biological process	phenol-containing compound metabolic process	5.97407e-05	0.000666531	ENSG00000069535;ENSG00000077498;ENSG00000189221
GO:1902882	Biological process	regulation of response to oxidative stress	6.147e-05	0.000682253	ENSG00000116044;ENSG00000136634;ENSG00000206439
GO:0045321	Biological process	leukocyte activation	6.24444e-05	0.000683578	ENSG00000005381;ENSG00000084207;ENSG00000111537;ENSG00000113520;ENSG00000121691;ENSG00000136634;ENSG00000206439
GO:0048534	Biological process	hematopoietic or lymphoid organ development	6.19353e-05	0.000683578	ENSG00000077498;ENSG00000111537;ENSG00000113520;ENSG00000116044;ENSG00000136634;ENSG00000206439
GO:0001660	Biological process	fever generation	6.28725e-05	0.000683578	ENSG00000073756;ENSG00000206439
GO:0044144	Biological process	modulation of growth of symbiont involved in interaction with host	6.28725e-05	0.000683578	ENSG00000005381;ENSG00000136634
GO:0010243	Biological process	response to organonitrogen compound	6.46806e-05	0.000699667	ENSG00000073756;ENSG00000077498;ENSG00000084207;ENSG00000116044;ENSG00000121691;ENSG00000136634
GO:0002252	Biological process	immune effector process	6.69763e-05	0.000717219	ENSG00000005381;ENSG00000084207;ENSG00000111537;ENSG00000113520;ENSG00000121691;ENSG00000136634;ENSG00000206439
GO:0032602	Biological process	chemokine production	6.68542e-05	0.000717219	ENSG00000084207;ENSG00000136634;ENSG00000206439
GO:0007275	Biological process	multicellular organism development	6.8849e-05	0.000733587	ENSG00000069535;ENSG00000073756;ENSG00000077498;ENSG00000084207;ENSG00000091831;ENSG00000111537;ENSG00000113520;ENSG00000116044;ENSG00000117560;ENSG00000121691;ENSG00000136634;ENSG00000206439
GO:0031652	Biological process	positive regulation of heat generation	7.12246e-05	0.000744017	ENSG00000073756;ENSG00000206439
GO:0044117	Biological process	growth of symbiont in host	7.12246e-05	0.000744017	ENSG00000005381;ENSG00000136634
GO:0046886	Biological process	positive regulation of hormone biosynthetic process	7.12246e-05	0.000744017	ENSG00000111537;ENSG00000206439
GO:2000121	Biological process	regulation of removal of superoxide radicals	7.12246e-05	0.000744017	ENSG00000116044;ENSG00000206439
GO:2000145	Biological process	regulation of cell motility	7.15956e-05	0.000744245	ENSG00000073756;ENSG00000084207;ENSG00000111537;ENSG00000113520;ENSG00000116044;ENSG00000206439
GO:0006950	Biological process	response to stress	7.28442e-05	0.000753549	ENSG00000005381;ENSG00000073756;ENSG00000084207;ENSG00000091831;ENSG00000111537;ENSG00000113520;ENSG00000116044;ENSG00000121691;ENSG00000134184;ENSG00000136634;ENSG00000206439
GO:0051091	Biological process	positive regulation of DNA-binding transcription factor activity	7.33015e-05	0.000754616	ENSG00000091831;ENSG00000121691;ENSG00000136634;ENSG00000206439
GO:0006955	Biological process	immune response	7.6859e-05	0.000781018	ENSG00000005381;ENSG00000084207;ENSG00000091831;ENSG00000111537;ENSG00000113520;ENSG00000117560;ENSG00000121691;ENSG00000136634;ENSG00000206439
GO:0022409	Biological process	positive regulation of cell-cell adhesion	7.69656e-05	0.000781018	ENSG00000111537;ENSG00000113520;ENSG00000136634;ENSG00000206439
GO:0033138	Biological process	positive regulation of peptidyl-serine phosphorylation	7.64987e-05	0.000781018	ENSG00000073756;ENSG00000111537;ENSG00000206439
GO:0050896	Biological process	response to stimulus	7.97171e-05	0.000796675	ENSG00000005381;ENSG00000069535;ENSG00000073756;ENSG00000077498;ENSG00000084207;ENSG00000091831;ENSG00000111537;ENSG00000113520;ENSG00000116044;ENSG00000117560;ENSG00000121691;ENSG00000134184;ENSG00000136634;ENSG00000189221;ENSG00000206439
GO:0051050	Biological process	positive regulation of transport	8.07517e-05	0.000796675	ENSG00000073756;ENSG00000111537;ENSG00000113520;ENSG00000116044;ENSG00000136634;ENSG00000206439
GO:0048661	Biological process	positive regulation of smooth muscle cell proliferation	8.05979e-05	0.000796675	ENSG00000073756;ENSG00000136634;ENSG00000206439
GO:0042368	Biological process	vitamin D biosynthetic process	8.00928e-05	0.000796675	ENSG00000111537;ENSG00000206439
GO:0044110	Biological process	growth involved in symbiotic interaction	8.00928e-05	0.000796675	ENSG00000005381;ENSG00000136634
GO:0044116	Biological process	growth of symbiont involved in interaction with host	8.00928e-05	0.000796675	ENSG00000005381;ENSG00000136634
GO:0055114	Biological process	oxidation-reduction process	8.11702e-05	0.000797114	ENSG00000005381;ENSG00000069535;ENSG00000073756;ENSG00000077498;ENSG00000121691;ENSG00000189221
GO:0002520	Biological process	immune system development	8.20124e-05	0.00080169	ENSG00000077498;ENSG00000111537;ENSG00000113520;ENSG00000116044;ENSG00000136634;ENSG00000206439
GO:0009893	Biological process	positive regulation of metabolic process	8.38524e-05	0.000815933	ENSG00000069535;ENSG00000073756;ENSG00000084207;ENSG00000091831;ENSG00000111537;ENSG00000113520;ENSG00000116044;ENSG00000117560;ENSG00000136634;ENSG00000206439
GO:0033554	Biological process	cellular response to stress	8.4962e-05	0.000822973	ENSG00000005381;ENSG00000073756;ENSG00000084207;ENSG00000116044;ENSG00000121691;ENSG00000134184;ENSG00000136634;ENSG00000206439
GO:2000026	Biological process	regulation of multicellular organismal development	8.65994e-05	0.000835038	ENSG00000073756;ENSG00000091831;ENSG00000111537;ENSG00000113520;ENSG00000116044;ENSG00000117560;ENSG00000136634;ENSG00000206439
GO:0044281	Biological process	small molecule metabolic process	8.93877e-05	0.000847443	ENSG00000005381;ENSG00000073756;ENSG00000077498;ENSG00000084207;ENSG00000111537;ENSG00000113520;ENSG00000121691;ENSG00000206439
GO:2001237	Biological process	negative regulation of extrinsic apoptotic signaling pathway	8.92222e-05	0.000847443	ENSG00000084207;ENSG00000117560;ENSG00000206439
GO:0030656	Biological process	regulation of vitamin metabolic process	8.94767e-05	0.000847443	ENSG00000111537;ENSG00000206439
GO:0031650	Biological process	regulation of heat generation	8.94767e-05	0.000847443	ENSG00000073756;ENSG00000206439
GO:0032879	Biological process	regulation of localization	9.07806e-05	0.000855989	ENSG00000069535;ENSG00000073756;ENSG00000084207;ENSG00000111537;ENSG00000113520;ENSG00000116044;ENSG00000117560;ENSG00000136634;ENSG00000206439
GO:0048522	Biological process	positive regulation of cellular process	9.20918e-05	0.000864527	ENSG00000069535;ENSG00000073756;ENSG00000084207;ENSG00000091831;ENSG00000111537;ENSG00000113520;ENSG00000116044;ENSG00000117560;ENSG00000121691;ENSG00000136634;ENSG00000189221;ENSG00000206439
GO:0034641	Biological process	cellular nitrogen compound metabolic process	9.30284e-05	0.000869489	ENSG00000069535;ENSG00000073756;ENSG00000084207;ENSG00000091831;ENSG00000111537;ENSG00000113520;ENSG00000116044;ENSG00000117560;ENSG00000121691;ENSG00000134184;ENSG00000136634;ENSG00000189221;ENSG00000206439
GO:0030316	Biological process	osteoclast differentiation	9.37518e-05	0.000872424	ENSG00000111537;ENSG00000113520;ENSG00000206439
GO:0001818	Biological process	negative regulation of cytokine production	9.84388e-05	0.000912057	ENSG00000084207;ENSG00000111537;ENSG00000136634;ENSG00000206439
GO:0010469	Biological process	regulation of signaling receptor activity	9.93755e-05	0.00091675	ENSG00000111537;ENSG00000113520;ENSG00000117560;ENSG00000136634;ENSG00000206439
GO:0048519	Biological process	negative regulation of biological process	0.000102612	0.000942524	ENSG00000005381;ENSG00000069535;ENSG00000073756;ENSG00000084207;ENSG00000091831;ENSG00000111537;ENSG00000113520;ENSG00000116044;ENSG00000117560;ENSG00000121691;ENSG00000136634;ENSG00000206439
GO:0010558	Biological process	negative regulation of macromolecule biosynthetic process	0.000103771	0.000949084	ENSG00000084207;ENSG00000091831;ENSG00000111537;ENSG00000113520;ENSG00000117560;ENSG00000136634;ENSG00000206439
GO:0051270	Biological process	regulation of cellular component movement	0.000110213	0.000995189	ENSG00000073756;ENSG00000084207;ENSG00000111537;ENSG00000113520;ENSG00000116044;ENSG00000206439
GO:0042362	Biological process	fat-soluble vitamin biosynthetic process	0.000109788	0.000995189	ENSG00000111537;ENSG00000206439
GO:0071498	Biological process	cellular response to fluid shear stress	0.000109788	0.000995189	ENSG00000073756;ENSG00000116044
GO:0071356	Biological process	cellular response to tumor necrosis factor	0.000113746	0.00102275	ENSG00000084207;ENSG00000116044;ENSG00000117560;ENSG00000206439
GO:0016477	Biological process	cell migration	0.000115307	0.00103147	ENSG00000073756;ENSG00000084207;ENSG00000111537;ENSG00000113520;ENSG00000116044;ENSG00000136634;ENSG00000206439
GO:0040012	Biological process	regulation of locomotion	0.000115684	0.00103147	ENSG00000073756;ENSG00000084207;ENSG00000111537;ENSG00000113520;ENSG00000116044;ENSG00000206439
GO:0010631	Biological process	epithelial cell migration	0.000118786	0.00105472	ENSG00000073756;ENSG00000111537;ENSG00000113520;ENSG00000116044
GO:0032352	Biological process	positive regulation of hormone metabolic process	0.000120715	0.00106299	ENSG00000111537;ENSG00000206439
GO:0051044	Biological process	positive regulation of membrane protein ectodomain proteolysis	0.000120715	0.00106299	ENSG00000111537;ENSG00000206439
GO:0090132	Biological process	epithelium migration	0.000122671	0.00107577	ENSG00000073756;ENSG00000111537;ENSG00000113520;ENSG00000116044
GO:0032940	Biological process	secretion by cell	0.000124636	0.00108853	ENSG00000005381;ENSG00000069535;ENSG00000084207;ENSG00000111537;ENSG00000121691;ENSG00000136634;ENSG00000206439
GO:0001775	Biological process	cell activation	0.000125557	0.00109209	ENSG00000005381;ENSG00000084207;ENSG00000111537;ENSG00000113520;ENSG00000121691;ENSG00000136634;ENSG00000206439
GO:0016638	molecular function	oxidoreductase activity, acting on the CH-NH2 group of donors	0.000117933	0.00112037	ENSG00000069535;ENSG00000189221
GO:0002761	Biological process	regulation of myeloid leukocyte differentiation	0.000129721	0.00112372	ENSG00000111537;ENSG00000113520;ENSG00000206439
GO:0043065	Biological process	positive regulation of apoptotic process	0.000132926	0.00112407	ENSG00000073756;ENSG00000111537;ENSG00000117560;ENSG00000136634;ENSG00000206439
GO:0090130	Biological process	tissue migration	0.000130719	0.00112407	ENSG00000073756;ENSG00000111537;ENSG00000113520;ENSG00000116044
GO:0045471	Biological process	response to ethanol	0.000132587	0.00112407	ENSG00000069535;ENSG00000084207;ENSG00000121691
GO:0031649	Biological process	heat generation	0.000132154	0.00112407	ENSG00000073756;ENSG00000206439
GO:1901685	Biological process	glutathione derivative metabolic process	0.000132154	0.00112407	ENSG00000084207;ENSG00000134184
GO:1901687	Biological process	glutathione derivative biosynthetic process	0.000132154	0.00112407	ENSG00000084207;ENSG00000134184
GO:0043068	Biological process	positive regulation of programmed cell death	0.000140938	0.00118405	ENSG00000073756;ENSG00000111537;ENSG00000117560;ENSG00000136634;ENSG00000206439
GO:1903037	Biological process	regulation of leukocyte cell-cell adhesion	0.000142038	0.00118405	ENSG00000111537;ENSG00000113520;ENSG00000136634;ENSG00000206439
GO:0042089	Biological process	cytokine biosynthetic process	0.000144465	0.00118405	ENSG00000113520;ENSG00000136634;ENSG00000206439
GO:0010893	Biological process	positive regulation of steroid biosynthetic process	0.000144105	0.00118405	ENSG00000111537;ENSG00000206439
GO:0032682	Biological process	negative regulation of chemokine production	0.000144105	0.00118405	ENSG00000084207;ENSG00000136634
GO:1901032	Biological process	negative regulation of response to reactive oxygen species	0.000144105	0.00118405	ENSG00000116044;ENSG00000136634
GO:1903206	Biological process	negative regulation of hydrogen peroxide-induced cell death	0.000144105	0.00118405	ENSG00000116044;ENSG00000136634
GO:2001039	Biological process	negative regulation of cellular response to drug	0.000144105	0.00118405	ENSG00000116044;ENSG00000136634
GO:0009890	Biological process	negative regulation of biosynthetic process	0.00014517	0.00118528	ENSG00000084207;ENSG00000091831;ENSG00000111537;ENSG00000113520;ENSG00000117560;ENSG00000136634;ENSG00000206439
GO:0042107	Biological process	cytokine metabolic process	0.000147538	0.00120002	ENSG00000113520;ENSG00000136634;ENSG00000206439
GO:0048583	Biological process	regulation of response to stimulus	0.000149195	0.00120888	ENSG00000073756;ENSG00000084207;ENSG00000091831;ENSG00000111537;ENSG00000113520;ENSG00000116044;ENSG00000117560;ENSG00000121691;ENSG00000136634;ENSG00000189221;ENSG00000206439
GO:0006066	Biological process	alcohol metabolic process	0.000152514	0.00123109	ENSG00000111537;ENSG00000113520;ENSG00000121691;ENSG00000206439
GO:0002739	Biological process	regulation of cytokine secretion involved in immune response	0.000156568	0.00125431	ENSG00000136634;ENSG00000206439
GO:0042135	Biological process	neurotransmitter catabolic process	0.000156568	0.00125431	ENSG00000069535;ENSG00000189221
GO:0009411	Biological process	response to UV	0.00016026	0.00127908	ENSG00000073756;ENSG00000077498;ENSG00000121691
GO:0010038	Biological process	response to metal ion	0.000161931	0.00128759	ENSG00000069535;ENSG00000073756;ENSG00000116044;ENSG00000121691
GO:0022603	Biological process	regulation of anatomical structure morphogenesis	0.000167022	0.00132314	ENSG00000073756;ENSG00000091831;ENSG00000116044;ENSG00000117560;ENSG00000136634;ENSG00000206439
GO:0033135	Biological process	regulation of peptidyl-serine phosphorylation	0.000170256	0.00133388	ENSG00000073756;ENSG00000111537;ENSG00000206439
GO:0042542	Biological process	response to hydrogen peroxide	0.000170256	0.00133388	ENSG00000116044;ENSG00000121691;ENSG00000136634
GO:0002544	Biological process	chronic inflammatory response	0.000169542	0.00133388	ENSG00000136634;ENSG00000206439
GO:0031331	Biological process	positive regulation of cellular catabolic process	0.000171764	0.00134076	ENSG00000111537;ENSG00000113520;ENSG00000116044;ENSG00000206439
GO:0048856	Biological process	anatomical structure development	0.000172515	0.00134171	ENSG00000069535;ENSG00000073756;ENSG00000077498;ENSG00000084207;ENSG00000091831;ENSG00000111537;ENSG00000113520;ENSG00000116044;ENSG00000117560;ENSG00000121691;ENSG00000136634;ENSG00000206439
GO:0045834	Biological process	positive regulation of lipid metabolic process	0.000173676	0.00134583	ENSG00000073756;ENSG00000111537;ENSG00000206439
GO:0035690	Biological process	cellular response to drug	0.000175136	0.00135222	ENSG00000073756;ENSG00000116044;ENSG00000136634;ENSG00000206439
GO:0045765	Biological process	regulation of angiogenesis	0.000176839	0.00135786	ENSG00000073756;ENSG00000116044;ENSG00000117560;ENSG00000136634
GO:0002367	Biological process	cytokine production involved in immune response	0.00017714	0.00135786	ENSG00000113520;ENSG00000136634;ENSG00000206439
GO:0062013	Biological process	positive regulation of small molecule metabolic process	0.000180649	0.0013798	ENSG00000073756;ENSG00000111537;ENSG00000206439
GO:0010288	Biological process	response to lead ion	0.000183026	0.00139296	ENSG00000073756;ENSG00000121691
GO:0016999	Biological process	antibiotic metabolic process	0.000187802	0.00142422	ENSG00000005381;ENSG00000069535;ENSG00000121691
GO:0045862	Biological process	positive regulation of proteolysis	0.000190907	0.00144263	ENSG00000111537;ENSG00000116044;ENSG00000117560;ENSG00000206439
GO:0044092	Biological process	negative regulation of molecular function	0.000194089	0.00146149	ENSG00000073756;ENSG00000084207;ENSG00000091831;ENSG00000121691;ENSG00000136634;ENSG00000206439
GO:0002374	Biological process	cytokine secretion involved in immune response	0.000197019	0.00147315	ENSG00000136634;ENSG00000206439
GO:0042359	Biological process	vitamin D metabolic process	0.000197019	0.00147315	ENSG00000111537;ENSG00000206439
GO:0010942	Biological process	positive regulation of cell death	0.000198331	0.00147777	ENSG00000073756;ENSG00000111537;ENSG00000117560;ENSG00000136634;ENSG00000206439
GO:0007159	Biological process	leukocyte cell-cell adhesion	0.000201977	0.0014997	ENSG00000111537;ENSG00000113520;ENSG00000136634;ENSG00000206439
GO:0048870	Biological process	cell motility	0.000206171	0.00152024	ENSG00000073756;ENSG00000084207;ENSG00000111537;ENSG00000113520;ENSG00000116044;ENSG00000136634;ENSG00000206439
GO:0051674	Biological process	localization of cell	0.000206171	0.00152024	ENSG00000073756;ENSG00000084207;ENSG00000111537;ENSG00000113520;ENSG00000116044;ENSG00000136634;ENSG00000206439
GO:0046903	Biological process	secretion	0.000208963	0.00153552	ENSG00000005381;ENSG00000069535;ENSG00000084207;ENSG00000111537;ENSG00000121691;ENSG00000136634;ENSG00000206439
GO:1990776	Biological process	response to angiotensin	0.000211521	0.00154898	ENSG00000073756;ENSG00000116044
GO:0051173	Biological process	positive regulation of nitrogen compound metabolic process	0.000221819	0.00161883	ENSG00000069535;ENSG00000073756;ENSG00000091831;ENSG00000111537;ENSG00000113520;ENSG00000116044;ENSG00000117560;ENSG00000136634;ENSG00000206439
GO:0042802	molecular function	identical protein binding	0.000192161	0.00161995	ENSG00000069535;ENSG00000073756;ENSG00000077498;ENSG00000091831;ENSG00000121691;ENSG00000134184;ENSG00000206439
GO:0020037	molecular function	heme binding	0.000207061	0.00161995	ENSG00000005381;ENSG00000073756;ENSG00000121691
GO:0004364	molecular function	glutathione transferase activity	0.000206655	0.00161995	ENSG00000084207;ENSG00000134184
GO:0009110	Biological process	vitamin biosynthetic process	0.000226532	0.00164757	ENSG00000111537;ENSG00000206439
GO:0044093	Biological process	positive regulation of molecular function	0.000239423	0.0017309	ENSG00000091831;ENSG00000111537;ENSG00000113520;ENSG00000117560;ENSG00000121691;ENSG00000136634;ENSG00000206439
GO:0032800	Biological process	receptor biosynthetic process	0.000242049	0.0017309	ENSG00000136634;ENSG00000206439
GO:0045672	Biological process	positive regulation of osteoclast differentiation	0.000242049	0.0017309	ENSG00000111537;ENSG00000206439
GO:1902932	Biological process	positive regulation of alcohol biosynthetic process	0.000242049	0.0017309	ENSG00000111537;ENSG00000206439
GO:1903205	Biological process	regulation of hydrogen peroxide-induced cell death	0.000242049	0.0017309	ENSG00000116044;ENSG00000136634
GO:0005102	molecular function	signaling receptor binding	0.00024765	0.00173355	ENSG00000091831;ENSG00000111537;ENSG00000113520;ENSG00000117560;ENSG00000121691;ENSG00000136634;ENSG00000206439
GO:0046906	molecular function	tetrapyrrole binding	0.000247531	0.00173355	ENSG00000005381;ENSG00000073756;ENSG00000121691
GO:0042176	Biological process	regulation of protein catabolic process	0.00024441	0.00174193	ENSG00000111537;ENSG00000116044;ENSG00000136634;ENSG00000206439
GO:0009628	Biological process	response to abiotic stimulus	0.000250339	0.00177824	ENSG00000005381;ENSG00000073756;ENSG00000077498;ENSG00000116044;ENSG00000121691;ENSG00000206439
GO:1902107	Biological process	positive regulation of leukocyte differentiation	0.000251746	0.00178229	ENSG00000111537;ENSG00000113520;ENSG00000206439
GO:1901342	Biological process	regulation of vasculature development	0.000259887	0.00181489	ENSG00000073756;ENSG00000116044;ENSG00000117560;ENSG00000136634
GO:0010634	Biological process	positive regulation of epithelial cell migration	0.000260609	0.00181489	ENSG00000073756;ENSG00000111537;ENSG00000116044
GO:2001236	Biological process	regulation of extrinsic apoptotic signaling pathway	0.000260609	0.00181489	ENSG00000084207;ENSG00000117560;ENSG00000206439
GO:0001773	Biological process	myeloid dendritic cell activation	0.000258074	0.00181489	ENSG00000113520;ENSG00000136634
GO:0042744	Biological process	hydrogen peroxide catabolic process	0.000258074	0.00181489	ENSG00000005381;ENSG00000121691
GO:0051172	Biological process	negative regulation of nitrogen compound metabolic process	0.000267177	0.00185457	ENSG00000073756;ENSG00000084207;ENSG00000091831;ENSG00000111537;ENSG00000113520;ENSG00000117560;ENSG00000136634;ENSG00000206439
GO:0034116	Biological process	positive regulation of heterotypic cell-cell adhesion	0.000274605	0.00189379	ENSG00000136634;ENSG00000206439
GO:0045940	Biological process	positive regulation of steroid metabolic process	0.000274605	0.00189379	ENSG00000111537;ENSG00000206439
GO:0098772	molecular function	molecular function regulator	0.000287545	0.00191218	ENSG00000084207;ENSG00000091831;ENSG00000111537;ENSG00000113520;ENSG00000117560;ENSG00000136634;ENSG00000206439
GO:0080135	Biological process	regulation of cellular response to stress	0.000282973	0.00194521	ENSG00000073756;ENSG00000084207;ENSG00000116044;ENSG00000136634;ENSG00000206439
GO:0032770	Biological process	positive regulation of monooxygenase activity	0.000291641	0.00197926	ENSG00000111537;ENSG00000206439
GO:0046885	Biological process	regulation of hormone biosynthetic process	0.000291641	0.00197926	ENSG00000111537;ENSG00000206439
GO:2001024	Biological process	negative regulation of response to drug	0.000291641	0.00197926	ENSG00000116044;ENSG00000136634
GO:2001038	Biological process	regulation of cellular response to drug	0.000291641	0.00197926	ENSG00000116044;ENSG00000136634
GO:0007166	Biological process	cell surface receptor signaling pathway	0.000295204	0.00199708	ENSG00000073756;ENSG00000084207;ENSG00000091831;ENSG00000111537;ENSG00000113520;ENSG00000117560;ENSG00000136634;ENSG00000189221;ENSG00000206439
GO:0050728	Biological process	negative regulation of inflammatory response	0.000298081	0.00201016	ENSG00000084207;ENSG00000113520;ENSG00000136634
GO:0051239	Biological process	regulation of multicellular organismal process	0.000309364	0.00206663	ENSG00000073756;ENSG00000084207;ENSG00000091831;ENSG00000111537;ENSG00000113520;ENSG00000116044;ENSG00000117560;ENSG00000136634;ENSG00000206439
GO:0036474	Biological process	cell death in response to hydrogen peroxide	0.000309182	0.00206663	ENSG00000116044;ENSG00000136634
GO:0071392	Biological process	cellular response to estradiol stimulus	0.000309182	0.00206663	ENSG00000091831;ENSG00000136634
GO:0009896	Biological process	positive regulation of catabolic process	0.000315748	0.00210269	ENSG00000111537;ENSG00000113520;ENSG00000116044;ENSG00000206439
GO:0046983	molecular function	protein dimerization activity	0.000344142	0.00214893	ENSG00000069535;ENSG00000073756;ENSG00000077498;ENSG00000121691;ENSG00000134184;ENSG00000136634
GO:0042803	molecular function	protein homodimerization activity	0.000355463	0.00214893	ENSG00000069535;ENSG00000073756;ENSG00000077498;ENSG00000121691;ENSG00000134184
GO:0045191	Biological process	regulation of isotype switching	0.000327227	0.00217234	ENSG00000113520;ENSG00000136634
GO:1903555	Biological process	regulation of tumor necrosis factor superfamily cytokine production	0.000333593	0.00220772	ENSG00000084207;ENSG00000111537;ENSG00000136634
GO:0065009	Biological process	regulation of molecular function	0.000334987	0.00221009	ENSG00000073756;ENSG00000084207;ENSG00000091831;ENSG00000111537;ENSG00000113520;ENSG00000117560;ENSG00000121691;ENSG00000136634;ENSG00000206439
GO:0009968	Biological process	negative regulation of signal transduction	0.000339499	0.00222121	ENSG00000073756;ENSG00000084207;ENSG00000091831;ENSG00000116044;ENSG00000117560;ENSG00000206439
GO:0001667	Biological process	ameboidal-type cell migration	0.0003398	0.00222121	ENSG00000073756;ENSG00000111537;ENSG00000113520;ENSG00000116044
GO:0045785	Biological process	positive regulation of cell adhesion	0.0003398	0.00222121	ENSG00000111537;ENSG00000113520;ENSG00000136634;ENSG00000206439
GO:0043900	Biological process	regulation of multi-organism process	0.000345319	0.00223287	ENSG00000005381;ENSG00000111537;ENSG00000136634;ENSG00000206439
GO:0002719	Biological process	negative regulation of cytokine production involved in immune response	0.000345775	0.00223287	ENSG00000136634;ENSG00000206439
GO:0034405	Biological process	response to fluid shear stress	0.000345775	0.00223287	ENSG00000073756;ENSG00000116044
GO:0042092	Biological process	type 2 immune response	0.000345775	0.00223287	ENSG00000113520;ENSG00000136634
GO:0030154	Biological process	cell differentiation	0.000350298	0.00225524	ENSG00000073756;ENSG00000084207;ENSG00000091831;ENSG00000111537;ENSG00000113520;ENSG00000116044;ENSG00000117560;ENSG00000121691;ENSG00000136634;ENSG00000206439
GO:0051049	Biological process	regulation of transport	0.000353378	0.00226537	ENSG00000069535;ENSG00000073756;ENSG00000111537;ENSG00000113520;ENSG00000116044;ENSG00000136634;ENSG00000206439
GO:0002700	Biological process	regulation of production of molecular mediator of immune response	0.000355061	0.00226537	ENSG00000113520;ENSG00000136634;ENSG00000206439
GO:0071706	Biological process	tumor necrosis factor superfamily cytokine production	0.000355061	0.00226537	ENSG00000084207;ENSG00000111537;ENSG00000136634
GO:0044237	Biological process	cellular metabolic process	0.000358822	0.00228253	ENSG00000005381;ENSG00000069535;ENSG00000073756;ENSG00000077498;ENSG00000084207;ENSG00000091831;ENSG00000111537;ENSG00000113520;ENSG00000116044;ENSG00000117560;ENSG00000121691;ENSG00000134184;ENSG00000136634;ENSG00000189221;ENSG00000206439
GO:0001659	Biological process	temperature homeostasis	0.000366121	0.00230149	ENSG00000073756;ENSG00000113520;ENSG00000206439
GO:0001959	Biological process	regulation of cytokine-mediated signaling pathway	0.000366121	0.00230149	ENSG00000084207;ENSG00000111537;ENSG00000206439
GO:0033280	Biological process	response to vitamin D	0.000364827	0.00230149	ENSG00000073756;ENSG00000077498
GO:0042417	Biological process	dopamine metabolic process	0.000364827	0.00230149	ENSG00000069535;ENSG00000189221
GO:1901565	Biological process	organonitrogen compound catabolic process	0.000368125	0.00230728	ENSG00000069535;ENSG00000111537;ENSG00000116044;ENSG00000136634;ENSG00000189221;ENSG00000206439
GO:0051222	Biological process	positive regulation of protein transport	0.000370958	0.00230952	ENSG00000073756;ENSG00000111537;ENSG00000136634;ENSG00000206439
GO:0002285	Biological process	lymphocyte activation involved in immune response	0.000371734	0.00230952	ENSG00000111537;ENSG00000113520;ENSG00000136634
GO:0043433	Biological process	negative regulation of DNA-binding transcription factor activity	0.000371734	0.00230952	ENSG00000091831;ENSG00000121691;ENSG00000136634
GO:0022407	Biological process	regulation of cell-cell adhesion	0.000373889	0.00231616	ENSG00000111537;ENSG00000113520;ENSG00000136634;ENSG00000206439
GO:0061138	Biological process	morphogenesis of a branching epithelium	0.000377402	0.00233114	ENSG00000091831;ENSG00000136634;ENSG00000206439
GO:1901576	Biological process	organic substance biosynthetic process	0.000382166	0.00235374	ENSG00000073756;ENSG00000077498;ENSG00000084207;ENSG00000091831;ENSG00000111537;ENSG00000113520;ENSG00000116044;ENSG00000117560;ENSG00000121691;ENSG00000134184;ENSG00000136634;ENSG00000206439
GO:0042307	Biological process	positive regulation of protein import into nucleus	0.00038438	0.00236056	ENSG00000073756;ENSG00000111537
GO:0048518	Biological process	positive regulation of biological process	0.000407215	0.00247229	ENSG00000069535;ENSG00000073756;ENSG00000084207;ENSG00000091831;ENSG00000111537;ENSG00000113520;ENSG00000116044;ENSG00000117560;ENSG00000121691;ENSG00000136634;ENSG00000189221;ENSG00000206439
GO:0031324	Biological process	negative regulation of cellular metabolic process	0.000407043	0.00247229	ENSG00000073756;ENSG00000084207;ENSG00000091831;ENSG00000111537;ENSG00000113520;ENSG00000117560;ENSG00000136634;ENSG00000206439
GO:0046890	Biological process	regulation of lipid biosynthetic process	0.000406581	0.00247229	ENSG00000073756;ENSG00000111537;ENSG00000206439
GO:1904706	Biological process	negative regulation of vascular smooth muscle cell proliferation	0.000404435	0.00247229	ENSG00000084207;ENSG00000136634
GO:0006508	Biological process	proteolysis	0.000418239	0.00253201	ENSG00000073756;ENSG00000091831;ENSG00000111537;ENSG00000116044;ENSG00000117560;ENSG00000136634;ENSG00000206439
GO:0031328	Biological process	positive regulation of cellular biosynthetic process	0.00041948	0.00253233	ENSG00000073756;ENSG00000091831;ENSG00000111537;ENSG00000113520;ENSG00000116044;ENSG00000136634;ENSG00000206439
GO:0002675	Biological process	positive regulation of acute inflammatory response	0.000424991	0.00253685	ENSG00000073756;ENSG00000206439
GO:0014912	Biological process	negative regulation of smooth muscle cell migration	0.000424991	0.00253685	ENSG00000084207;ENSG00000116044
GO:0032692	Biological process	negative regulation of interleukin-1 production	0.000424991	0.00253685	ENSG00000084207;ENSG00000136634
GO:1904591	Biological process	positive regulation of protein import	0.000424991	0.00253685	ENSG00000073756;ENSG00000111537
GO:0060759	Biological process	regulation of response to cytokine stimulus	0.000437179	0.00260231	ENSG00000084207;ENSG00000111537;ENSG00000206439
GO:0045766	Biological process	positive regulation of angiogenesis	0.000443471	0.0026251	ENSG00000073756;ENSG00000116044;ENSG00000136634
GO:0050731	Biological process	positive regulation of peptidyl-tyrosine phosphorylation	0.000443471	0.0026251	ENSG00000111537;ENSG00000113520;ENSG00000206439
GO:0001221	molecular function	transcription cofactor binding	0.000456877	0.00264194	ENSG00000091831;ENSG00000116044
GO:0040011	Biological process	locomotion	0.000452812	0.00265825	ENSG00000073756;ENSG00000084207;ENSG00000111537;ENSG00000113520;ENSG00000116044;ENSG00000136634;ENSG00000206439
GO:0031329	Biological process	regulation of cellular catabolic process	0.000452109	0.00265825	ENSG00000111537;ENSG00000113520;ENSG00000116044;ENSG00000136634;ENSG00000206439
GO:0051090	Biological process	regulation of DNA-binding transcription factor activity	0.000452724	0.00265825	ENSG00000091831;ENSG00000121691;ENSG00000136634;ENSG00000206439
GO:0032268	Biological process	regulation of cellular protein metabolic process	0.000457973	0.00268116	ENSG00000073756;ENSG00000084207;ENSG00000111537;ENSG00000113520;ENSG00000116044;ENSG00000117560;ENSG00000136634;ENSG00000206439
GO:0001763	Biological process	morphogenesis of a branching structure	0.000462698	0.00268667	ENSG00000091831;ENSG00000136634;ENSG00000206439
GO:0006575	Biological process	cellular modified amino acid metabolic process	0.000462698	0.00268667	ENSG00000084207;ENSG00000116044;ENSG00000134184
GO:0044272	Biological process	sulfur compound biosynthetic process	0.000462698	0.00268667	ENSG00000084207;ENSG00000116044;ENSG00000134184
GO:0009891	Biological process	positive regulation of biosynthetic process	0.000464841	0.00269179	ENSG00000073756;ENSG00000091831;ENSG00000111537;ENSG00000113520;ENSG00000116044;ENSG00000136634;ENSG00000206439
GO:0034114	Biological process	regulation of heterotypic cell-cell adhesion	0.000467602	0.00270043	ENSG00000136634;ENSG00000206439
GO:0006810	Biological process	transport	0.00047671	0.00274559	ENSG00000005381;ENSG00000069535;ENSG00000073756;ENSG00000084207;ENSG00000111537;ENSG00000113520;ENSG00000116044;ENSG00000117560;ENSG00000121691;ENSG00000136634;ENSG00000206439
GO:1904951	Biological process	positive regulation of establishment of protein localization	0.000498126	0.0028612	ENSG00000073756;ENSG00000111537;ENSG00000136634;ENSG00000206439
GO:0050793	Biological process	regulation of developmental process	0.000500763	0.00286457	ENSG00000073756;ENSG00000091831;ENSG00000111537;ENSG00000113520;ENSG00000116044;ENSG00000117560;ENSG00000136634;ENSG00000206439
GO:0002673	Biological process	regulation of acute inflammatory response	0.000502746	0.00286457	ENSG00000073756;ENSG00000084207;ENSG00000206439
GO:0033209	Biological process	tumor necrosis factor-mediated signaling pathway	0.000502746	0.00286457	ENSG00000084207;ENSG00000117560;ENSG00000206439
GO:0032501	Biological process	multicellular organismal process	0.000517902	0.00294306	ENSG00000005381;ENSG00000069535;ENSG00000073756;ENSG00000077498;ENSG00000084207;ENSG00000091831;ENSG00000111537;ENSG00000113520;ENSG00000116044;ENSG00000117560;ENSG00000121691;ENSG00000136634;ENSG00000206439
GO:0051094	Biological process	positive regulation of developmental process	0.000520664	0.00295089	ENSG00000073756;ENSG00000111537;ENSG00000113520;ENSG00000116044;ENSG00000136634;ENSG00000206439
GO:1903708	Biological process	positive regulation of hemopoiesis	0.000523579	0.00295954	ENSG00000111537;ENSG00000113520;ENSG00000206439
GO:0048869	Biological process	cellular developmental process	0.000527271	0.00297252	ENSG00000073756;ENSG00000084207;ENSG00000091831;ENSG00000111537;ENSG00000113520;ENSG00000116044;ENSG00000117560;ENSG00000121691;ENSG00000136634;ENSG00000206439
GO:0010648	Biological process	negative regulation of cell communication	0.000529995	0.00298	ENSG00000073756;ENSG00000084207;ENSG00000091831;ENSG00000116044;ENSG00000117560;ENSG00000206439
GO:0023057	Biological process	negative regulation of signaling	0.000537554	0.00301454	ENSG00000073756;ENSG00000084207;ENSG00000091831;ENSG00000116044;ENSG00000117560;ENSG00000206439
GO:0019438	Biological process	aromatic compound biosynthetic process	0.000545732	0.00305238	ENSG00000073756;ENSG00000077498;ENSG00000091831;ENSG00000111537;ENSG00000113520;ENSG00000116044;ENSG00000117560;ENSG00000121691;ENSG00000136634;ENSG00000206439
GO:0009889	Biological process	regulation of biosynthetic process	0.000552673	0.0030831	ENSG00000073756;ENSG00000084207;ENSG00000091831;ENSG00000111537;ENSG00000113520;ENSG00000116044;ENSG00000117560;ENSG00000121691;ENSG00000136634;ENSG00000206439
GO:1903706	Biological process	regulation of hemopoiesis	0.000554473	0.00308507	ENSG00000111537;ENSG00000113520;ENSG00000116044;ENSG00000206439
GO:0034284	Biological process	response to monosaccharide	0.000559521	0.00309699	ENSG00000073756;ENSG00000084207;ENSG00000121691
GO:0032350	Biological process	regulation of hormone metabolic process	0.000558805	0.00309699	ENSG00000111537;ENSG00000206439
GO:0030097	Biological process	hemopoiesis	0.000582533	0.0031766	ENSG00000111537;ENSG00000113520;ENSG00000116044;ENSG00000136634;ENSG00000206439
GO:0002204	Biological process	somatic recombination of immunoglobulin genes involved in immune response	0.000582848	0.0031766	ENSG00000113520;ENSG00000136634
GO:0002208	Biological process	somatic diversification of immunoglobulins involved in immune response	0.000582848	0.0031766	ENSG00000113520;ENSG00000136634
GO:0002701	Biological process	negative regulation of production of molecular mediator of immune response	0.000582848	0.0031766	ENSG00000136634;ENSG00000206439
GO:0043124	Biological process	negative regulation of I-kappaB kinase/NF-kappaB signaling	0.000582848	0.0031766	ENSG00000084207;ENSG00000091831
GO:0045190	Biological process	isotype switching	0.000582848	0.0031766	ENSG00000113520;ENSG00000136634
GO:0051234	Biological process	establishment of localization	0.000586804	0.00319	ENSG00000005381;ENSG00000069535;ENSG00000073756;ENSG00000084207;ENSG00000111537;ENSG00000113520;ENSG00000116044;ENSG00000117560;ENSG00000121691;ENSG00000136634;ENSG00000206439
GO:0006775	Biological process	fat-soluble vitamin metabolic process	0.000607386	0.00328513	ENSG00000111537;ENSG00000206439
GO:0035722	Biological process	interleukin-12-mediated signaling pathway	0.000607386	0.00328513	ENSG00000111537;ENSG00000136634
GO:0043901	Biological process	negative regulation of multi-organism process	0.000628141	0.00338878	ENSG00000005381;ENSG00000136634;ENSG00000206439
GO:0043281	Biological process	regulation of cysteine-type endopeptidase activity involved in apoptotic process	0.000644088	0.00346604	ENSG00000073756;ENSG00000117560;ENSG00000206439
GO:0051716	Biological process	cellular response to stimulus	0.000657168	0.003514	ENSG00000005381;ENSG00000073756;ENSG00000084207;ENSG00000091831;ENSG00000111537;ENSG00000113520;ENSG00000116044;ENSG00000117560;ENSG00000121691;ENSG00000134184;ENSG00000136634;ENSG00000189221;ENSG00000206439
GO:0016447	Biological process	somatic recombination of immunoglobulin gene segments	0.000657947	0.003514	ENSG00000113520;ENSG00000136634
GO:0071349	Biological process	cellular response to interleukin-12	0.000657947	0.003514	ENSG00000111537;ENSG00000136634
GO:1904018	Biological process	positive regulation of vasculature development	0.000660292	0.00351771	ENSG00000073756;ENSG00000116044;ENSG00000136634
GO:0005164	molecular function	tumor necrosis factor receptor binding	0.000668311	0.0035281	ENSG00000117560;ENSG00000206439
GO:0002573	Biological process	myeloid leukocyte differentiation	0.000668492	0.00355251	ENSG00000111537;ENSG00000113520;ENSG00000206439
GO:0030335	Biological process	positive regulation of cell migration	0.000680656	0.00360815	ENSG00000073756;ENSG00000111537;ENSG00000116044;ENSG00000206439
GO:0070671	Biological process	response to interleukin-12	0.000683968	0.00361671	ENSG00000111537;ENSG00000136634
GO:0071704	Biological process	organic substance metabolic process	0.000711475	0.00370698	ENSG00000005381;ENSG00000069535;ENSG00000073756;ENSG00000077498;ENSG00000084207;ENSG00000091831;ENSG00000111537;ENSG00000113520;ENSG00000116044;ENSG00000117560;ENSG00000121691;ENSG00000134184;ENSG00000136634;ENSG00000189221;ENSG00000206439
GO:0002521	Biological process	leukocyte differentiation	0.00070352	0.00370698	ENSG00000111537;ENSG00000113520;ENSG00000136634;ENSG00000206439
GO:0006584	Biological process	catecholamine metabolic process	0.000710482	0.00370698	ENSG00000069535;ENSG00000189221
GO:0009712	Biological process	catechol-containing compound metabolic process	0.000710482	0.00370698	ENSG00000069535;ENSG00000189221
GO:0032715	Biological process	negative regulation of interleukin-6 production	0.000710482	0.00370698	ENSG00000136634;ENSG00000206439
GO:0070266	Biological process	necroptotic process	0.000710482	0.00370698	ENSG00000117560;ENSG00000206439
GO:1901362	Biological process	organic cyclic compound biosynthetic process	0.000718281	0.00373331	ENSG00000073756;ENSG00000077498;ENSG00000091831;ENSG00000111537;ENSG00000113520;ENSG00000116044;ENSG00000117560;ENSG00000121691;ENSG00000136634;ENSG00000206439
GO:0051051	Biological process	negative regulation of transport	0.000736446	0.00375048	ENSG00000069535;ENSG00000073756;ENSG00000136634;ENSG00000206439
GO:1903531	Biological process	negative regulation of secretion by cell	0.000745239	0.00375048	ENSG00000069535;ENSG00000136634;ENSG00000206439
GO:0006953	Biological process	acute-phase response	0.000737488	0.00375048	ENSG00000073756;ENSG00000206439
GO:1901681	molecular function	sulfur compound binding	0.000818304	0.00375291	ENSG00000005381;ENSG00000084207;ENSG00000134184
GO:0071222	Biological process	cellular response to lipopolysaccharide	0.000754098	0.00375463	ENSG00000084207;ENSG00000136634;ENSG00000206439
GO:0002683	Biological process	negative regulation of immune system process	0.000760628	0.00377832	ENSG00000113520;ENSG00000116044;ENSG00000136634;ENSG00000206439
GO:2000147	Biological process	positive regulation of cell motility	0.000790388	0.00390793	ENSG00000073756;ENSG00000111537;ENSG00000116044;ENSG00000206439
GO:0009743	Biological process	response to carbohydrate	0.00079021	0.00390793	ENSG00000073756;ENSG00000084207;ENSG00000121691
GO:0009894	Biological process	regulation of catabolic process	0.000793027	0.0039119	ENSG00000111537;ENSG00000113520;ENSG00000116044;ENSG00000136634;ENSG00000206439
GO:0045597	Biological process	positive regulation of cell differentiation	0.000799882	0.00392753	ENSG00000073756;ENSG00000111537;ENSG00000113520;ENSG00000116044;ENSG00000206439
GO:0045732	Biological process	positive regulation of protein catabolic process	0.000799408	0.00392753	ENSG00000111537;ENSG00000116044;ENSG00000206439
GO:0002697	Biological process	regulation of immune effector process	0.000805575	0.00394639	ENSG00000111537;ENSG00000113520;ENSG00000136634;ENSG00000206439
GO:1902532	Biological process	negative regulation of intracellular signal transduction	0.000810684	0.00396231	ENSG00000073756;ENSG00000084207;ENSG00000091831;ENSG00000116044
GO:0002712	Biological process	regulation of B cell mediated immunity	0.000821453	0.00398751	ENSG00000113520;ENSG00000136634
GO:0002889	Biological process	regulation of immunoglobulin mediated immune response	0.000821453	0.00398751	ENSG00000113520;ENSG00000136634
GO:0097300	Biological process	programmed necrotic cell death	0.000821453	0.00398751	ENSG00000117560;ENSG00000206439
GO:0071219	Biological process	cellular response to molecule of bacterial origin	0.00082741	0.0040073	ENSG00000084207;ENSG00000136634;ENSG00000206439
GO:0006928	Biological process	movement of cell or subcellular component	0.000837225	0.00403648	ENSG00000073756;ENSG00000084207;ENSG00000111537;ENSG00000113520;ENSG00000116044;ENSG00000136634;ENSG00000206439
GO:0097305	Biological process	response to alcohol	0.000836882	0.00403648	ENSG00000069535;ENSG00000084207;ENSG00000121691
GO:0016445	Biological process	somatic diversification of immunoglobulins	0.000850422	0.00406334	ENSG00000113520;ENSG00000136634
GO:0042306	Biological process	regulation of protein import into nucleus	0.000850422	0.00406334	ENSG00000073756;ENSG00000111537
GO:1900408	Biological process	negative regulation of cellular response to oxidative stress	0.000850422	0.00406334	ENSG00000116044;ENSG00000136634
GO:1903202	Biological process	negative regulation of oxidative stress-induced cell death	0.000850422	0.00406334	ENSG00000116044;ENSG00000136634
GO:0051179	Biological process	localization	0.000866504	0.00413092	ENSG00000005381;ENSG00000069535;ENSG00000073756;ENSG00000084207;ENSG00000091831;ENSG00000111537;ENSG00000113520;ENSG00000116044;ENSG00000117560;ENSG00000121691;ENSG00000136634;ENSG00000206439
GO:0051272	Biological process	positive regulation of cellular component movement	0.0008738	0.0041564	ENSG00000073756;ENSG00000111537;ENSG00000116044;ENSG00000206439
GO:0017001	Biological process	antibiotic catabolic process	0.000879879	0.004176	ENSG00000005381;ENSG00000121691
GO:0001525	Biological process	angiogenesis	0.000906636	0.00429342	ENSG00000073756;ENSG00000116044;ENSG00000117560;ENSG00000136634
GO:1902883	Biological process	negative regulation of response to oxidative stress	0.000909825	0.00429897	ENSG00000116044;ENSG00000136634
GO:0044419	Biological process	interspecies interaction between organisms	0.000915785	0.00431756	ENSG00000005381;ENSG00000111537;ENSG00000116044;ENSG00000136634;ENSG00000206439
GO:0002562	Biological process	somatic diversification of immune receptors via germline recombination within a single locus	0.000940259	0.00440372	ENSG00000113520;ENSG00000136634
GO:0016444	Biological process	somatic cell DNA recombination	0.000940259	0.00440372	ENSG00000113520;ENSG00000136634
GO:1904589	Biological process	regulation of protein import	0.000940259	0.00440372	ENSG00000073756;ENSG00000111537
GO:2000116	Biological process	regulation of cysteine-type endopeptidase activity	0.000945674	0.00441937	ENSG00000073756;ENSG00000117560;ENSG00000206439
GO:0016765	molecular function	transferase activity, transferring alkyl or aryl (other than methyl) groups	0.00101086	0.00448147	ENSG00000084207;ENSG00000134184
GO:0040017	Biological process	positive regulation of locomotion	0.000963299	0.00449188	ENSG00000073756;ENSG00000111537;ENSG00000116044;ENSG00000206439
GO:0002437	Biological process	inflammatory response to antigenic stimulus	0.000971179	0.00449909	ENSG00000136634;ENSG00000206439
GO:0002763	Biological process	positive regulation of myeloid leukocyte differentiation	0.000971179	0.00449909	ENSG00000111537;ENSG00000206439
GO:0051353	Biological process	positive regulation of oxidoreductase activity	0.000971179	0.00449909	ENSG00000111537;ENSG00000206439
GO:0051246	Biological process	regulation of protein metabolic process	0.000974225	0.00450318	ENSG00000073756;ENSG00000084207;ENSG00000111537;ENSG00000113520;ENSG00000116044;ENSG00000117560;ENSG00000136634;ENSG00000206439
GO:0010605	Biological process	negative regulation of macromolecule metabolic process	0.0009784	0.00450318	ENSG00000073756;ENSG00000084207;ENSG00000091831;ENSG00000111537;ENSG00000113520;ENSG00000117560;ENSG00000136634;ENSG00000206439
GO:0042445	Biological process	hormone metabolic process	0.00097683	0.00450318	ENSG00000091831;ENSG00000111537;ENSG00000206439
GO:0050730	Biological process	regulation of peptidyl-tyrosine phosphorylation	0.00099796	0.0045833	ENSG00000111537;ENSG00000113520;ENSG00000206439
GO:0060688	Biological process	regulation of morphogenesis of a branching structure	0.00100259	0.00459465	ENSG00000091831;ENSG00000206439
GO:0032813	molecular function	tumor necrosis factor receptor superfamily binding	0.00107462	0.00461047	ENSG00000117560;ENSG00000206439
GO:0032270	Biological process	positive regulation of cellular protein metabolic process	0.00102319	0.00467902	ENSG00000073756;ENSG00000111537;ENSG00000113520;ENSG00000116044;ENSG00000117560;ENSG00000206439
GO:0031668	Biological process	cellular response to extracellular stimulus	0.0010302	0.00469037	ENSG00000073756;ENSG00000084207;ENSG00000116044
GO:0051048	Biological process	negative regulation of secretion	0.0010302	0.00469037	ENSG00000069535;ENSG00000136634;ENSG00000206439
GO:0002381	Biological process	immunoglobulin production involved in immunoglobulin mediated immune response	0.00103448	0.00469037	ENSG00000113520;ENSG00000136634
GO:0030888	Biological process	regulation of B cell proliferation	0.00103448	0.00469037	ENSG00000113520;ENSG00000136634
GO:0051093	Biological process	negative regulation of developmental process	0.00103975	0.00470427	ENSG00000111537;ENSG00000113520;ENSG00000116044;ENSG00000117560;ENSG00000206439
GO:0045637	Biological process	regulation of myeloid cell differentiation	0.00106309	0.00477943	ENSG00000111537;ENSG00000113520;ENSG00000206439
GO:0071216	Biological process	cellular response to biotic stimulus	0.00106309	0.00477943	ENSG00000084207;ENSG00000136634;ENSG00000206439
GO:1903039	Biological process	positive regulation of leukocyte cell-cell adhesion	0.00106309	0.00477943	ENSG00000111537;ENSG00000113520;ENSG00000206439
GO:1903078	Biological process	positive regulation of protein localization to plasma membrane	0.00106686	0.00478625	ENSG00000111537;ENSG00000206439
GO:0043903	Biological process	regulation of symbiosis, encompassing mutualism through parasitism	0.0010742	0.0048091	ENSG00000005381;ENSG00000136634;ENSG00000206439
GO:0002526	Biological process	acute inflammatory response	0.00109665	0.00488229	ENSG00000073756;ENSG00000084207;ENSG00000206439
GO:1901617	Biological process	organic hydroxy compound biosynthetic process	0.00109665	0.00488229	ENSG00000077498;ENSG00000111537;ENSG00000206439
GO:0046824	Biological process	positive regulation of nucleocytoplasmic transport	0.00109972	0.00488229	ENSG00000073756;ENSG00000111537
GO:0060135	Biological process	maternal process involved in female pregnancy	0.00109972	0.00488229	ENSG00000073756;ENSG00000091831
GO:0002443	Biological process	leukocyte mediated immunity	0.00111289	0.00493047	ENSG00000005381;ENSG00000084207;ENSG00000113520;ENSG00000121691;ENSG00000136634
GO:0031327	Biological process	negative regulation of cellular biosynthetic process	0.00111798	0.00494276	ENSG00000091831;ENSG00000111537;ENSG00000113520;ENSG00000117560;ENSG00000136634;ENSG00000206439
GO:0043525	Biological process	positive regulation of neuron apoptotic process	0.00116689	0.00512711	ENSG00000117560;ENSG00000206439
GO:0051187	Biological process	cofactor catabolic process	0.00116689	0.00512711	ENSG00000005381;ENSG00000121691
GO:1903672	Biological process	positive regulation of sprouting angiogenesis	0.00116689	0.00512711	ENSG00000073756;ENSG00000136634
GO:0070663	Biological process	regulation of leukocyte proliferation	0.00120134	0.00521395	ENSG00000084207;ENSG00000113520;ENSG00000136634
GO:0002200	Biological process	somatic diversification of immune receptors	0.0012012	0.00521395	ENSG00000113520;ENSG00000136634
GO:0002637	Biological process	regulation of immunoglobulin production	0.0012012	0.00521395	ENSG00000113520;ENSG00000136634
GO:0014823	Biological process	response to activity	0.0012012	0.00521395	ENSG00000121691;ENSG00000136634
GO:0019748	Biological process	secondary metabolic process	0.0012012	0.00521395	ENSG00000077498;ENSG00000116044
GO:0070265	Biological process	necrotic cell death	0.0012012	0.00521395	ENSG00000117560;ENSG00000206439
GO:0032868	Biological process	response to insulin	0.00121335	0.00525537	ENSG00000084207;ENSG00000121691;ENSG00000136634
GO:0031348	Biological process	negative regulation of defense response	0.00124983	0.00540241	ENSG00000084207;ENSG00000113520;ENSG00000136634
GO:1904377	Biological process	positive regulation of protein localization to cell periphery	0.00130703	0.00563821	ENSG00000111537;ENSG00000206439
GO:0008152	Biological process	metabolic process	0.00133291	0.00573823	ENSG00000005381;ENSG00000069535;ENSG00000073756;ENSG00000077498;ENSG00000084207;ENSG00000091831;ENSG00000111537;ENSG00000113520;ENSG00000116044;ENSG00000117560;ENSG00000121691;ENSG00000134184;ENSG00000136634;ENSG00000189221;ENSG00000206439
GO:0050790	Biological process	regulation of catalytic activity	0.0013491	0.00577895	ENSG00000073756;ENSG00000084207;ENSG00000091831;ENSG00000111537;ENSG00000113520;ENSG00000117560;ENSG00000206439
GO:0071396	Biological process	cellular response to lipid	0.00134999	0.00577895	ENSG00000084207;ENSG00000091831;ENSG00000136634;ENSG00000206439
GO:0018105	Biological process	peptidyl-serine phosphorylation	0.0013505	0.00577895	ENSG00000073756;ENSG00000111537;ENSG00000206439
GO:0031334	Biological process	positive regulation of protein complex assembly	0.00136343	0.0058226	ENSG00000091831;ENSG00000111537;ENSG00000206439
GO:0070227	Biological process	lymphocyte apoptotic process	0.00137998	0.00586972	ENSG00000117560;ENSG00000136634
GO:1901616	Biological process	organic hydroxy compound catabolic process	0.00137998	0.00586972	ENSG00000069535;ENSG00000189221
GO:0002312	Biological process	B cell activation involved in immune response	0.00141717	0.00599203	ENSG00000113520;ENSG00000136634
GO:0032720	Biological process	negative regulation of tumor necrosis factor production	0.00141717	0.00599203	ENSG00000084207;ENSG00000136634
GO:0032768	Biological process	regulation of monooxygenase activity	0.00141717	0.00599203	ENSG00000111537;ENSG00000206439
GO:1902105	Biological process	regulation of leukocyte differentiation	0.00142928	0.00603127	ENSG00000111537;ENSG00000113520;ENSG00000206439
GO:0051247	Biological process	positive regulation of protein metabolic process	0.00144826	0.00609863	ENSG00000073756;ENSG00000111537;ENSG00000113520;ENSG00000116044;ENSG00000117560;ENSG00000206439
GO:0010803	Biological process	regulation of tumor necrosis factor-mediated signaling pathway	0.00145484	0.00609863	ENSG00000084207;ENSG00000206439
GO:1900182	Biological process	positive regulation of protein localization to nucleus	0.00149299	0.00609863	ENSG00000073756;ENSG00000111537
GO:1903556	Biological process	negative regulation of tumor necrosis factor superfamily cytokine production	0.00149299	0.00609863	ENSG00000084207;ENSG00000136634
GO:0045454	Biological process	cell redox homeostasis	0.00153161	0.00619329	ENSG00000005381;ENSG00000116044
GO:1903201	Biological process	regulation of oxidative stress-induced cell death	0.00153161	0.00619329	ENSG00000116044;ENSG00000136634
GO:0048514	Biological process	blood vessel morphogenesis	0.00156723	0.0063253	ENSG00000073756;ENSG00000116044;ENSG00000117560;ENSG00000136634
GO:0032655	Biological process	regulation of interleukin-12 production	0.00157071	0.00632738	ENSG00000111537;ENSG00000136634
GO:0009892	Biological process	negative regulation of metabolic process	0.00161153	0.00646735	ENSG00000073756;ENSG00000084207;ENSG00000091831;ENSG00000111537;ENSG00000113520;ENSG00000117560;ENSG00000136634;ENSG00000206439
GO:0051966	Biological process	regulation of synaptic transmission, glutamatergic	0.00161029	0.00646735	ENSG00000073756;ENSG00000206439
GO:0051171	Biological process	regulation of nitrogen compound metabolic process	0.00162438	0.0065067	ENSG00000069535;ENSG00000073756;ENSG00000084207;ENSG00000091831;ENSG00000111537;ENSG00000113520;ENSG00000116044;ENSG00000117560;ENSG00000121691;ENSG00000136634;ENSG00000206439
GO:0032615	Biological process	interleukin-12 production	0.00165034	0.0065859	ENSG00000111537;ENSG00000136634
GO:0034113	Biological process	heterotypic cell-cell adhesion	0.00165034	0.0065859	ENSG00000136634;ENSG00000206439
GO:0009416	Biological process	response to light stimulus	0.0016681	0.00663192	ENSG00000073756;ENSG00000077498;ENSG00000121691
GO:0018209	Biological process	peptidyl-serine modification	0.0016681	0.00663192	ENSG00000073756;ENSG00000111537;ENSG00000206439
GO:0043536	Biological process	positive regulation of blood vessel endothelial cell migration	0.00169086	0.00670993	ENSG00000073756;ENSG00000116044
GO:0002694	Biological process	regulation of leukocyte activation	0.00171923	0.0068098	ENSG00000111537;ENSG00000113520;ENSG00000136634;ENSG00000206439
GO:0031100	Biological process	animal organ regeneration	0.00173186	0.00684712	ENSG00000084207;ENSG00000136634
GO:0045944	Biological process	positive regulation of transcription by RNA polymerase II	0.00175723	0.00693455	ENSG00000091831;ENSG00000113520;ENSG00000116044;ENSG00000136634;ENSG00000206439
GO:0043030	Biological process	regulation of macrophage activation	0.00177333	0.00697227	ENSG00000136634;ENSG00000206439
GO:1902930	Biological process	regulation of alcohol biosynthetic process	0.00177333	0.00697227	ENSG00000111537;ENSG00000206439
GO:0048646	Biological process	anatomical structure formation involved in morphogenesis	0.00178852	0.00701903	ENSG00000073756;ENSG00000116044;ENSG00000117560;ENSG00000136634;ENSG00000206439
GO:1904705	Biological process	regulation of vascular smooth muscle cell proliferation	0.00181528	0.0070979	ENSG00000084207;ENSG00000136634
GO:1990874	Biological process	vascular smooth muscle cell proliferation	0.00181528	0.0070979	ENSG00000084207;ENSG00000136634
GO:0072341	molecular function	modified amino acid binding	0.00198592	0.00733686	ENSG00000084207;ENSG00000134184
GO:0032870	Biological process	cellular response to hormone stimulus	0.00190933	0.00745199	ENSG00000084207;ENSG00000091831;ENSG00000116044;ENSG00000136634
GO:0010506	Biological process	regulation of autophagy	0.00191456	0.00745874	ENSG00000111537;ENSG00000113520;ENSG00000136634
GO:0014910	Biological process	regulation of smooth muscle cell migration	0.00194393	0.00755935	ENSG00000084207;ENSG00000116044
GO:0010556	Biological process	regulation of macromolecule biosynthetic process	0.00199624	0.00768817	ENSG00000084207;ENSG00000091831;ENSG00000111537;ENSG00000113520;ENSG00000116044;ENSG00000117560;ENSG00000121691;ENSG00000136634;ENSG00000206439
GO:0010604	Biological process	positive regulation of macromolecule metabolic process	0.00199799	0.00768817	ENSG00000073756;ENSG00000091831;ENSG00000111537;ENSG00000113520;ENSG00000116044;ENSG00000117560;ENSG00000136634;ENSG00000206439
GO:0045892	Biological process	negative regulation of transcription, DNA-templated	0.00199871	0.00768817	ENSG00000091831;ENSG00000111537;ENSG00000113520;ENSG00000117560;ENSG00000206439
GO:0071496	Biological process	cellular response to external stimulus	0.00199601	0.00768817	ENSG00000073756;ENSG00000084207;ENSG00000116044
GO:1903829	Biological process	positive regulation of cellular protein localization	0.00199601	0.00768817	ENSG00000073756;ENSG00000111537;ENSG00000206439
GO:0032677	Biological process	regulation of interleukin-8 production	0.00198776	0.00768817	ENSG00000136634;ENSG00000206439
GO:0070848	Biological process	response to growth factor	0.00203414	0.00779632	ENSG00000084207;ENSG00000117560;ENSG00000121691;ENSG00000136634
GO:0048145	Biological process	regulation of fibroblast proliferation	0.00203205	0.00779632	ENSG00000084207;ENSG00000091831
GO:0080090	Biological process	regulation of primary metabolic process	0.00205198	0.00785058	ENSG00000069535;ENSG00000073756;ENSG00000084207;ENSG00000091831;ENSG00000111537;ENSG00000113520;ENSG00000116044;ENSG00000117560;ENSG00000121691;ENSG00000136634;ENSG00000206439
GO:0051188	Biological process	cofactor biosynthetic process	0.00207961	0.00789955	ENSG00000069535;ENSG00000073756;ENSG00000116044
GO:0006970	Biological process	response to osmotic stress	0.00207682	0.00789955	ENSG00000073756;ENSG00000206439
GO:0048144	Biological process	fibroblast proliferation	0.00207682	0.00789955	ENSG00000084207;ENSG00000091831
GO:0070542	Biological process	response to fatty acid	0.00207682	0.00789955	ENSG00000073756;ENSG00000121691
GO:0098805	cellular component	whole membrane	0.000168354	0.00791266	ENSG00000069535;ENSG00000073756;ENSG00000077498;ENSG00000117560;ENSG00000121691;ENSG00000189221;ENSG00000206439
GO:0060205	cellular component	cytoplasmic vesicle lumen	0.000123584	0.00791266	ENSG00000005381;ENSG00000084207;ENSG00000117560;ENSG00000121691
GO:0031983	cellular component	vesicle lumen	0.000124826	0.00791266	ENSG00000005381;ENSG00000084207;ENSG00000117560;ENSG00000121691
GO:0031323	Biological process	regulation of cellular metabolic process	0.00221158	0.00816477	ENSG00000069535;ENSG00000073756;ENSG00000084207;ENSG00000091831;ENSG00000111537;ENSG00000113520;ENSG00000116044;ENSG00000117560;ENSG00000121691;ENSG00000136634;ENSG00000206439
GO:0050865	Biological process	regulation of cell activation	0.00220584	0.00816477	ENSG00000111537;ENSG00000113520;ENSG00000136634;ENSG00000206439
GO:0030336	Biological process	negative regulation of cell migration	0.00216537	0.00816477	ENSG00000084207;ENSG00000113520;ENSG00000116044
GO:0051235	Biological process	maintenance of location	0.00218279	0.00816477	ENSG00000117560;ENSG00000136634;ENSG00000206439
GO:0045582	Biological process	positive regulation of T cell differentiation	0.00221391	0.00816477	ENSG00000111537;ENSG00000113520
GO:0006919	Biological process	activation of cysteine-type endopeptidase activity involved in apoptotic process	0.00226054	0.00816477	ENSG00000117560;ENSG00000206439
GO:0014068	Biological process	positive regulation of phosphatidylinositol 3-kinase signaling	0.00226054	0.00816477	ENSG00000121691;ENSG00000206439
GO:0001101	Biological process	response to acid chemical	0.00228912	0.00825401	ENSG00000073756;ENSG00000084207;ENSG00000121691
GO:0051240	Biological process	positive regulation of multicellular organismal process	0.00229787	0.00826786	ENSG00000073756;ENSG00000111537;ENSG00000113520;ENSG00000116044;ENSG00000136634;ENSG00000206439
GO:0051223	Biological process	regulation of protein transport	0.00230072	0.00826786	ENSG00000073756;ENSG00000111537;ENSG00000136634;ENSG00000206439
GO:0030155	Biological process	regulation of cell adhesion	0.00233298	0.00836965	ENSG00000111537;ENSG00000113520;ENSG00000136634;ENSG00000206439
GO:0070661	Biological process	leukocyte proliferation	0.00234348	0.00837884	ENSG00000084207;ENSG00000113520;ENSG00000136634
GO:1901214	Biological process	regulation of neuron death	0.00234348	0.00837884	ENSG00000117560;ENSG00000136634;ENSG00000206439
GO:0008625	Biological process	extrinsic apoptotic signaling pathway via death domain receptors	0.0023552	0.00837884	ENSG00000117560;ENSG00000206439
GO:0036473	Biological process	cell death in response to oxidative stress	0.0023552	0.00837884	ENSG00000116044;ENSG00000136634
GO:0042100	Biological process	B cell proliferation	0.0023552	0.00837884	ENSG00000113520;ENSG00000136634
GO:0001568	Biological process	blood vessel development	0.00236554	0.00840162	ENSG00000073756;ENSG00000116044;ENSG00000117560;ENSG00000136634
GO:1903507	Biological process	negative regulation of nucleic acid-templated transcription	0.00240224	0.00850709	ENSG00000091831;ENSG00000111537;ENSG00000113520;ENSG00000117560;ENSG00000206439
GO:0050810	Biological process	regulation of steroid biosynthetic process	0.00240322	0.00850709	ENSG00000111537;ENSG00000206439
GO:0051130	Biological process	positive regulation of cellular component organization	0.0024101	0.00851728	ENSG00000091831;ENSG00000111537;ENSG00000113520;ENSG00000116044;ENSG00000206439
GO:1902679	Biological process	negative regulation of RNA biosynthetic process	0.00241797	0.00853096	ENSG00000091831;ENSG00000111537;ENSG00000113520;ENSG00000117560;ENSG00000206439
GO:0006807	Biological process	nitrogen compound metabolic process	0.00242554	0.00854351	ENSG00000069535;ENSG00000073756;ENSG00000077498;ENSG00000084207;ENSG00000091831;ENSG00000111537;ENSG00000113520;ENSG00000116044;ENSG00000117560;ENSG00000121691;ENSG00000134184;ENSG00000136634;ENSG00000189221;ENSG00000206439
GO:0030098	Biological process	lymphocyte differentiation	0.00245462	0.00860327	ENSG00000111537;ENSG00000113520;ENSG00000136634
GO:0014909	Biological process	smooth muscle cell migration	0.00245171	0.00860327	ENSG00000084207;ENSG00000116044
GO:0043506	Biological process	regulation of JUN kinase activity	0.00245171	0.00860327	ENSG00000084207;ENSG00000206439
GO:2000146	Biological process	negative regulation of cell motility	0.00247345	0.00865506	ENSG00000084207;ENSG00000113520;ENSG00000116044
GO:0032637	Biological process	interleukin-8 production	0.00250066	0.00873591	ENSG00000136634;ENSG00000206439
GO:0050710	Biological process	negative regulation of cytokine secretion	0.00255007	0.00889395	ENSG00000136634;ENSG00000206439
GO:0000018	Biological process	regulation of DNA recombination	0.00259995	0.00903831	ENSG00000113520;ENSG00000136634
GO:0070301	Biological process	cellular response to hydrogen peroxide	0.00259995	0.00903831	ENSG00000116044;ENSG00000136634
GO:0002440	Biological process	production of molecular mediator of immune response	0.00260784	0.00905101	ENSG00000113520;ENSG00000136634;ENSG00000206439
GO:0006357	Biological process	regulation of transcription by RNA polymerase II	0.00264175	0.00913875	ENSG00000091831;ENSG00000111537;ENSG00000113520;ENSG00000116044;ENSG00000117560;ENSG00000136634;ENSG00000206439
GO:0050863	Biological process	regulation of T cell activation	0.00264706	0.00913875	ENSG00000111537;ENSG00000113520;ENSG00000136634
GO:0010660	Biological process	regulation of muscle cell apoptotic process	0.00265028	0.00913875	ENSG00000111537;ENSG00000116044
GO:2001023	Biological process	regulation of response to drug	0.00265028	0.00913875	ENSG00000116044;ENSG00000136634
GO:0090087	Biological process	regulation of peptide transport	0.0026612	0.00916159	ENSG00000073756;ENSG00000111537;ENSG00000136634;ENSG00000206439
GO:0045596	Biological process	negative regulation of cell differentiation	0.00267306	0.00918758	ENSG00000111537;ENSG00000113520;ENSG00000116044;ENSG00000206439
GO:0034654	Biological process	nucleobase-containing compound biosynthetic process	0.00268505	0.00921391	ENSG00000073756;ENSG00000091831;ENSG00000111537;ENSG00000113520;ENSG00000116044;ENSG00000117560;ENSG00000121691;ENSG00000136634;ENSG00000206439
GO:0035249	Biological process	synaptic transmission, glutamatergic	0.00270108	0.00925401	ENSG00000073756;ENSG00000206439
GO:0031326	Biological process	regulation of cellular biosynthetic process	0.00271488	0.00928637	ENSG00000073756;ENSG00000091831;ENSG00000111537;ENSG00000113520;ENSG00000116044;ENSG00000117560;ENSG00000121691;ENSG00000136634;ENSG00000206439
GO:0008285	Biological process	negative regulation of cell proliferation	0.002745	0.00935441	ENSG00000073756;ENSG00000084207;ENSG00000111537;ENSG00000136634
GO:0001666	Biological process	response to hypoxia	0.00274671	0.00935441	ENSG00000073756;ENSG00000116044;ENSG00000121691
GO:0045621	Biological process	positive regulation of lymphocyte differentiation	0.00275233	0.00935441	ENSG00000111537;ENSG00000113520
GO:0070664	Biological process	negative regulation of leukocyte proliferation	0.00275233	0.00935441	ENSG00000084207;ENSG00000136634
GO:0001944	Biological process	vasculature development	0.00276928	0.00939702	ENSG00000073756;ENSG00000116044;ENSG00000117560;ENSG00000136634
GO:0044283	Biological process	small molecule biosynthetic process	0.0027937	0.00946483	ENSG00000005381;ENSG00000073756;ENSG00000111537;ENSG00000206439
GO:0060429	Biological process	epithelium development	0.00280126	0.00946678	ENSG00000091831;ENSG00000111537;ENSG00000121691;ENSG00000136634;ENSG00000206439
GO:0018108	Biological process	peptidyl-tyrosine phosphorylation	0.00280761	0.00946678	ENSG00000111537;ENSG00000113520;ENSG00000206439
GO:1903076	Biological process	regulation of protein localization to plasma membrane	0.00280404	0.00946678	ENSG00000111537;ENSG00000206439
GO:0019233	Biological process	sensory perception of pain	0.00285622	0.00958519	ENSG00000073756;ENSG00000136634
GO:0045639	Biological process	positive regulation of myeloid cell differentiation	0.00285622	0.00958519	ENSG00000111537;ENSG00000206439
GO:2001243	Biological process	negative regulation of intrinsic apoptotic signaling pathway	0.00285622	0.00958519	ENSG00000073756;ENSG00000116044
GO:0070201	Biological process	regulation of establishment of protein localization	0.00286787	0.00959899	ENSG00000073756;ENSG00000111537;ENSG00000136634;ENSG00000206439
GO:0018212	Biological process	peptidyl-tyrosine modification	0.00286934	0.00959899	ENSG00000111537;ENSG00000113520;ENSG00000206439
GO:0072358	Biological process	cardiovascular system development	0.00288036	0.00962078	ENSG00000073756;ENSG00000116044;ENSG00000117560;ENSG00000136634
GO:0018130	Biological process	heterocycle biosynthetic process	0.0030006	0.00963415	ENSG00000073756;ENSG00000091831;ENSG00000111537;ENSG00000113520;ENSG00000116044;ENSG00000117560;ENSG00000121691;ENSG00000136634;ENSG00000206439
GO:0010628	Biological process	positive regulation of gene expression	0.0029095	0.00963415	ENSG00000091831;ENSG00000111537;ENSG00000113520;ENSG00000116044;ENSG00000136634;ENSG00000206439
GO:0051336	Biological process	regulation of hydrolase activity	0.00300891	0.00963415	ENSG00000073756;ENSG00000091831;ENSG00000111537;ENSG00000117560;ENSG00000206439
GO:1903530	Biological process	regulation of secretion by cell	0.00293072	0.00963415	ENSG00000069535;ENSG00000111537;ENSG00000136634;ENSG00000206439
GO:0051345	Biological process	positive regulation of hydrolase activity	0.00296888	0.00963415	ENSG00000091831;ENSG00000111537;ENSG00000117560;ENSG00000206439
GO:0032102	Biological process	negative regulation of response to external stimulus	0.0028901	0.00963415	ENSG00000084207;ENSG00000113520;ENSG00000136634
GO:0006790	Biological process	sulfur compound metabolic process	0.00293191	0.00963415	ENSG00000084207;ENSG00000116044;ENSG00000134184
GO:0036293	Biological process	response to decreased oxygen levels	0.00297409	0.00963415	ENSG00000073756;ENSG00000116044;ENSG00000121691
GO:0010657	Biological process	muscle cell apoptotic process	0.00290885	0.00963415	ENSG00000111537;ENSG00000116044
GO:0032088	Biological process	negative regulation of NF-kappaB transcription factor activity	0.00290885	0.00963415	ENSG00000121691;ENSG00000136634
GO:0042446	Biological process	hormone biosynthetic process	0.00301547	0.00963415	ENSG00000111537;ENSG00000206439
GO:1901216	Biological process	positive regulation of neuron death	0.00301547	0.00963415	ENSG00000117560;ENSG00000206439
GO:0007165	Biological process	signal transduction	0.00302375	0.00963564	ENSG00000073756;ENSG00000084207;ENSG00000091831;ENSG00000111537;ENSG00000113520;ENSG00000116044;ENSG00000117560;ENSG00000121691;ENSG00000136634;ENSG00000189221;ENSG00000206439
GO:0002682	Biological process	regulation of immune system process	0.00302499	0.00963564	ENSG00000091831;ENSG00000111537;ENSG00000113520;ENSG00000116044;ENSG00000136634;ENSG00000206439
GO:0045859	Biological process	regulation of protein kinase activity	0.00305927	0.0097168	ENSG00000084207;ENSG00000111537;ENSG00000113520;ENSG00000206439
GO:0070997	Biological process	neuron death	0.00305958	0.0097168	ENSG00000117560;ENSG00000136634;ENSG00000206439
GO:0046822	Biological process	regulation of nucleocytoplasmic transport	0.00306947	0.0097337	ENSG00000073756;ENSG00000111537
GO:0014812	Biological process	muscle cell migration	0.00312393	0.00989166	ENSG00000084207;ENSG00000116044
GO:1901566	Biological process	organonitrogen compound biosynthetic process	0.0031289	0.00989271	ENSG00000073756;ENSG00000084207;ENSG00000113520;ENSG00000116044;ENSG00000134184;ENSG00000206439
GO:0051271	Biological process	negative regulation of cellular component movement	0.00316858	0.0100033	ENSG00000084207;ENSG00000113520;ENSG00000116044
GO:0001676	Biological process	long-chain fatty acid metabolic process	0.00317884	0.0100061	ENSG00000073756;ENSG00000084207
GO:0071887	Biological process	leukocyte apoptotic process	0.00317884	0.0100061	ENSG00000117560;ENSG00000136634
GO:0051253	Biological process	negative regulation of RNA metabolic process	0.00321796	0.0101143	ENSG00000091831;ENSG00000111537;ENSG00000113520;ENSG00000117560;ENSG00000206439
GO:0019216	Biological process	regulation of lipid metabolic process	0.00334793	0.0105073	ENSG00000073756;ENSG00000111537;ENSG00000206439
GO:0006355	Biological process	regulation of transcription, DNA-templated	0.0033664	0.0105497	ENSG00000091831;ENSG00000111537;ENSG00000113520;ENSG00000116044;ENSG00000117560;ENSG00000121691;ENSG00000136634;ENSG00000206439
GO:0051341	Biological process	regulation of oxidoreductase activity	0.003403	0.0106488	ENSG00000111537;ENSG00000206439
GO:0000122	Biological process	negative regulation of transcription by RNA polymerase II	0.00341172	0.0106604	ENSG00000091831;ENSG00000111537;ENSG00000117560;ENSG00000206439
GO:0071495	Biological process	cellular response to endogenous stimulus	0.00341711	0.0106616	ENSG00000073756;ENSG00000084207;ENSG00000091831;ENSG00000116044;ENSG00000136634
GO:0010508	Biological process	positive regulation of autophagy	0.00346018	0.0107802	ENSG00000111537;ENSG00000113520
GO:0070482	Biological process	response to oxygen levels	0.00350993	0.0109192	ENSG00000073756;ENSG00000116044;ENSG00000121691
GO:0033559	Biological process	unsaturated fatty acid metabolic process	0.0036344	0.0112899	ENSG00000073756;ENSG00000084207
GO:1903506	Biological process	regulation of nucleic acid-templated transcription	0.0037197	0.0113114	ENSG00000091831;ENSG00000111537;ENSG00000113520;ENSG00000116044;ENSG00000117560;ENSG00000121691;ENSG00000136634;ENSG00000206439
GO:0006366	Biological process	transcription by RNA polymerase II	0.00365525	0.0113114	ENSG00000091831;ENSG00000111537;ENSG00000113520;ENSG00000116044;ENSG00000117560;ENSG00000136634;ENSG00000206439
GO:0002684	Biological process	positive regulation of immune system process	0.00374353	0.0113114	ENSG00000091831;ENSG00000111537;ENSG00000113520;ENSG00000136634;ENSG00000206439
GO:1900180	Biological process	regulation of protein localization to nucleus	0.00369337	0.0113114	ENSG00000073756;ENSG00000111537
GO:0042116	Biological process	macrophage activation	0.00375279	0.0113114	ENSG00000136634;ENSG00000206439
GO:0051046	Biological process	regulation of secretion	0.00377621	0.011366	ENSG00000069535;ENSG00000111537;ENSG00000136634;ENSG00000206439
GO:0009888	Biological process	tissue development	0.00378497	0.0113763	ENSG00000073756;ENSG00000091831;ENSG00000111537;ENSG00000121691;ENSG00000136634;ENSG00000206439
GO:0040013	Biological process	negative regulation of locomotion	0.00379876	0.0114016	ENSG00000084207;ENSG00000113520;ENSG00000116044
GO:2001141	Biological process	regulation of RNA biosynthetic process	0.00380778	0.0114126	ENSG00000091831;ENSG00000111537;ENSG00000113520;ENSG00000116044;ENSG00000117560;ENSG00000121691;ENSG00000136634;ENSG00000206439
GO:1904375	Biological process	regulation of protein localization to cell periphery	0.00387297	0.0115917	ENSG00000111537;ENSG00000206439
GO:0032652	Biological process	regulation of interleukin-1 production	0.00393373	0.0117571	ENSG00000084207;ENSG00000136634
GO:0050776	Biological process	regulation of immune response	0.00395456	0.0118028	ENSG00000091831;ENSG00000111537;ENSG00000113520;ENSG00000136634;ENSG00000206439
GO:0071702	Biological process	organic substance transport	0.00398512	0.0118734	ENSG00000069535;ENSG00000073756;ENSG00000111537;ENSG00000116044;ENSG00000121691;ENSG00000136634;ENSG00000206439
GO:0006805	Biological process	xenobiotic metabolic process	0.00399494	0.0118734	ENSG00000084207;ENSG00000134184
GO:0010595	Biological process	positive regulation of endothelial cell migration	0.00399494	0.0118734	ENSG00000073756;ENSG00000116044
GO:0019218	Biological process	regulation of steroid metabolic process	0.0040566	0.0120398	ENSG00000111537;ENSG00000206439
GO:0043085	Biological process	positive regulation of catalytic activity	0.00406907	0.0120601	ENSG00000091831;ENSG00000111537;ENSG00000113520;ENSG00000117560;ENSG00000206439
GO:0021782	Biological process	glial cell development	0.00411869	0.0121902	ENSG00000084207;ENSG00000206439
GO:0048608	Biological process	reproductive structure development	0.00415377	0.012277	ENSG00000073756;ENSG00000091831;ENSG00000136634
GO:0042035	Biological process	regulation of cytokine biosynthetic process	0.00418124	0.012341	ENSG00000136634;ENSG00000206439
GO:0002718	Biological process	regulation of cytokine production involved in immune response	0.00424422	0.0125096	ENSG00000136634;ENSG00000206439
GO:0061458	Biological process	reproductive system development	0.00425882	0.0125353	ENSG00000073756;ENSG00000091831;ENSG00000136634
GO:0043549	Biological process	regulation of kinase activity	0.00429731	0.0126137	ENSG00000084207;ENSG00000111537;ENSG00000113520;ENSG00000206439
GO:0098609	Biological process	cell-cell adhesion	0.00429731	0.0126137	ENSG00000111537;ENSG00000113520;ENSG00000136634;ENSG00000206439
GO:0001932	Biological process	regulation of protein phosphorylation	0.00442716	0.0128923	ENSG00000073756;ENSG00000084207;ENSG00000111537;ENSG00000113520;ENSG00000206439
GO:1903532	Biological process	positive regulation of secretion by cell	0.00444656	0.0128923	ENSG00000111537;ENSG00000136634;ENSG00000206439
GO:0030183	Biological process	B cell differentiation	0.00450059	0.0128923	ENSG00000113520;ENSG00000136634
GO:1905477	Biological process	positive regulation of protein localization to membrane	0.00450059	0.0128923	ENSG00000111537;ENSG00000206439
GO:0030099	Biological process	myeloid cell differentiation	0.00455608	0.0130322	ENSG00000111537;ENSG00000113520;ENSG00000206439
GO:0032612	Biological process	interleukin-1 production	0.00463141	0.0132122	ENSG00000084207;ENSG00000136634
GO:0046683	Biological process	response to organophosphorus	0.00463141	0.0132122	ENSG00000073756;ENSG00000077498
GO:0006351	Biological process	transcription, DNA-templated	0.00468626	0.013347	ENSG00000091831;ENSG00000111537;ENSG00000113520;ENSG00000116044;ENSG00000117560;ENSG00000121691;ENSG00000136634;ENSG00000206439
GO:0045934	Biological process	negative regulation of nucleobase-containing compound metabolic process	0.00469116	0.013347	ENSG00000091831;ENSG00000111537;ENSG00000113520;ENSG00000117560;ENSG00000206439
GO:0009314	Biological process	response to radiation	0.0047517	0.0134832	ENSG00000073756;ENSG00000077498;ENSG00000121691
GO:0048732	Biological process	gland development	0.0047517	0.0134832	ENSG00000077498;ENSG00000091831;ENSG00000136634
GO:0014066	Biological process	regulation of phosphatidylinositol 3-kinase signaling	0.004764	0.0135001	ENSG00000121691;ENSG00000206439
GO:0045598	Biological process	regulation of fat cell differentiation	0.00483095	0.0136535	ENSG00000073756;ENSG00000206439
GO:0045995	Biological process	regulation of embryonic development	0.00483095	0.0136535	ENSG00000116044;ENSG00000136634
GO:2000113	Biological process	negative regulation of cellular macromolecule biosynthetic process	0.00487342	0.0137553	ENSG00000091831;ENSG00000111537;ENSG00000113520;ENSG00000117560;ENSG00000206439
GO:0062012	Biological process	regulation of small molecule metabolic process	0.00489454	0.0137966	ENSG00000073756;ENSG00000111537;ENSG00000206439
GO:0070851	molecular function	growth factor receptor binding	0.00452733	0.0140031	ENSG00000113520;ENSG00000136634
GO:0033365	Biological process	protein localization to organelle	0.00497445	0.0140034	ENSG00000073756;ENSG00000091831;ENSG00000111537;ENSG00000121691
GO:0097659	Biological process	nucleic acid-templated transcription	0.00502604	0.0141299	ENSG00000091831;ENSG00000111537;ENSG00000113520;ENSG00000116044;ENSG00000117560;ENSG00000121691;ENSG00000136634;ENSG00000206439
GO:0006766	Biological process	vitamin metabolic process	0.00503442	0.0141348	ENSG00000111537;ENSG00000206439
GO:0045893	Biological process	positive regulation of transcription, DNA-templated	0.00507437	0.0142283	ENSG00000091831;ENSG00000113520;ENSG00000116044;ENSG00000136634;ENSG00000206439
GO:0043280	Biological process	positive regulation of cysteine-type endopeptidase activity involved in apoptotic process	0.00510312	0.0142901	ENSG00000117560;ENSG00000206439
GO:0032774	Biological process	RNA biosynthetic process	0.00521953	0.014453	ENSG00000091831;ENSG00000111537;ENSG00000113520;ENSG00000116044;ENSG00000117560;ENSG00000121691;ENSG00000136634;ENSG00000206439
GO:0052548	Biological process	regulation of endopeptidase activity	0.00518803	0.014453	ENSG00000073756;ENSG00000117560;ENSG00000206439
GO:1903670	Biological process	regulation of sprouting angiogenesis	0.00517225	0.014453	ENSG00000073756;ENSG00000136634
GO:0001085	molecular function	RNA polymerase II transcription factor binding	0.00478835	0.0144739	ENSG00000091831;ENSG00000116044
GO:0051047	Biological process	positive regulation of secretion	0.00533872	0.0146798	ENSG00000111537;ENSG00000136634;ENSG00000206439
GO:1901575	Biological process	organic substance catabolic process	0.00536205	0.0147249	ENSG00000069535;ENSG00000111537;ENSG00000116044;ENSG00000136634;ENSG00000189221;ENSG00000206439
GO:0019899	molecular function	enzyme binding	0.0050351	0.0148815	ENSG00000073756;ENSG00000084207;ENSG00000091831;ENSG00000121691;ENSG00000134184;ENSG00000206439
GO:0008203	Biological process	cholesterol metabolic process	0.00545311	0.0149557	ENSG00000113520;ENSG00000121691
GO:0019222	Biological process	regulation of metabolic process	0.005559	0.0152265	ENSG00000069535;ENSG00000073756;ENSG00000084207;ENSG00000091831;ENSG00000111537;ENSG00000113520;ENSG00000116044;ENSG00000117560;ENSG00000121691;ENSG00000136634;ENSG00000206439
GO:0023052	Biological process	signaling	0.00559205	0.0152889	ENSG00000073756;ENSG00000084207;ENSG00000091831;ENSG00000111537;ENSG00000113520;ENSG00000116044;ENSG00000117560;ENSG00000121691;ENSG00000136634;ENSG00000189221;ENSG00000206439
GO:0045580	Biological process	regulation of T cell differentiation	0.00559613	0.0152889	ENSG00000111537;ENSG00000113520
GO:0006606	Biological process	protein import into nucleus	0.00566829	0.0154465	ENSG00000073756;ENSG00000111537
GO:0014074	Biological process	response to purine-containing compound	0.00566829	0.0154465	ENSG00000073756;ENSG00000077498
GO:0043254	Biological process	regulation of protein complex assembly	0.0057112	0.0155435	ENSG00000091831;ENSG00000111537;ENSG00000206439
GO:0007154	Biological process	cell communication	0.00572591	0.0155438	ENSG00000073756;ENSG00000084207;ENSG00000091831;ENSG00000111537;ENSG00000113520;ENSG00000116044;ENSG00000117560;ENSG00000121691;ENSG00000136634;ENSG00000189221;ENSG00000206439
GO:0016192	Biological process	vesicle-mediated transport	0.00572238	0.0155438	ENSG00000005381;ENSG00000084207;ENSG00000111537;ENSG00000113520;ENSG00000121691;ENSG00000206439
GO:0044106	Biological process	cellular amine metabolic process	0.00574088	0.0155647	ENSG00000069535;ENSG00000189221
GO:0051252	Biological process	regulation of RNA metabolic process	0.00576484	0.0156097	ENSG00000091831;ENSG00000111537;ENSG00000113520;ENSG00000116044;ENSG00000117560;ENSG00000121691;ENSG00000136634;ENSG00000206439
GO:0002696	Biological process	positive regulation of leukocyte activation	0.00577478	0.0156168	ENSG00000111537;ENSG00000113520;ENSG00000136634
GO:1902652	Biological process	secondary alcohol metabolic process	0.00588735	0.0159011	ENSG00000113520;ENSG00000121691
GO:0006887	Biological process	exocytosis	0.00594482	0.0159444	ENSG00000005381;ENSG00000084207;ENSG00000111537;ENSG00000121691
GO:0052547	Biological process	regulation of peptidase activity	0.00600068	0.0159444	ENSG00000073756;ENSG00000117560;ENSG00000206439
GO:0019725	Biological process	cellular homeostasis	0.0060276	0.015996	ENSG00000005381;ENSG00000091831;ENSG00000116044;ENSG00000117560
GO:0044403	Biological process	symbiont process	0.00611116	0.0161574	ENSG00000005381;ENSG00000116044;ENSG00000136634;ENSG00000206439
GO:0001890	Biological process	placenta development	0.00611026	0.0161574	ENSG00000073756;ENSG00000136634
GO:0071236	Biological process	cellular response to antibiotic	0.00611026	0.0161574	ENSG00000116044;ENSG00000136634
GO:0030163	Biological process	protein catabolic process	0.00615324	0.0162485	ENSG00000111537;ENSG00000116044;ENSG00000136634;ENSG00000206439
GO:0031341	Biological process	regulation of cell killing	0.006261	0.0165126	ENSG00000111537;ENSG00000113520
GO:0051338	Biological process	regulation of transferase activity	0.00628064	0.0165439	ENSG00000084207;ENSG00000111537;ENSG00000113520;ENSG00000206439
GO:0034250	Biological process	positive regulation of cellular amide metabolic process	0.00633701	0.0166718	ENSG00000116044;ENSG00000206439
GO:0048871	Biological process	multicellular organismal homeostasis	0.00640028	0.01679	ENSG00000073756;ENSG00000113520;ENSG00000206439
GO:0009308	Biological process	amine metabolic process	0.00641345	0.01679	ENSG00000069535;ENSG00000189221
GO:0048754	Biological process	branching morphogenesis of an epithelial tube	0.00641345	0.01679	ENSG00000091831;ENSG00000206439
GO:2001056	Biological process	positive regulation of cysteine-type endopeptidase activity	0.00641345	0.01679	ENSG00000117560;ENSG00000206439
GO:0006914	Biological process	autophagy	0.00643429	0.0168033	ENSG00000111537;ENSG00000113520;ENSG00000136634
GO:0061919	Biological process	process utilizing autophagic mechanism	0.00643429	0.0168033	ENSG00000111537;ENSG00000113520;ENSG00000136634
GO:1903508	Biological process	positive regulation of nucleic acid-templated transcription	0.00648963	0.0169074	ENSG00000091831;ENSG00000113520;ENSG00000116044;ENSG00000136634;ENSG00000206439
GO:1902680	Biological process	positive regulation of RNA biosynthetic process	0.00650589	0.0169074	ENSG00000091831;ENSG00000113520;ENSG00000116044;ENSG00000136634;ENSG00000206439
GO:0050867	Biological process	positive regulation of cell activation	0.00650264	0.0169074	ENSG00000111537;ENSG00000113520;ENSG00000136634
GO:0090316	Biological process	positive regulation of intracellular protein transport	0.00649031	0.0169074	ENSG00000073756;ENSG00000111537
GO:0042325	Biological process	regulation of phosphorylation	0.00657123	0.0170356	ENSG00000073756;ENSG00000084207;ENSG00000111537;ENSG00000113520;ENSG00000206439
GO:0043535	Biological process	regulation of blood vessel endothelial cell migration	0.00656759	0.0170356	ENSG00000073756;ENSG00000116044
GO:0040007	Biological process	growth	0.00660694	0.0170495	ENSG00000005381;ENSG00000091831;ENSG00000111537;ENSG00000136634
GO:0014065	Biological process	phosphatidylinositol 3-kinase signaling	0.00664529	0.0170495	ENSG00000121691;ENSG00000206439
GO:0030856	Biological process	regulation of epithelial cell differentiation	0.00664529	0.0170495	ENSG00000111537;ENSG00000206439
GO:0043271	Biological process	negative regulation of ion transport	0.00680197	0.0171742	ENSG00000069535;ENSG00000073756
GO:0042110	Biological process	T cell activation	0.00695762	0.0175256	ENSG00000111537;ENSG00000113520;ENSG00000136634
GO:0071900	Biological process	regulation of protein serine/threonine kinase activity	0.00695762	0.0175256	ENSG00000084207;ENSG00000111537;ENSG00000206439
GO:0050709	Biological process	negative regulation of protein secretion	0.00712038	0.0178933	ENSG00000136634;ENSG00000206439
GO:1903707	Biological process	negative regulation of hemopoiesis	0.00712038	0.0178933	ENSG00000113520;ENSG00000116044
GO:0050708	Biological process	regulation of protein secretion	0.00713759	0.0179154	ENSG00000111537;ENSG00000136634;ENSG00000206439
GO:0016125	Biological process	sterol metabolic process	0.00720103	0.0180322	ENSG00000113520;ENSG00000121691
GO:0032675	Biological process	regulation of interleukin-6 production	0.00720103	0.0180322	ENSG00000136634;ENSG00000206439
GO:0008083	molecular function	growth factor activity	0.00657328	0.0182135	ENSG00000113520;ENSG00000136634
GO:1903827	Biological process	regulation of cellular protein localization	0.00728358	0.0182175	ENSG00000073756;ENSG00000111537;ENSG00000206439
GO:0001934	Biological process	positive regulation of protein phosphorylation	0.00731729	0.0182804	ENSG00000073756;ENSG00000111537;ENSG00000113520;ENSG00000206439
GO:0002698	Biological process	negative regulation of immune effector process	0.0075278	0.0184388	ENSG00000136634;ENSG00000206439
GO:0051170	Biological process	import into nucleus	0.0075278	0.0184388	ENSG00000073756;ENSG00000111537
GO:2000112	Biological process	regulation of cellular macromolecule biosynthetic process	0.007557	0.0184891	ENSG00000091831;ENSG00000111537;ENSG00000113520;ENSG00000116044;ENSG00000117560;ENSG00000121691;ENSG00000136634;ENSG00000206439
GO:0002792	Biological process	negative regulation of peptide secretion	0.00769369	0.0187589	ENSG00000136634;ENSG00000206439
GO:0002822	Biological process	regulation of adaptive immune response based on somatic recombination of immune receptors built from immunoglobulin superfamily domains	0.00769369	0.0187589	ENSG00000113520;ENSG00000136634
GO:2001242	Biological process	regulation of intrinsic apoptotic signaling pathway	0.00769369	0.0187589	ENSG00000073756;ENSG00000116044
GO:0032880	Biological process	regulation of protein localization	0.00780191	0.019001	ENSG00000073756;ENSG00000111537;ENSG00000136634;ENSG00000206439
GO:0019538	Biological process	protein metabolic process	0.00785606	0.0190367	ENSG00000073756;ENSG00000084207;ENSG00000091831;ENSG00000111537;ENSG00000113520;ENSG00000116044;ENSG00000117560;ENSG00000121691;ENSG00000136634;ENSG00000206439
GO:0045860	Biological process	positive regulation of protein kinase activity	0.007847	0.0190367	ENSG00000111537;ENSG00000113520;ENSG00000206439
GO:0032635	Biological process	interleukin-6 production	0.00786124	0.0190367	ENSG00000136634;ENSG00000206439
GO:0045807	Biological process	positive regulation of endocytosis	0.00786124	0.0190367	ENSG00000113520;ENSG00000206439
GO:1903034	Biological process	regulation of response to wounding	0.00786124	0.0190367	ENSG00000116044;ENSG00000136634
GO:0045619	Biological process	regulation of lymphocyte differentiation	0.00794563	0.0191974	ENSG00000111537;ENSG00000113520
GO:0046165	Biological process	alcohol biosynthetic process	0.00794563	0.0191974	ENSG00000111537;ENSG00000206439
GO:0007267	Biological process	cell-cell signaling	0.00797966	0.0192578	ENSG00000073756;ENSG00000091831;ENSG00000111537;ENSG00000117560;ENSG00000206439
GO:0032680	Biological process	regulation of tumor necrosis factor production	0.00803044	0.0193366	ENSG00000084207;ENSG00000136634
GO:0050715	Biological process	positive regulation of cytokine secretion	0.00803044	0.0193366	ENSG00000136634;ENSG00000206439
GO:0051254	Biological process	positive regulation of RNA metabolic process	0.00824669	0.0195047	ENSG00000091831;ENSG00000113520;ENSG00000116044;ENSG00000136634;ENSG00000206439
GO:0032640	Biological process	tumor necrosis factor production	0.00820129	0.0195047	ENSG00000084207;ENSG00000136634
GO:0002791	Biological process	regulation of peptide secretion	0.00827634	0.0195314	ENSG00000111537;ENSG00000136634;ENSG00000206439
GO:0060627	Biological process	regulation of vesicle-mediated transport	0.00827634	0.0195314	ENSG00000111537;ENSG00000113520;ENSG00000206439
GO:0051092	Biological process	positive regulation of NF-kappaB transcription factor activity	0.00837379	0.0197177	ENSG00000121691;ENSG00000206439
GO:0051897	Biological process	positive regulation of protein kinase B signaling	0.00837379	0.0197177	ENSG00000091831;ENSG00000206439
GO:0043312	Biological process	neutrophil degranulation	0.00843588	0.0198201	ENSG00000005381;ENSG00000084207;ENSG00000121691
GO:0072594	Biological process	establishment of protein localization to organelle	0.00843588	0.0198201	ENSG00000073756;ENSG00000111537;ENSG00000121691
GO:0071466	Biological process	cellular response to xenobiotic stimulus	0.00854792	0.0200613	ENSG00000084207;ENSG00000134184
GO:0071705	Biological process	nitrogen compound transport	0.00868228	0.0202428	ENSG00000069535;ENSG00000073756;ENSG00000111537;ENSG00000121691;ENSG00000136634;ENSG00000206439
GO:0042327	Biological process	positive regulation of phosphorylation	0.0086745	0.0202428	ENSG00000073756;ENSG00000111537;ENSG00000113520;ENSG00000206439
GO:0002009	Biological process	morphogenesis of an epithelium	0.00867862	0.0202428	ENSG00000091831;ENSG00000136634;ENSG00000206439
GO:0002283	Biological process	neutrophil activation involved in immune response	0.00867862	0.0202428	ENSG00000005381;ENSG00000084207;ENSG00000121691
GO:0010817	Biological process	regulation of hormone levels	0.00867862	0.0202428	ENSG00000091831;ENSG00000111537;ENSG00000206439
GO:0043534	Biological process	blood vessel endothelial cell migration	0.00863561	0.0202428	ENSG00000073756;ENSG00000116044
GO:0044271	Biological process	cellular nitrogen compound biosynthetic process	0.00878829	0.0204676	ENSG00000073756;ENSG00000091831;ENSG00000111537;ENSG00000113520;ENSG00000116044;ENSG00000117560;ENSG00000121691;ENSG00000136634;ENSG00000206439
GO:0050729	Biological process	positive regulation of inflammatory response	0.0088122	0.0205009	ENSG00000073756;ENSG00000206439
GO:0044089	Biological process	positive regulation of cellular component biogenesis	0.00896705	0.0205844	ENSG00000091831;ENSG00000111537;ENSG00000206439
GO:0002040	Biological process	sprouting angiogenesis	0.0089011	0.0205844	ENSG00000073756;ENSG00000136634
GO:0002446	Biological process	neutrophil mediated immunity	0.00900872	0.0206204	ENSG00000005381;ENSG00000084207;ENSG00000121691
GO:0043123	Biological process	positive regulation of I-kappaB kinase/NF-kappaB signaling	0.00908013	0.0207393	ENSG00000117560;ENSG00000206439
GO:0050806	Biological process	positive regulation of synaptic transmission	0.00908013	0.0207393	ENSG00000073756;ENSG00000206439
GO:0042119	Biological process	neutrophil activation	0.00917654	0.0209371	ENSG00000005381;ENSG00000084207;ENSG00000121691
GO:0019219	Biological process	regulation of nucleobase-containing compound metabolic process	0.00926412	0.0210917	ENSG00000091831;ENSG00000111537;ENSG00000113520;ENSG00000116044;ENSG00000117560;ENSG00000121691;ENSG00000136634;ENSG00000206439
GO:0050796	Biological process	regulation of insulin secretion	0.00926079	0.0210917	ENSG00000111537;ENSG00000206439
GO:0016705	molecular function	oxidoreductase activity, acting on paired donors, with incorporation or reduction of molecular oxygen	0.00785175	0.0213119	ENSG00000073756;ENSG00000077498
GO:0002819	Biological process	regulation of adaptive immune response	0.0095348	0.0215926	ENSG00000113520;ENSG00000136634
GO:0010921	Biological process	regulation of phosphatase activity	0.0095348	0.0215926	ENSG00000111537;ENSG00000206439
GO:0010950	Biological process	positive regulation of endopeptidase activity	0.0095348	0.0215926	ENSG00000117560;ENSG00000206439
GO:0048015	Biological process	phosphatidylinositol-mediated signaling	0.0095348	0.0215926	ENSG00000121691;ENSG00000206439
GO:1905475	Biological process	regulation of protein localization to membrane	0.0095348	0.0215926	ENSG00000111537;ENSG00000206439
GO:0036230	Biological process	granulocyte activation	0.00956093	0.0216288	ENSG00000005381;ENSG00000084207;ENSG00000121691
GO:0009059	Biological process	macromolecule biosynthetic process	0.00960189	0.0216984	ENSG00000084207;ENSG00000091831;ENSG00000111537;ENSG00000113520;ENSG00000116044;ENSG00000117560;ENSG00000121691;ENSG00000136634;ENSG00000206439
GO:0033674	Biological process	positive regulation of kinase activity	0.00977855	0.0218429	ENSG00000111537;ENSG00000113520;ENSG00000206439
GO:0071417	Biological process	cellular response to organonitrogen compound	0.00977855	0.0218429	ENSG00000073756;ENSG00000084207;ENSG00000116044
GO:0048017	Biological process	inositol lipid-mediated signaling	0.00981244	0.0218727	ENSG00000121691;ENSG00000206439
GO:0071248	Biological process	cellular response to metal ion	0.00981244	0.0218727	ENSG00000073756;ENSG00000116044
GO:0044255	Biological process	cellular lipid metabolic process	0.00989766	0.0220396	ENSG00000073756;ENSG00000084207;ENSG00000121691;ENSG00000206439
GO:0051128	Biological process	regulation of cellular component organization	0.00993316	0.0220956	ENSG00000091831;ENSG00000111537;ENSG00000113520;ENSG00000116044;ENSG00000136634;ENSG00000206439
GO:0050777	Biological process	negative regulation of immune response	0.00999953	0.02222	ENSG00000136634;ENSG00000206439
GO:0043112	Biological process	receptor metabolic process	0.0101882	0.0225687	ENSG00000136634;ENSG00000206439
GO:0046328	Biological process	regulation of JNK cascade	0.0101882	0.0225687	ENSG00000084207;ENSG00000206439
GO:1905330	Biological process	regulation of morphogenesis of an epithelium	0.0101882	0.0225687	ENSG00000091831;ENSG00000206439
GO:0007565	Biological process	female pregnancy	0.0103785	0.0229377	ENSG00000073756;ENSG00000091831
GO:0072359	Biological process	circulatory system development	0.0104897	0.0229502	ENSG00000073756;ENSG00000116044;ENSG00000117560;ENSG00000136634
GO:0051249	Biological process	regulation of lymphocyte activation	0.0105404	0.0230375	ENSG00000111537;ENSG00000113520;ENSG00000136634
GO:0044421	cellular component	extracellular region part	0.000676885	0.0234063	ENSG00000005381;ENSG00000084207;ENSG00000111537;ENSG00000113520;ENSG00000117560;ENSG00000121691;ENSG00000134184;ENSG00000136634;ENSG00000206439
GO:0005764	cellular component	lysosome	0.00192494	0.0234063	ENSG00000005381;ENSG00000077498;ENSG00000117560;ENSG00000121691
GO:0000323	cellular component	lytic vacuole	0.00194273	0.0234063	ENSG00000005381;ENSG00000077498;ENSG00000117560;ENSG00000121691
GO:0045121	cellular component	membrane raft	0.0015215	0.0234063	ENSG00000073756;ENSG00000117560;ENSG00000206439
GO:0098857	cellular component	membrane microdomain	0.0015346	0.0234063	ENSG00000073756;ENSG00000117560;ENSG00000206439
GO:0098589	cellular component	membrane region	0.00169734	0.0234063	ENSG00000073756;ENSG00000117560;ENSG00000206439
GO:0034774	cellular component	secretory granule lumen	0.00199202	0.0234063	ENSG00000005381;ENSG00000084207;ENSG00000121691
GO:0005901	cellular component	caveola	0.00168043	0.0234063	ENSG00000073756;ENSG00000117560
GO:0010562	Biological process	positive regulation of phosphorus metabolic process	0.0107329	0.0234103	ENSG00000073756;ENSG00000111537;ENSG00000113520;ENSG00000206439
GO:0045937	Biological process	positive regulation of phosphate metabolic process	0.0107329	0.0234103	ENSG00000073756;ENSG00000111537;ENSG00000113520;ENSG00000206439
GO:0043299	Biological process	leukocyte degranulation	0.0108174	0.0235705	ENSG00000005381;ENSG00000084207;ENSG00000121691
GO:0017038	Biological process	protein import	0.0108612	0.0236417	ENSG00000073756;ENSG00000111537
GO:0031099	Biological process	regeneration	0.0109589	0.02383	ENSG00000084207;ENSG00000136634
GO:0032269	Biological process	negative regulation of cellular protein metabolic process	0.0109799	0.0238513	ENSG00000073756;ENSG00000084207;ENSG00000136634;ENSG00000206439
GO:0019220	Biological process	regulation of phosphate metabolic process	0.0110155	0.0239043	ENSG00000073756;ENSG00000084207;ENSG00000111537;ENSG00000113520;ENSG00000206439
GO:0051174	Biological process	regulation of phosphorus metabolic process	0.011063	0.0239342	ENSG00000073756;ENSG00000084207;ENSG00000111537;ENSG00000113520;ENSG00000206439
GO:0006694	Biological process	steroid biosynthetic process	0.011057	0.0239342	ENSG00000111537;ENSG00000206439
GO:0042129	Biological process	regulation of T cell proliferation	0.011057	0.0239342	ENSG00000113520;ENSG00000136634
GO:0002275	Biological process	myeloid cell activation involved in immune response	0.0111934	0.0240243	ENSG00000005381;ENSG00000084207;ENSG00000121691
GO:0044267	Biological process	cellular protein metabolic process	0.0112734	0.0241201	ENSG00000073756;ENSG00000084207;ENSG00000091831;ENSG00000111537;ENSG00000113520;ENSG00000116044;ENSG00000117560;ENSG00000136634;ENSG00000206439
GO:0010952	Biological process	positive regulation of peptidase activity	0.0113537	0.0242676	ENSG00000117560;ENSG00000206439
GO:0009612	Biological process	response to mechanical stimulus	0.0114534	0.0244562	ENSG00000005381;ENSG00000073756
GO:0002444	Biological process	myeloid leukocyte mediated immunity	0.0115287	0.0245714	ENSG00000005381;ENSG00000084207;ENSG00000121691
GO:0002706	Biological process	regulation of lymphocyte mediated immunity	0.0115535	0.0245714	ENSG00000113520;ENSG00000136634
GO:0032388	Biological process	positive regulation of intracellular transport	0.0115535	0.0245714	ENSG00000073756;ENSG00000111537
GO:0097164	Biological process	ammonium ion metabolic process	0.0115535	0.0245714	ENSG00000069535;ENSG00000189221
GO:0031349	Biological process	positive regulation of defense response	0.011919	0.0250875	ENSG00000073756;ENSG00000091831;ENSG00000206439
GO:0002064	Biological process	epithelial cell development	0.0119577	0.0250875	ENSG00000091831;ENSG00000206439
GO:0051224	Biological process	negative regulation of protein transport	0.0120597	0.0252697	ENSG00000136634;ENSG00000206439
GO:0034613	Biological process	cellular protein localization	0.0123491	0.0258507	ENSG00000073756;ENSG00000091831;ENSG00000111537;ENSG00000121691;ENSG00000206439
GO:0030073	Biological process	insulin secretion	0.0123681	0.0258651	ENSG00000111537;ENSG00000206439
GO:0060255	Biological process	regulation of macromolecule metabolic process	0.0124287	0.0259663	ENSG00000073756;ENSG00000084207;ENSG00000091831;ENSG00000111537;ENSG00000113520;ENSG00000116044;ENSG00000117560;ENSG00000121691;ENSG00000136634;ENSG00000206439
GO:0005576	cellular component	extracellular region	0.00311883	0.0259992	ENSG00000005381;ENSG00000084207;ENSG00000111537;ENSG00000113520;ENSG00000117560;ENSG00000121691;ENSG00000134184;ENSG00000136634;ENSG00000206439
GO:0005615	cellular component	extracellular space	0.00264374	0.0259992	ENSG00000005381;ENSG00000084207;ENSG00000111537;ENSG00000113520;ENSG00000117560;ENSG00000121691;ENSG00000136634;ENSG00000206439
GO:0005773	cellular component	vacuole	0.00313466	0.0259992	ENSG00000005381;ENSG00000077498;ENSG00000117560;ENSG00000121691
GO:0044853	cellular component	plasma membrane raft	0.0030112	0.0259992	ENSG00000073756;ENSG00000117560
GO:0010557	Biological process	positive regulation of macromolecule biosynthetic process	0.0124781	0.0260184	ENSG00000091831;ENSG00000113520;ENSG00000116044;ENSG00000136634;ENSG00000206439
GO:0009306	Biological process	protein secretion	0.0124683	0.0260184	ENSG00000111537;ENSG00000136634;ENSG00000206439
GO:0031399	Biological process	regulation of protein modification process	0.0126341	0.0260312	ENSG00000073756;ENSG00000084207;ENSG00000111537;ENSG00000113520;ENSG00000206439
GO:0070727	Biological process	cellular macromolecule localization	0.0126602	0.0260312	ENSG00000073756;ENSG00000091831;ENSG00000111537;ENSG00000121691;ENSG00000206439
GO:0043436	Biological process	oxoacid metabolic process	0.0125069	0.0260312	ENSG00000005381;ENSG00000073756;ENSG00000077498;ENSG00000084207
GO:0090276	Biological process	regulation of peptide hormone secretion	0.0125757	0.0260312	ENSG00000111537;ENSG00000206439
GO:0043523	Biological process	regulation of neuron apoptotic process	0.01268	0.0260312	ENSG00000117560;ENSG00000206439
GO:0071241	Biological process	cellular response to inorganic substance	0.01268	0.0260312	ENSG00000073756;ENSG00000116044
GO:1904950	Biological process	negative regulation of establishment of protein localization	0.01268	0.0260312	ENSG00000136634;ENSG00000206439
GO:0010001	Biological process	glial cell differentiation	0.0127848	0.0261462	ENSG00000084207;ENSG00000206439
GO:0010594	Biological process	regulation of endothelial cell migration	0.0127848	0.0261462	ENSG00000073756;ENSG00000116044
GO:0045935	Biological process	positive regulation of nucleobase-containing compound metabolic process	0.0128971	0.0263507	ENSG00000091831;ENSG00000113520;ENSG00000116044;ENSG00000136634;ENSG00000206439
GO:0071456	Biological process	cellular response to hypoxia	0.0129954	0.026526	ENSG00000073756;ENSG00000116044
GO:0043603	Biological process	cellular amide metabolic process	0.0131619	0.0268403	ENSG00000084207;ENSG00000116044;ENSG00000134184;ENSG00000206439
GO:0006082	Biological process	organic acid metabolic process	0.013197	0.0268818	ENSG00000005381;ENSG00000073756;ENSG00000077498;ENSG00000084207
GO:0007254	Biological process	JNK cascade	0.0132075	0.0268818	ENSG00000084207;ENSG00000206439
GO:0045595	Biological process	regulation of cell differentiation	0.013544	0.0272298	ENSG00000073756;ENSG00000111537;ENSG00000113520;ENSG00000116044;ENSG00000206439
GO:0051347	Biological process	positive regulation of transferase activity	0.0135574	0.0272298	ENSG00000111537;ENSG00000113520;ENSG00000206439
GO:1901699	Biological process	cellular response to nitrogen compound	0.0135574	0.0272298	ENSG00000073756;ENSG00000084207;ENSG00000116044
GO:0002377	Biological process	immunoglobulin production	0.0135286	0.0272298	ENSG00000113520;ENSG00000136634
GO:0051248	Biological process	negative regulation of protein metabolic process	0.013587	0.0272635	ENSG00000073756;ENSG00000084207;ENSG00000136634;ENSG00000206439
GO:0033157	Biological process	regulation of intracellular protein transport	0.0136364	0.0273112	ENSG00000073756;ENSG00000111537
GO:0035303	Biological process	regulation of dephosphorylation	0.0136364	0.0273112	ENSG00000111537;ENSG00000206439
GO:0044706	Biological process	multi-multicellular organism process	0.0137445	0.0274762	ENSG00000073756;ENSG00000091831
GO:0050807	Biological process	regulation of synapse organization	0.0137445	0.0274762	ENSG00000136634;ENSG00000206439
GO:0031669	Biological process	cellular response to nutrient levels	0.0138531	0.0276672	ENSG00000073756;ENSG00000116044
GO:0045444	Biological process	fat cell differentiation	0.013962	0.0278586	ENSG00000073756;ENSG00000206439
GO:0031401	Biological process	positive regulation of protein modification process	0.0140209	0.02795	ENSG00000073756;ENSG00000111537;ENSG00000113520;ENSG00000206439
GO:0036294	Biological process	cellular response to decreased oxygen levels	0.0140713	0.0279981	ENSG00000073756;ENSG00000116044
GO:0042098	Biological process	T cell proliferation	0.0140713	0.0279981	ENSG00000113520;ENSG00000136634
GO:0098542	Biological process	defense response to other organism	0.0140949	0.0280189	ENSG00000005381;ENSG00000111537;ENSG00000136634
GO:0009653	Biological process	anatomical structure morphogenesis	0.0142296	0.0281031	ENSG00000073756;ENSG00000091831;ENSG00000116044;ENSG00000117560;ENSG00000136634;ENSG00000206439
GO:0002790	Biological process	peptide secretion	0.0143683	0.0283507	ENSG00000111537;ENSG00000136634;ENSG00000206439
GO:0050864	Biological process	regulation of B cell activation	0.0144015	0.02839	ENSG00000113520;ENSG00000136634
GO:0003006	Biological process	developmental process involved in reproduction	0.0144785	0.0285153	ENSG00000073756;ENSG00000091831;ENSG00000136634
GO:0018193	Biological process	peptidyl-amino acid modification	0.0145385	0.0286072	ENSG00000073756;ENSG00000111537;ENSG00000113520;ENSG00000206439
GO:0050803	Biological process	regulation of synapse structure or activity	0.014735	0.0288716	ENSG00000136634;ENSG00000206439
GO:0030217	Biological process	T cell differentiation	0.0152984	0.0295566	ENSG00000111537;ENSG00000113520
GO:0050870	Biological process	positive regulation of T cell activation	0.0154122	0.0297495	ENSG00000111537;ENSG00000113520
GO:0045786	Biological process	negative regulation of cell cycle	0.0155498	0.0297643	ENSG00000073756;ENSG00000111537;ENSG00000136634
GO:0032872	Biological process	regulation of stress-activated MAPK cascade	0.0156409	0.0297643	ENSG00000084207;ENSG00000206439
GO:0001906	Biological process	cell killing	0.0157558	0.0298982	ENSG00000111537;ENSG00000113520
GO:0048729	Biological process	tissue morphogenesis	0.0158392	0.0300296	ENSG00000091831;ENSG00000136634;ENSG00000206439
GO:0070302	Biological process	regulation of stress-activated protein kinase signaling cascade	0.0158711	0.0300634	ENSG00000084207;ENSG00000206439
GO:0040008	Biological process	regulation of growth	0.0160142	0.030227	ENSG00000005381;ENSG00000111537;ENSG00000136634
GO:0071363	Biological process	cellular response to growth factor stimulus	0.0160142	0.030227	ENSG00000084207;ENSG00000121691;ENSG00000136634
GO:0051402	Biological process	neuron apoptotic process	0.0159867	0.030227	ENSG00000117560;ENSG00000206439
GO:0071453	Biological process	cellular response to oxygen levels	0.0159867	0.030227	ENSG00000073756;ENSG00000116044
GO:0051896	Biological process	regulation of protein kinase B signaling	0.0161028	0.0303672	ENSG00000091831;ENSG00000206439
GO:0050707	Biological process	regulation of cytokine secretion	0.0165705	0.0308669	ENSG00000136634;ENSG00000206439
GO:0002703	Biological process	regulation of leukocyte mediated immunity	0.0169251	0.0314999	ENSG00000113520;ENSG00000136634
GO:0008104	Biological process	protein localization	0.0171447	0.0315091	ENSG00000073756;ENSG00000091831;ENSG00000111537;ENSG00000121691;ENSG00000136634;ENSG00000206439
GO:0006468	Biological process	protein phosphorylation	0.0171216	0.0315091	ENSG00000073756;ENSG00000084207;ENSG00000111537;ENSG00000113520;ENSG00000206439
GO:0071383	Biological process	cellular response to steroid hormone stimulus	0.017044	0.0315091	ENSG00000084207;ENSG00000091831
GO:0030072	Biological process	peptide hormone secretion	0.0175234	0.032164	ENSG00000111537;ENSG00000206439
GO:0050670	Biological process	regulation of lymphocyte proliferation	0.0177653	0.0325032	ENSG00000113520;ENSG00000136634
GO:0032944	Biological process	regulation of mononuclear cell proliferation	0.0178868	0.0325032	ENSG00000113520;ENSG00000136634
GO:0034504	Biological process	protein localization to nucleus	0.0178868	0.0325032	ENSG00000073756;ENSG00000111537
GO:0045926	Biological process	negative regulation of growth	0.0178868	0.0325032	ENSG00000005381;ENSG00000136634
GO:0043542	Biological process	endothelial cell migration	0.0181308	0.0328823	ENSG00000073756;ENSG00000116044
GO:0072659	Biological process	protein localization to plasma membrane	0.0181308	0.0328823	ENSG00000111537;ENSG00000206439
GO:0048863	Biological process	stem cell differentiation	0.0183762	0.0332991	ENSG00000091831;ENSG00000116044
GO:2000027	Biological process	regulation of animal organ morphogenesis	0.0184995	0.033494	ENSG00000091831;ENSG00000206439
GO:0002699	Biological process	positive regulation of immune effector process	0.0186231	0.0335596	ENSG00000111537;ENSG00000113520
GO:0015031	Biological process	protein transport	0.0190649	0.0343136	ENSG00000073756;ENSG00000111537;ENSG00000121691;ENSG00000136634;ENSG00000206439
GO:1904813	cellular component	ficolin-1-rich granule lumen	0.00439727	0.0344453	ENSG00000084207;ENSG00000121691
GO:0008610	Biological process	lipid biosynthetic process	0.019227	0.0344817	ENSG00000073756;ENSG00000111537;ENSG00000206439
GO:0043491	Biological process	protein kinase B signaling	0.0194984	0.0346837	ENSG00000091831;ENSG00000206439
GO:0051641	Biological process	cellular localization	0.0195683	0.0347791	ENSG00000073756;ENSG00000091831;ENSG00000111537;ENSG00000117560;ENSG00000121691;ENSG00000206439
GO:0006310	Biological process	DNA recombination	0.0197517	0.0350465	ENSG00000113520;ENSG00000136634
GO:0046883	Biological process	regulation of hormone secretion	0.0197517	0.0350465	ENSG00000111537;ENSG00000206439
GO:0050663	Biological process	cytokine secretion	0.0200063	0.0353524	ENSG00000136634;ENSG00000206439
GO:0015833	Biological process	peptide transport	0.0205266	0.0360612	ENSG00000073756;ENSG00000111537;ENSG00000121691;ENSG00000136634;ENSG00000206439
GO:0009410	Biological process	response to xenobiotic stimulus	0.0211697	0.0368266	ENSG00000084207;ENSG00000134184
GO:0048468	Biological process	cell development	0.0212667	0.0369652	ENSG00000084207;ENSG00000091831;ENSG00000116044;ENSG00000117560;ENSG00000206439
GO:0016070	Biological process	RNA metabolic process	0.021519	0.0371176	ENSG00000091831;ENSG00000111537;ENSG00000113520;ENSG00000116044;ENSG00000117560;ENSG00000121691;ENSG00000136634;ENSG00000206439
GO:1901361	Biological process	organic cyclic compound catabolic process	0.0215111	0.0371176	ENSG00000069535;ENSG00000116044;ENSG00000189221
GO:0010629	Biological process	negative regulation of gene expression	0.0218335	0.0374917	ENSG00000091831;ENSG00000111537;ENSG00000113520;ENSG00000117560;ENSG00000206439
GO:0051403	Biological process	stress-activated MAPK cascade	0.0218281	0.0374917	ENSG00000084207;ENSG00000206439
GO:0042886	Biological process	amide transport	0.0219099	0.0375925	ENSG00000073756;ENSG00000111537;ENSG00000121691;ENSG00000136634;ENSG00000206439
GO:0030100	Biological process	regulation of endocytosis	0.0220939	0.0378777	ENSG00000113520;ENSG00000206439
GO:0097193	Biological process	intrinsic apoptotic signaling pathway	0.0224951	0.0384419	ENSG00000073756;ENSG00000116044
GO:0016064	Biological process	immunoglobulin mediated immune response	0.0227643	0.0388707	ENSG00000113520;ENSG00000136634
GO:0010468	Biological process	regulation of gene expression	0.0231806	0.0393609	ENSG00000091831;ENSG00000111537;ENSG00000113520;ENSG00000116044;ENSG00000117560;ENSG00000121691;ENSG00000136634;ENSG00000206439
GO:0030855	Biological process	epithelial cell differentiation	0.0235017	0.0398744	ENSG00000091831;ENSG00000111537;ENSG00000206439
GO:0045184	Biological process	establishment of protein localization	0.0235955	0.0399698	ENSG00000073756;ENSG00000111537;ENSG00000121691;ENSG00000136634;ENSG00000206439
GO:0050714	Biological process	positive regulation of protein secretion	0.02358	0.0399698	ENSG00000136634;ENSG00000206439
GO:0042063	Biological process	gliogenesis	0.0238546	0.04009	ENSG00000084207;ENSG00000206439
GO:0019724	Biological process	B cell mediated immunity	0.0239924	0.0402898	ENSG00000113520;ENSG00000136634
GO:0050890	Biological process	cognition	0.0241305	0.0404899	ENSG00000073756;ENSG00000206439
GO:0002250	Biological process	adaptive immune response	0.0241627	0.040512	ENSG00000111537;ENSG00000113520;ENSG00000136634
GO:0044433	cellular component	cytoplasmic vesicle part	0.00575952	0.0406046	ENSG00000005381;ENSG00000077498;ENSG00000084207;ENSG00000117560;ENSG00000121691
GO:0009057	Biological process	macromolecule catabolic process	0.0243553	0.0408028	ENSG00000111537;ENSG00000116044;ENSG00000136634;ENSG00000206439
GO:0007204	Biological process	positive regulation of cytosolic calcium ion concentration	0.0244078	0.0408272	ENSG00000091831;ENSG00000117560
GO:0009895	Biological process	negative regulation of catabolic process	0.0251068	0.0417663	ENSG00000136634;ENSG00000206439
GO:1990778	Biological process	protein localization to cell periphery	0.0253888	0.0420058	ENSG00000111537;ENSG00000206439
GO:0007155	Biological process	cell adhesion	0.0255187	0.042188	ENSG00000111537;ENSG00000113520;ENSG00000136634;ENSG00000206439
GO:0031410	cellular component	cytoplasmic vesicle	0.00654533	0.0421881	ENSG00000005381;ENSG00000077498;ENSG00000084207;ENSG00000117560;ENSG00000121691;ENSG00000206439
GO:0097708	cellular component	intracellular vesicle	0.00658255	0.0421881	ENSG00000005381;ENSG00000077498;ENSG00000084207;ENSG00000117560;ENSG00000121691;ENSG00000206439
GO:0006139	Biological process	nucleobase-containing compound metabolic process	0.0256431	0.042343	ENSG00000073756;ENSG00000091831;ENSG00000111537;ENSG00000113520;ENSG00000116044;ENSG00000117560;ENSG00000121691;ENSG00000136634;ENSG00000206439
GO:0031098	Biological process	stress-activated protein kinase signaling cascade	0.025672	0.042343	ENSG00000084207;ENSG00000206439
GO:0071375	Biological process	cellular response to peptide hormone stimulus	0.025672	0.042343	ENSG00000084207;ENSG00000116044
GO:0022610	Biological process	biological adhesion	0.025896	0.0424423	ENSG00000111537;ENSG00000113520;ENSG00000136634;ENSG00000206439
GO:0070372	Biological process	regulation of ERK1 and ERK2 cascade	0.0258142	0.0424423	ENSG00000084207;ENSG00000206439
GO:0046651	Biological process	lymphocyte proliferation	0.0263859	0.0430539	ENSG00000113520;ENSG00000136634
GO:0043086	Biological process	negative regulation of catalytic activity	0.0264403	0.0431097	ENSG00000073756;ENSG00000084207;ENSG00000206439
GO:0002793	Biological process	positive regulation of peptide secretion	0.0266738	0.0433078	ENSG00000136634;ENSG00000206439
GO:0032943	Biological process	mononuclear cell proliferation	0.0266738	0.0433078	ENSG00000113520;ENSG00000136634
GO:0060562	Biological process	epithelial tube morphogenesis	0.0269629	0.0436611	ENSG00000091831;ENSG00000206439
GO:0046879	Biological process	hormone secretion	0.027108	0.0438294	ENSG00000111537;ENSG00000206439
GO:0060326	Biological process	cell chemotaxis	0.027108	0.0438294	ENSG00000084207;ENSG00000136634
GO:0001655	Biological process	urogenital system development	0.0272534	0.044031	ENSG00000091831;ENSG00000121691
GO:0045055	Biological process	regulated exocytosis	0.0277818	0.0446142	ENSG00000005381;ENSG00000084207;ENSG00000121691
GO:0071902	Biological process	positive regulation of protein serine/threonine kinase activity	0.0278381	0.044671	ENSG00000111537;ENSG00000206439
GO:0046649	Biological process	lymphocyte activation	0.0279421	0.044804	ENSG00000111537;ENSG00000113520;ENSG00000136634
GO:0050877	Biological process	nervous system process	0.0281763	0.0448296	ENSG00000073756;ENSG00000077498;ENSG00000136634;ENSG00000206439
GO:0032147	Biological process	activation of protein kinase activity	0.0282801	0.0449067	ENSG00000113520;ENSG00000206439
GO:0070371	Biological process	ERK1 and ERK2 cascade	0.0282801	0.0449067	ENSG00000084207;ENSG00000206439
GO:0009914	Biological process	hormone transport	0.0287249	0.0455791	ENSG00000111537;ENSG00000206439
GO:0034645	Biological process	cellular macromolecule biosynthetic process	0.0290006	0.045812	ENSG00000091831;ENSG00000111537;ENSG00000113520;ENSG00000116044;ENSG00000117560;ENSG00000121691;ENSG00000136634;ENSG00000206439
GO:0009615	Biological process	response to virus	0.0293225	0.0462518	ENSG00000111537;ENSG00000206439
GO:0043405	Biological process	regulation of MAP kinase activity	0.0293225	0.0462518	ENSG00000084207;ENSG00000206439
GO:0033036	Biological process	macromolecule localization	0.0296706	0.046594	ENSG00000073756;ENSG00000091831;ENSG00000111537;ENSG00000121691;ENSG00000136634;ENSG00000206439
GO:0043933	Biological process	protein-containing complex subunit organization	0.0298272	0.0468054	ENSG00000005381;ENSG00000091831;ENSG00000111537;ENSG00000121691;ENSG00000206439
GO:0051480	Biological process	regulation of cytosolic calcium ion concentration	0.0300766	0.047162	ENSG00000091831;ENSG00000117560
GO:0060341	Biological process	regulation of cellular localization	0.0303228	0.0475027	ENSG00000073756;ENSG00000111537;ENSG00000206439
GO:0046483	Biological process	heterocycle metabolic process	0.030527	0.0476928	ENSG00000073756;ENSG00000091831;ENSG00000111537;ENSG00000113520;ENSG00000116044;ENSG00000117560;ENSG00000121691;ENSG00000136634;ENSG00000206439
GO:0005741	cellular component	mitochondrial outer membrane	0.00797119	0.0478501	ENSG00000069535;ENSG00000189221
GO:0005775	cellular component	vacuolar lumen	0.00861941	0.0478501	ENSG00000005381;ENSG00000117560
GO:0031968	cellular component	organelle outer membrane	0.0100732	0.0478501	ENSG00000069535;ENSG00000189221
GO:0032993	cellular component	protein-DNA complex	0.0101619	0.0478501	ENSG00000091831;ENSG00000116044
GO:0019867	cellular component	outer membrane	0.0102509	0.0478501	ENSG00000069535;ENSG00000189221
GO:0101002	cellular component	ficolin-1-rich granule	0.0105202	0.0478501	ENSG00000084207;ENSG00000121691
GO:0042113	Biological process	B cell activation	0.0311455	0.0484106	ENSG00000113520;ENSG00000136634
GO:0006913	Biological process	nucleocytoplasmic transport	0.0314537	0.0488541	ENSG00000073756;ENSG00000111537
GO:0032103	Biological process	positive regulation of response to external stimulus	0.0316082	0.0490584	ENSG00000073756;ENSG00000206439
GO:0051169	Biological process	nuclear transport	0.0319183	0.049217	ENSG00000073756;ENSG00000111537
