# Supplementary material for: A Network Pharmacology Approach to Uncover the Molecular Mechanisms of Herbal Formula Kang-Bai-Ling for Treatment of Vitiligo
Source: Evid Based Complement Alternat Med. 2019 Nov 3;2019:3053458. doi: 10.1155/2019/3053458 (PMC6875403; doi:10.1155/2019/3053458)
Supplement: Supplementary Materials — Table S1: all the candidate compounds of KBL. Table S2: all the potential targets of KBL. Table S3: known vitiligo-related targets. Table S4: KBL shared 15 potential targets with known vitiligo-related targets. Table S5: topological feature values of all/significant/candidate targets for KBL against vitiligo Table S6: detailed information on six existing protein-protein interaction databases. Table S7: gene ontology analysis of the potential targets of KBL. Table S8: GO enrichment analysis of the 15 overlapped (between KBL potential and known vitiligo-related) targets. Table S9: KEGG enrichment analysis of the 15 overlapped (between KBL potential and known vitiligo-related) targets. [file 3053458.f1.zip › 3053458.f1/Table S9.xls]

## Sheet: Sheet1
Table S9. KEGG enrichment analysis of the 15 overlapped (between KBL potential and known vitiligo-related) targets
KEGG A class	KEGG B class	Pathway	Pvalue	Qvalue	Pathway ID	Genes	K IDs
Human Diseases	Infectious diseases	African trypanosomiasis	6.71383e-07	7.18009e-05	ko05143	ENSG00000111537;ENSG00000117560;ENSG00000136634;ENSG00000206439	K04687+K04389+K05443+K03156
Human Diseases	Cancers	Pathways in cancer	1.23795e-06	7.18009e-05	ko05200	ENSG00000073756;ENSG00000084207;ENSG00000091831;ENSG00000111537;ENSG00000113520;ENSG00000116044;ENSG00000117560;ENSG00000134184	K11987+K00799+K08550+K04687+K05430+K05638+K04389+K00799
Human Diseases	Cardiovascular diseases	Fluid shear stress and atherosclerosis	4.00209e-06	0.000112739	ko05418	ENSG00000084207;ENSG00000111537;ENSG00000116044;ENSG00000134184;ENSG00000206439	K00799+K04687+K05638+K00799+K03156
Human Diseases	Immune diseases	Allograft rejection	4.70733e-06	0.000112739	ko05330	ENSG00000111537;ENSG00000113520;ENSG00000117560;ENSG00000136634;ENSG00000206439	K04687+K05430+K04389+K05443+K03156
Human Diseases	Infectious diseases	Leishmaniasis	4.85943e-06	0.000112739	ko05140	ENSG00000073756;ENSG00000111537;ENSG00000113520;ENSG00000136634;ENSG00000206439	K11987+K04687+K05430+K05443+K03156
Metabolism	Xenobiotics biodegradation and metabolism	Drug metabolism - cytochrome P450	1.05633e-05	0.000204223	ko00982	ENSG00000069535;ENSG00000084207;ENSG00000134184;ENSG00000189221	K00274+K00799+K00799+K00274
Organismal Systems	Immune system	IL-17 signaling pathway	2.78813e-05	0.000461344	ko04657	ENSG00000073756;ENSG00000111537;ENSG00000113520;ENSG00000206439	K11987+K04687+K05430+K03156
Metabolism	Amino acid metabolism	Tyrosine metabolism	3.59719e-05	0.000461344	ko00350	ENSG00000069535;ENSG00000077498;ENSG00000189221	K00274+K00505+K00274
Organismal Systems	Immune system	T cell receptor signaling pathway	3.71412e-05	0.000461344	ko04660	ENSG00000111537;ENSG00000113520;ENSG00000136634;ENSG00000206439	K04687+K05430+K05443+K03156
Human Diseases	Infectious diseases	Chagas disease (American trypanosomiasis)	3.9771e-05	0.000461344	ko05142	ENSG00000111537;ENSG00000117560;ENSG00000136634;ENSG00000206439	K04687+K04389+K05443+K03156
Metabolism	Amino acid metabolism	Tryptophan metabolism	4.87448e-05	0.000514037	ko00380	ENSG00000069535;ENSG00000121691;ENSG00000189221	K00274+K03781+K00274
Human Diseases	Immune diseases	Inflammatiory bowel disease (IBD)	9.52058e-05	0.000920323	ko05321	ENSG00000111537;ENSG00000113520;ENSG00000136634;ENSG00000206439	K04687+K05430+K05443+K03156
Human Diseases	Infectious diseases	Malaria	0.000109872	0.000980399	ko05144	ENSG00000111537;ENSG00000136634;ENSG00000206439	K04687+K05443+K03156
Environmental Information Processing	Signaling molecules and interaction	Cytokine-cytokine receptor interaction	0.000184849	0.00153161	ko04060	ENSG00000111537;ENSG00000113520;ENSG00000117560;ENSG00000136634;ENSG00000206439	K04687+K05430+K04389+K05443+K03156
Human Diseases	Drug resistance	Platinum drug resistance	0.000287939	0.00222673	ko01524	ENSG00000084207;ENSG00000117560;ENSG00000134184	K00799+K04389+K00799
Metabolism	Xenobiotics biodegradation and metabolism	Drug metabolism - other enzymes	0.000386975	0.00280557	ko00983	ENSG00000005381;ENSG00000084207;ENSG00000134184	K10789+K00799+K00799
Metabolism	Amino acid metabolism	Phenylalanine metabolism	0.000436132	0.00297596	ko00360	ENSG00000069535;ENSG00000189221	K00274+K00274
Human Diseases	Cancers	Chemical carcinogenesis	0.000474094	0.00305527	ko05204	ENSG00000073756;ENSG00000084207;ENSG00000134184	K11987+K00799+K00799
Human Diseases	Infectious diseases	Amoebiasis	0.000765439	0.00453535	ko05146	ENSG00000111537;ENSG00000136634;ENSG00000206439	K04687+K05443+K03156
Metabolism	Amino acid metabolism	Histidine metabolism	0.000781957	0.00453535	ko00340	ENSG00000069535;ENSG00000189221	K00274+K00274
Human Diseases	Immune diseases	Asthma	0.000852674	0.00471001	ko05310	ENSG00000113520;ENSG00000136634;ENSG00000206439	K05430+K05443+K03156
Organismal Systems	Immune system	C-type lectin receptor signaling pathway	0.000995032	0.00524653	ko04625	ENSG00000073756;ENSG00000136634;ENSG00000206439	K11987+K05443+K03156
Organismal Systems	Nervous system	Serotonergic synapse	0.00123557	0.00623157	ko04726	ENSG00000069535;ENSG00000073756;ENSG00000189221	K00274+K11987+K00274
Environmental Information Processing	Signal transduction	FoxO signaling pathway	0.00167801	0.00811038	ko04068	ENSG00000117560;ENSG00000121691;ENSG00000136634	K04389+K03781+K05443
Metabolism	Amino acid metabolism	Glycine, serine and threonine metabolism	0.00206759	0.0095936	ko00260	ENSG00000069535;ENSG00000189221	K00274+K00274
Human Diseases	Infectious diseases	Measles	0.00229271	0.010229	ko05162	ENSG00000111537;ENSG00000113520;ENSG00000117560	K04687+K05430+K04389
Human Diseases	Immune diseases	Autoimmune thyroid disease	0.00264635	0.0113408	ko05320	ENSG00000113520;ENSG00000117560;ENSG00000136634	K05430+K04389+K05443
Human Diseases	Endocrine and metabolic diseases	Type I diabetes mellitus	0.00278722	0.0113408	ko04940	ENSG00000111537;ENSG00000117560;ENSG00000206439	K04687+K04389+K03156
Environmental Information Processing	Signal transduction	Jak-STAT signaling pathway	0.00283519	0.0113408	ko04630	ENSG00000111537;ENSG00000113520;ENSG00000136634	K04687+K05430+K05443
Cellular Processes	Cell growth and death	Necroptosis	0.00329021	0.0127117	ko04217	ENSG00000111537;ENSG00000117560;ENSG00000206439	K04687+K04389+K03156
Human Diseases	Cancers	Hepatocellular carcinoma	0.0033971	0.0127117	ko05225	ENSG00000084207;ENSG00000116044;ENSG00000134184	K00799+K05638+K00799
Metabolism	Amino acid metabolism	Arginine and proline metabolism	0.00351444	0.0127398	ko00330	ENSG00000069535;ENSG00000189221	K00274+K00274
Human Diseases	Substance dependence	Cocaine addiction	0.00379064	0.0133247	ko05030	ENSG00000069535;ENSG00000189221	K00274+K00274
Metabolism	Metabolism of other amino acids	Glutathione metabolism	0.00483444	0.016494	ko00480	ENSG00000084207;ENSG00000134184	K00799+K00799
Human Diseases	Infectious diseases	Toxoplasmosis	0.00519298	0.0169483	ko05145	ENSG00000111537;ENSG00000136634;ENSG00000206439	K04687+K05443+K03156
Human Diseases	Neurodegenerative diseases	Amyotrophic lateral sclerosis (ALS)	0.00531803	0.0169483	ko05014	ENSG00000121691;ENSG00000206439	K03781+K03156
Human Diseases	Cancers	Proteoglycans in cancer	0.00540593	0.0169483	ko05205	ENSG00000091831;ENSG00000117560;ENSG00000206439	K08550+K04389+K03156
Human Diseases	Immune diseases	Systemic lupus erythematosus	0.00663128	0.0202428	ko05322	ENSG00000111537;ENSG00000136634;ENSG00000206439	K04687+K05443+K03156
Human Diseases	Substance dependence	Amphetamine addiction	0.00708373	0.0210696	ko05031	ENSG00000069535;ENSG00000189221	K00274+K00274
Organismal Systems	Immune system	Fc epsilon RI signaling pathway	0.00825433	0.0239376	ko04664	ENSG00000113520;ENSG00000206439	K05430+K03156
Human Diseases	Infectious diseases	Tuberculosis	0.00965333	0.0273119	ko05152	ENSG00000111537;ENSG00000136634;ENSG00000206439	K04687+K05443+K03156
Metabolism	Xenobiotics biodegradation and metabolism	Metabolism of xenobiotics by cytochrome P450	0.00994147	0.0274574	ko00980	ENSG00000084207;ENSG00000134184	K00799+K00799
Environmental Information Processing	Signal transduction	TGF-beta signaling pathway	0.0110677	0.0291785	ko04350	ENSG00000111537;ENSG00000206439	K04687+K03156
Human Diseases	Infectious diseases	Pertussis	0.0110677	0.0291785	ko05133	ENSG00000136634;ENSG00000206439	K05443+K03156
Human Diseases	Infectious diseases	Influenza A	0.011594	0.0298868	ko05164	ENSG00000111537;ENSG00000117560;ENSG00000206439	K04687+K04389+K03156
Human Diseases	Infectious diseases	Human cytomegalovirus infection	0.0153043	0.0385935	ko05163	ENSG00000073756;ENSG00000117560;ENSG00000206439	K11987+K04389+K03156
Human Diseases	Immune diseases	Graft-versus-host disease	0.0162573	0.0401244	ko05332	ENSG00000111537;ENSG00000117560;ENSG00000206439	K04687+K04389+K03156
Organismal Systems	Immune system	Intestinal immune network for IgA production	0.0189305	0.0457486	ko04672	ENSG00000113520;ENSG00000136634	K05430+K05443
Human Diseases	Infectious diseases	Herpes simplex infection	0.0202476	0.0473672	ko05168	ENSG00000111537;ENSG00000117560;ENSG00000206439	K04687+K04389+K03156
Environmental Information Processing	Signal transduction	NF-kappa B signaling pathway	0.0204169	0.0473672	ko04064	ENSG00000073756;ENSG00000206439	K11987+K03156
Environmental Information Processing	Signal transduction	TNF signaling pathway	0.0213318	0.0485195	ko04668	ENSG00000073756;ENSG00000206439	K11987+K03156
Organismal Systems	Nervous system	Dopaminergic synapse	0.0251608	0.056128	ko04728	ENSG00000069535;ENSG00000189221	K00274+K00274
Cellular Processes	Cell growth and death	Apoptosis	0.0289013	0.0632556	ko04210	ENSG00000117560;ENSG00000206439	K04389+K03156
Human Diseases	Infectious diseases	Hepatitis B	0.0313923	0.0674354	ko05161	ENSG00000117560;ENSG00000206439	K04389+K03156
Human Diseases	Infectious diseases	Human papillomavirus infection	0.033994	0.0711358	ko05165	ENSG00000073756;ENSG00000117560;ENSG00000206439	K11987+K04389+K03156
Organismal Systems	Immune system	Th1 and Th2 cell differentiation	0.0343414	0.0711358	ko04658	ENSG00000111537;ENSG00000113520	K04687+K05430
Organismal Systems	Immune system	Hematopoietic cell lineage	0.0373965	0.0761051	ko04640	ENSG00000113520;ENSG00000206439	K05430+K03156
Human Diseases	Endocrine and metabolic diseases	Non-alcoholic fatty liver disease (NAFLD)	0.0381764	0.0763529	ko04932	ENSG00000117560;ENSG00000206439	K04389+K03156
Organismal Systems	Immune system	Th17 cell differentiation	0.0413596	0.0796639	ko04659	ENSG00000111537;ENSG00000113520	K04687+K05430
Organismal Systems	Development	Osteoclast differentiation	0.0417645	0.0796639	ko04380	ENSG00000111537;ENSG00000206439	K04687+K03156
Human Diseases	Immune diseases	Rheumatoid arthritis	0.042171	0.0796639	ko05323	ENSG00000111537;ENSG00000206439	K04687+K03156
Human Diseases	Substance dependence	Alcoholism	0.042579	0.0796639	ko05034	ENSG00000069535;ENSG00000189221	K00274+K00274
Metabolism	Carbohydrate metabolism	Glyoxylate and dicarboxylate metabolism	0.0516116	0.0950308	ko00630	ENSG00000121691	K03781
Organismal Systems	Immune system	Natural killer cell mediated cytotoxicity	0.060361	0.109404	ko04650	ENSG00000111537;ENSG00000117560;ENSG00000206439	K04687+K04389+K03156
Human Diseases	Drug resistance	Antifolate resistance	0.0682554	0.12181	ko01523	ENSG00000206439	K03156
Organismal Systems	Excretory system	Endocrine and other factor-regulated calcium reabsorption	0.0846262	0.148737	ko04961	ENSG00000091831	K08550
Organismal Systems	Endocrine system	Ovarian Steroidogenesis	0.0862485	0.149326	ko04913	ENSG00000073756	K11987
Organismal Systems	Endocrine system	Regulation of lipolysis in adipocyte	0.0943195	0.158566	ko04923	ENSG00000073756	K11987
Human Diseases	Endocrine and metabolic diseases	Type II diabetes mellitus	0.0943195	0.158566	ko04930	ENSG00000206439	K03156
Human Diseases	Infectious diseases	Epstein-Barr virus infection	0.101069	0.167177	ko05169	ENSG00000111537;ENSG00000136634	K04687+K05443
Environmental Information Processing	Signal transduction	VEGF signaling pathway	0.102324	0.167177	ko04370	ENSG00000073756	K11987
Genetic Information Processing	Folding, sorting and degradation	Proteasome	0.107095	0.172542	ko03050	ENSG00000111537	K04687
Human Diseases	Cancers	Acute myeloid leukemia	0.113419	0.178766	ko05221	ENSG00000005381	K10789
Environmental Information Processing	Signal transduction	MAPK signaling pathway	0.114041	0.178766	ko04010	ENSG00000117560;ENSG00000206439	K04389+K03156
Metabolism	Lipid metabolism	Arachidonic acid metabolism	0.116566	0.180288	ko00590	ENSG00000073756	K11987
Organismal Systems	Endocrine system	Prolactin signaling pathway	0.122828	0.187474	ko04917	ENSG00000091831	K08550
Human Diseases	Infectious diseases	Legionellosis	0.127497	0.191762	ko05134	ENSG00000206439	K03156
Organismal Systems	Aging	Longevity regulating pathway - multiple species	0.130597	0.191762	ko04213	ENSG00000121691	K03781
Organismal Systems	Immune system	RIG-I-like receptor signaling pathway	0.130597	0.191762	ko04622	ENSG00000206439	K03156
Environmental Information Processing	Signal transduction	PI3K-Akt signaling pathway	0.138811	0.201276	ko04151	ENSG00000113520;ENSG00000117560	K05430+K04389
Organismal Systems	Endocrine system	Adipocytokine signaling pathway	0.142893	0.204637	ko04920	ENSG00000206439	K03156
Human Diseases	Cardiovascular diseases	Hypertrophic cardiomyopathy (HCM)	0.150496	0.212897	ko05410	ENSG00000206439	K03156
Cellular Processes	Transport and catabolism	Peroxisome	0.15352	0.214558	ko04146	ENSG00000121691	K03781
Human Diseases	Infectious diseases	Salmonella infection	0.158036	0.218177	ko05132	ENSG00000111537	K04687
Human Diseases	Cancers	Small cell lung cancer	0.16253	0.218177	ko05222	ENSG00000073756	K11987
Human Diseases	Cardiovascular diseases	Dilated cardiomyopathy (DCM)	0.16253	0.218177	ko05414	ENSG00000206439	K03156
Human Diseases	Cancers	Prostate cancer	0.164023	0.218177	ko05215	ENSG00000084207	K00799
Environmental Information Processing	Signal transduction	HIF-1 signaling pathway	0.165514	0.218177	ko04066	ENSG00000111537	K04687
Organismal Systems	Aging	Longevity regulating pathway - mammal	0.16997	0.219073	ko04211	ENSG00000121691	K03781
Organismal Systems	Endocrine system	Melanogenesis	0.16997	0.219073	ko04916	ENSG00000077498	K00505
Human Diseases	Endocrine and metabolic diseases	AGE-RAGE signaling pathway in diabetic complications	0.183207	0.233539	ko04933	ENSG00000206439	K03156
Human Diseases	Drug resistance	Endocrine resistance	0.186122	0.233965	ko01522	ENSG00000091831	K08550
Metabolism	Global and overview maps	Carbon metabolism	0.187576	0.233965	ko01200	ENSG00000121691	K03781
Organismal Systems	Immune system	Toll-like receptor signaling pathway	0.194808	0.237871	ko04620	ENSG00000206439	K03156
Human Diseases	Endocrine and metabolic diseases	Insulin resistance	0.194808	0.237871	ko04931	ENSG00000206439	K03156
Organismal Systems	Nervous system	Neurotrophin signaling pathway	0.197684	0.238868	ko04722	ENSG00000117560	K04389
Organismal Systems	Endocrine system	Thyroid hormone signaling pathway	0.207675	0.247497	ko04919	ENSG00000091831	K08550
Environmental Information Processing	Signal transduction	Sphingolipid signaling pathway	0.209092	0.247497	ko04071	ENSG00000206439	K03156
Human Diseases	Infectious diseases	Hepatitis C	0.225922	0.264716	ko05160	ENSG00000206439	K03156
Metabolism	Global and overview maps	Metabolic pathways	0.230187	0.267017	ko01100	ENSG00000069535;ENSG00000073756;ENSG00000077498;ENSG00000189221	K00274+K11987+K00505+K00274
Organismal Systems	Immune system	Antigen processing and presentation	0.242918	0.276072	ko04612	ENSG00000111537;ENSG00000206439	K04687+K03156
Human Diseases	Infectious diseases	Staphylococcus aureus infection	0.243776	0.276072	ko05150	ENSG00000136634	K05443
Organismal Systems	Endocrine system	Oxytocin signaling pathway	0.245133	0.276072	ko04921	ENSG00000073756	K11987
Human Diseases	Cancers	Breast cancer	0.25054	0.279448	ko05224	ENSG00000091831	K08550
Organismal Systems	Nervous system	Retrograde endocannabinoid signaling	0.258582	0.282977	ko04723	ENSG00000073756	K11987
Human Diseases	Cancers	MicroRNAs in cancer	0.258582	0.282977	ko05206	ENSG00000073756	K11987
Organismal Systems	Endocrine system	Estrogen signaling pathway	0.262573	0.283447	ko04915	ENSG00000091831	K08550
Environmental Information Processing	Signal transduction	mTOR signaling pathway	0.263899	0.283447	ko04150	ENSG00000206439	K03156
Genetic Information Processing	Folding, sorting and degradation	Protein processing in endoplasmic reticulum	0.284812	0.303102	ko04141	ENSG00000116044	K05638
Organismal Systems	Immune system	NOD-like receptor signaling pathway	0.291233	0.307019	ko04621	ENSG00000206439	K03156
Human Diseases	Cancers	Transcriptional misregulation in cancers	0.293786	0.307019	ko05202	ENSG00000005381	K10789
Human Diseases	Neurodegenerative diseases	Alzheimer disease	0.298866	0.30954	ko05010	ENSG00000206439	K03156
Human Diseases	Infectious diseases	Kaposi sarcoma-associated herpesvirus infection	0.350193	0.358732	ko05167	ENSG00000073756	K11987
Environmental Information Processing	Signal transduction	Ras signaling pathway	0.352547	0.358732	ko04014	ENSG00000117560	K04389
Cellular Processes	Transport and catabolism	Phagosome	0.421704	0.425371	ko04145	ENSG00000005381	K10789
Human Diseases	Infectious diseases	HTLV-I infection	0.501694	0.501694	ko05166	ENSG00000206439	K03156
